# Supplementary material for: A monocyte-derived blood transcriptomic signature reveals systemic immunosuppression in HCC and partial reversal following curative therapy
Source: Front Immunol. 2026 Jan 21;16:1717978. doi: 10.3389/fimmu.2025.1717978 (PMC12867797; doi:10.3389/fimmu.2025.1717978)
Supplement: Supplementary file 2 [file Table1.xlsx]

## Sheet: Supplemental Table S1A
X	p_val	avg_log2FC	pct.1	pct.2	p_val_adj	Therapy	Celltype	Comparison
AOAH	1.28741e-166	0.606135	0.964	0.783	3.27492e-162	Up-regulated	Monocyte	HCC(therapy)
FGL2	7.19088e-163	0.88224	0.883	0.661	1.82922e-158	Up-regulated	Monocyte	HCC(therapy)
HSPA5	1.52313e-139	-1.79369	0.53	0.718	3.87455e-135	Down-regulated	Monocyte	HCC(therapy)
TYMP	7.41085e-134	0.669073	0.977	0.93	1.88517e-129	Up-regulated	Monocyte	HCC(therapy)
DPYD	5.29273e-128	0.622238	0.989	0.945	1.34636e-123	Up-regulated	Monocyte	HCC(therapy)
MNDA	3.20032e-123	0.654982	0.907	0.724	8.14098e-119	Up-regulated	Monocyte	HCC(therapy)
MX2	7.02302e-122	1.56629	0.605	0.358	1.78652e-117	Up-regulated	Monocyte	HCC(therapy)
PDIA3	4.84321e-120	-0.912277	0.798	0.86	1.23202e-115	Down-regulated	Monocyte	HCC(therapy)
ANKRD44	2.24004e-113	0.775357	0.916	0.753	5.69822e-109	Up-regulated	Monocyte	HCC(therapy)
FGD4	3.57632e-112	1.04716	0.769	0.492	9.09745e-108	Up-regulated	Monocyte	HCC(therapy)
TNFSF13B	1.56849e-107	0.904079	0.845	0.645	3.98994e-103	Up-regulated	Monocyte	HCC(therapy)
ISG15	7.85247e-107	1.84541	0.569	0.398	1.99751e-102	Up-regulated	Monocyte	HCC(therapy)
FYB1	3.37805e-105	0.577633	0.935	0.809	8.59308e-101	Up-regulated	Monocyte	HCC(therapy)
ARSI	2.75898e-99	-4.14083	0.014	0.163	7.01829e-95	Down-regulated	Monocyte	HCC(therapy)
IFI44L	5.8873e-99	2.00688	0.369	0.215	1.49761e-94	Up-regulated	Monocyte	HCC(therapy)
SLC8A1	3.16441e-98	0.656726	0.936	0.823	8.04962e-94	Up-regulated	Monocyte	HCC(therapy)
CYBB	1.93927e-97	0.549818	0.959	0.883	4.9331e-93	Up-regulated	Monocyte	HCC(therapy)
SKAP2	1.22004e-95	0.656975	0.791	0.522	3.10354e-91	Up-regulated	Monocyte	HCC(therapy)
SIPA1L1	3.84691e-95	0.691284	0.937	0.805	9.78576e-91	Up-regulated	Monocyte	HCC(therapy)
MPEG1	1.02896e-92	0.676182	0.841	0.643	2.61747e-88	Up-regulated	Monocyte	HCC(therapy)
S100A11	6.1005e-91	0.421852	0.98	0.951	1.55185e-86	Up-regulated	Monocyte	HCC(therapy)
PSMB9	2.94185e-89	0.972928	0.718	0.513	7.48347e-85	Up-regulated	Monocyte	HCC(therapy)
RABGAP1L	1.68003e-87	0.750883	0.85	0.631	4.27365e-83	Up-regulated	Monocyte	HCC(therapy)
KLF2	6.21387e-85	0.628686	0.92	0.77	1.58068e-80	Up-regulated	Monocyte	HCC(therapy)
ARPC5	1.96805e-84	0.490873	0.908	0.755	5.00633e-80	Up-regulated	Monocyte	HCC(therapy)
ATG7	4.72076e-81	0.553813	0.919	0.761	1.20087e-76	Up-regulated	Monocyte	HCC(therapy)
RSAD2	5.14538e-81	3.01529	0.216	0.054	1.30888e-76	Up-regulated	Monocyte	HCC(therapy)
SLC9A9	3.37269e-78	0.874404	0.679	0.416	8.57946e-74	Up-regulated	Monocyte	HCC(therapy)
DNAJC3	2.01582e-76	-0.73528	0.744	0.804	5.12785e-72	Down-regulated	Monocyte	HCC(therapy)
SIGLEC1	2.81565e-75	2.39173	0.203	0.054	7.16245e-71	Up-regulated	Monocyte	HCC(therapy)
TBC1D5	3.85698e-74	0.688632	0.811	0.591	9.81138e-70	Up-regulated	Monocyte	HCC(therapy)
RICTOR	4.83829e-74	-0.802644	0.74	0.779	1.23077e-69	Down-regulated	Monocyte	HCC(therapy)
EXT1	5.56514e-73	0.847362	0.751	0.54	1.41566e-68	Up-regulated	Monocyte	HCC(therapy)
SRGN	1.09646e-72	0.31038	0.997	0.993	2.78917e-68	Up-regulated	Monocyte	HCC(therapy)
LINC01578	7.93547e-72	-0.585317	0.877	0.909	2.01862e-67	Down-regulated	Monocyte	HCC(therapy)
ABCA1	1.67388e-71	-1.55342	0.43	0.591	4.25802e-67	Down-regulated	Monocyte	HCC(therapy)
ZSWIM6	6.32276e-71	0.534838	0.931	0.83	1.60838e-66	Up-regulated	Monocyte	HCC(therapy)
IQGAP2	9.79801e-71	0.767636	0.784	0.589	2.49242e-66	Up-regulated	Monocyte	HCC(therapy)
TBXAS1	5.609e-70	0.489507	0.879	0.716	1.42682e-65	Up-regulated	Monocyte	HCC(therapy)
PRKCB	1.09024e-68	0.426796	0.963	0.903	2.77334e-64	Up-regulated	Monocyte	HCC(therapy)
ITSN2	3.6432e-68	-0.57852	0.787	0.82	9.26758e-64	Down-regulated	Monocyte	HCC(therapy)
EIF1	7.00058e-68	-0.402331	0.995	0.995	1.78081e-63	Down-regulated	Monocyte	HCC(therapy)
PIK3R5	8.42299e-68	-0.582289	0.884	0.914	2.14264e-63	Down-regulated	Monocyte	HCC(therapy)
GAPVD1	1.18896e-67	-0.925243	0.53	0.643	3.02447e-63	Down-regulated	Monocyte	HCC(therapy)
PLXDC2	1.27512e-67	0.460453	0.981	0.945	3.24364e-63	Up-regulated	Monocyte	HCC(therapy)
ARHGAP15	7.57508e-67	0.605629	0.891	0.752	1.92695e-62	Up-regulated	Monocyte	HCC(therapy)
IFIT3	1.73421e-65	2.10752	0.275	0.109	4.41147e-61	Up-regulated	Monocyte	HCC(therapy)
TBC1D22A	4.16228e-65	0.625933	0.788	0.566	1.0588e-60	Up-regulated	Monocyte	HCC(therapy)
SCLT1	4.38484e-65	0.650835	0.784	0.585	1.11541e-60	Up-regulated	Monocyte	HCC(therapy)
NDUFV2	9.85205e-65	-0.756474	0.64	0.716	2.50616e-60	Down-regulated	Monocyte	HCC(therapy)
CHD2	2.99128e-64	-0.608379	0.812	0.833	7.60921e-60	Down-regulated	Monocyte	HCC(therapy)
IFI6	3.12446e-64	1.49805	0.508	0.381	7.948e-60	Up-regulated	Monocyte	HCC(therapy)
CD14	1.2615e-63	0.505667	0.852	0.729	3.20899e-59	Up-regulated	Monocyte	HCC(therapy)
MS4A7	1.30652e-63	0.901092	0.584	0.357	3.32351e-59	Up-regulated	Monocyte	HCC(therapy)
DIAPH2	1.32831e-63	0.519953	0.92	0.789	3.37897e-59	Up-regulated	Monocyte	HCC(therapy)
LINC00877	1.37936e-63	0.802095	0.724	0.494	3.50882e-59	Up-regulated	Monocyte	HCC(therapy)
RNF24	3.31412e-63	-0.906526	0.635	0.712	8.43045e-59	Down-regulated	Monocyte	HCC(therapy)
NPEPPS	6.15446e-63	-0.903468	0.557	0.655	1.56557e-58	Down-regulated	Monocyte	HCC(therapy)
SAMD9L	1.63055e-62	1.63662	0.323	0.149	4.14778e-58	Up-regulated	Monocyte	HCC(therapy)
RRP12	1.15238e-61	0.740825	0.863	0.717	2.93142e-57	Up-regulated	Monocyte	HCC(therapy)
LRMDA	1.57917e-61	0.506216	0.93	0.821	4.01709e-57	Up-regulated	Monocyte	HCC(therapy)
CARD19	3.56206e-61	-0.990061	0.442	0.575	9.06116e-57	Down-regulated	Monocyte	HCC(therapy)
RNF145	4.80707e-61	-0.890694	0.496	0.601	1.22282e-56	Down-regulated	Monocyte	HCC(therapy)
IFNGR2	9.55094e-61	-0.668287	0.893	0.92	2.42957e-56	Down-regulated	Monocyte	HCC(therapy)
RREB1	2.269e-60	-0.74029	0.693	0.738	5.77189e-56	Down-regulated	Monocyte	HCC(therapy)
IFIT1	2.64145e-60	2.42891	0.18	0.048	6.71931e-56	Up-regulated	Monocyte	HCC(therapy)
ARFGEF2	3.31336e-60	-0.636075	0.727	0.765	8.42854e-56	Down-regulated	Monocyte	HCC(therapy)
MAP3K20	3.85525e-60	-0.738734	0.655	0.719	9.80699e-56	Down-regulated	Monocyte	HCC(therapy)
ATP2A2	9.34029e-60	-0.821315	0.568	0.678	2.37598e-55	Down-regulated	Monocyte	HCC(therapy)
DDX60L	1.1914e-59	1.09758	0.571	0.366	3.03069e-55	Up-regulated	Monocyte	HCC(therapy)
KYNU	2.94675e-59	0.621959	0.806	0.634	7.49595e-55	Up-regulated	Monocyte	HCC(therapy)
DYNLL1	6.36867e-59	0.569469	0.575	0.367	1.62006e-54	Up-regulated	Monocyte	HCC(therapy)
ZBTB20	9.47481e-59	0.698523	0.746	0.543	2.4102e-54	Up-regulated	Monocyte	HCC(therapy)
OAS1	1.20971e-58	1.17881	0.401	0.209	3.07727e-54	Up-regulated	Monocyte	HCC(therapy)
GBP1	3.26247e-58	1.61283	0.452	0.277	8.29907e-54	Up-regulated	Monocyte	HCC(therapy)
UPP1	3.36119e-58	-0.792796	0.614	0.703	8.55019e-54	Down-regulated	Monocyte	HCC(therapy)
FOXP1	4.62276e-58	0.463743	0.958	0.89	1.17594e-53	Up-regulated	Monocyte	HCC(therapy)
LINC00278	6.83569e-58	1.05497	0.514	0.255	1.73886e-53	Up-regulated	Monocyte	HCC(therapy)
STK17B	1.55173e-57	0.430842	0.976	0.94	3.94729e-53	Up-regulated	Monocyte	HCC(therapy)
HTT	1.91673e-57	-0.798511	0.616	0.689	4.87578e-53	Down-regulated	Monocyte	HCC(therapy)
BACH1	3.75677e-57	0.483298	0.94	0.87	9.55648e-53	Up-regulated	Monocyte	HCC(therapy)
ADAMTSL4-AS1	5.63629e-57	0.500063	0.869	0.693	1.43376e-52	Up-regulated	Monocyte	HCC(therapy)
ANKRD12	1.80387e-56	-0.536589	0.886	0.882	4.58867e-52	Down-regulated	Monocyte	HCC(therapy)
ZFP91	2.08372e-56	-0.891611	0.476	0.588	5.30056e-52	Down-regulated	Monocyte	HCC(therapy)
ITCH	2.33322e-56	-0.58608	0.774	0.805	5.93524e-52	Down-regulated	Monocyte	HCC(therapy)
DENND1A	3.51883e-56	0.493528	0.905	0.802	8.9512e-52	Up-regulated	Monocyte	HCC(therapy)
IFI35	8.7254e-56	1.11065	0.414	0.217	2.21957e-51	Up-regulated	Monocyte	HCC(therapy)
IFITM3	8.79198e-56	1.25614	0.676	0.577	2.2365e-51	Up-regulated	Monocyte	HCC(therapy)
TIPARP	1.66678e-55	-0.967419	0.537	0.668	4.23995e-51	Down-regulated	Monocyte	HCC(therapy)
STK24	4.12804e-55	-0.68019	0.778	0.821	1.05009e-50	Down-regulated	Monocyte	HCC(therapy)
XAF1	4.1838e-55	1.23412	0.48	0.301	1.06427e-50	Up-regulated	Monocyte	HCC(therapy)
OAS2	6.78089e-55	1.57755	0.315	0.15	1.72492e-50	Up-regulated	Monocyte	HCC(therapy)
IER3	1.07524e-54	-1.25428	0.349	0.519	2.73519e-50	Down-regulated	Monocyte	HCC(therapy)
TLE3	1.10874e-54	-0.835015	0.525	0.629	2.82041e-50	Down-regulated	Monocyte	HCC(therapy)
ZFP36	1.29039e-54	0.398539	0.975	0.937	3.2825e-50	Up-regulated	Monocyte	HCC(therapy)
MEF2C	1.5213e-54	0.686541	0.774	0.579	3.86988e-50	Up-regulated	Monocyte	HCC(therapy)
CCL2	2.36799e-54	4.7941	0.103	0.01	6.02368e-50	Up-regulated	Monocyte	HCC(therapy)
CALR	6.91992e-54	-0.824638	0.588	0.7	1.76029e-49	Down-regulated	Monocyte	HCC(therapy)
MARCH6	7.6472e-54	-0.536497	0.742	0.762	1.94529e-49	Down-regulated	Monocyte	HCC(therapy)
IGSF6	1.58629e-53	0.560546	0.744	0.552	4.03521e-49	Up-regulated	Monocyte	HCC(therapy)
MT2A	5.61306e-53	1.07572	0.701	0.514	1.42785e-48	Up-regulated	Monocyte	HCC(therapy)
C1orf162	6.55912e-53	0.470099	0.857	0.71	1.66851e-48	Up-regulated	Monocyte	HCC(therapy)
HSP90B1	6.83649e-53	-0.732989	0.665	0.752	1.73907e-48	Down-regulated	Monocyte	HCC(therapy)
CCDC91	1.51896e-52	0.813976	0.604	0.388	3.86393e-48	Up-regulated	Monocyte	HCC(therapy)
EPSTI1	1.68151e-52	1.09775	0.598	0.461	4.27742e-48	Up-regulated	Monocyte	HCC(therapy)
HERPUD1	2.09727e-52	-0.734339	0.667	0.771	5.33503e-48	Down-regulated	Monocyte	HCC(therapy)
PLAC8	3.35202e-52	0.936039	0.647	0.493	8.52687e-48	Up-regulated	Monocyte	HCC(therapy)
ITPR2	3.35271e-52	0.582227	0.789	0.596	8.52862e-48	Up-regulated	Monocyte	HCC(therapy)
FOS	9.01292e-52	0.38811	0.987	0.977	2.29271e-47	Up-regulated	Monocyte	HCC(therapy)
FOSB	1.71002e-51	0.445078	0.925	0.823	4.34994e-47	Up-regulated	Monocyte	HCC(therapy)
CCR1	2.53735e-51	0.868454	0.562	0.367	6.45451e-47	Up-regulated	Monocyte	HCC(therapy)
ANXA1	9.24473e-51	0.571369	0.964	0.932	2.35167e-46	Up-regulated	Monocyte	HCC(therapy)
GOLGA4	2.59519e-50	-0.596824	0.718	0.768	6.60164e-46	Down-regulated	Monocyte	HCC(therapy)
AC020916.1	3.87064e-50	0.454689	0.958	0.912	9.84614e-46	Up-regulated	Monocyte	HCC(therapy)
DUSP6	8.49145e-50	0.544922	0.895	0.784	2.16006e-45	Up-regulated	Monocyte	HCC(therapy)
CPQ	2.32383e-49	0.610233	0.767	0.589	5.91135e-45	Up-regulated	Monocyte	HCC(therapy)
IFI16	2.3727e-49	0.902924	0.593	0.419	6.03568e-45	Up-regulated	Monocyte	HCC(therapy)
MBNL1	2.38023e-49	0.413144	0.986	0.961	6.05483e-45	Up-regulated	Monocyte	HCC(therapy)
GIMAP4	4.11989e-49	1.14067	0.405	0.237	1.04802e-44	Up-regulated	Monocyte	HCC(therapy)
CASP1	5.15912e-49	0.551648	0.745	0.565	1.31238e-44	Up-regulated	Monocyte	HCC(therapy)
CXXC5	5.8168e-49	-1.39029	0.225	0.353	1.47968e-44	Down-regulated	Monocyte	HCC(therapy)
RNF13	1.20313e-48	0.584686	0.786	0.612	3.06052e-44	Up-regulated	Monocyte	HCC(therapy)
ISG20	1.629e-48	1.8634	0.269	0.123	4.14384e-44	Up-regulated	Monocyte	HCC(therapy)
DDX60	1.74655e-48	1.7663	0.23	0.085	4.44287e-44	Up-regulated	Monocyte	HCC(therapy)
CAMK2D	3.9098e-48	1.01635	0.617	0.406	9.94574e-44	Up-regulated	Monocyte	HCC(therapy)
DUSP1	6.27251e-48	0.357454	0.985	0.966	1.5956e-43	Up-regulated	Monocyte	HCC(therapy)
SPIDR	7.6473e-48	0.492469	0.863	0.729	1.94532e-43	Up-regulated	Monocyte	HCC(therapy)
PCBP2	7.75307e-48	-0.421454	0.888	0.908	1.97222e-43	Down-regulated	Monocyte	HCC(therapy)
RGS2	1.79294e-47	0.48694	0.87	0.719	4.56088e-43	Up-regulated	Monocyte	HCC(therapy)
IPMK	2.34553e-47	0.64786	0.73	0.545	5.96656e-43	Up-regulated	Monocyte	HCC(therapy)
RUNX3	2.87193e-47	-1.00038	0.387	0.503	7.30562e-43	Down-regulated	Monocyte	HCC(therapy)
BABAM2	8.47376e-47	0.697936	0.668	0.468	2.15555e-42	Up-regulated	Monocyte	HCC(therapy)
PRRC2B	8.77758e-47	-0.617042	0.612	0.695	2.23284e-42	Down-regulated	Monocyte	HCC(therapy)
BMP2K	1.50628e-46	0.68587	0.62	0.42	3.83166e-42	Up-regulated	Monocyte	HCC(therapy)
DHRSX	3.72886e-46	0.761528	0.586	0.385	9.48547e-42	Up-regulated	Monocyte	HCC(therapy)
DMXL2	4.98543e-46	0.456509	0.938	0.849	1.26819e-41	Up-regulated	Monocyte	HCC(therapy)
RPS3A	6.53407e-46	-0.364745	0.976	0.98	1.66214e-41	Down-regulated	Monocyte	HCC(therapy)
SRSF4	1.3023e-45	-0.498491	0.821	0.854	3.3128e-41	Down-regulated	Monocyte	HCC(therapy)
VCAN	1.51557e-45	0.415684	0.934	0.915	3.85531e-41	Up-regulated	Monocyte	HCC(therapy)
ADA2	1.93002e-45	0.533085	0.788	0.629	4.90959e-41	Up-regulated	Monocyte	HCC(therapy)
SMAP2	4.22766e-45	0.496687	0.867	0.732	1.07543e-40	Up-regulated	Monocyte	HCC(therapy)
RIOK3	5.08899e-45	-0.526366	0.743	0.784	1.29454e-40	Down-regulated	Monocyte	HCC(therapy)
ATP6V0E1	5.64096e-45	0.43909	0.846	0.693	1.43495e-40	Up-regulated	Monocyte	HCC(therapy)
PTPRC	1.87868e-44	0.269234	0.993	0.99	4.77898e-40	Up-regulated	Monocyte	HCC(therapy)
FTX	2.02341e-44	0.554422	0.725	0.532	5.14716e-40	Up-regulated	Monocyte	HCC(therapy)
PDE4B	2.33168e-44	0.914643	0.646	0.479	5.93133e-40	Up-regulated	Monocyte	HCC(therapy)
MARCH1	2.96025e-44	0.472562	0.814	0.649	7.53028e-40	Up-regulated	Monocyte	HCC(therapy)
MYCBP2	4.1019e-44	0.530916	0.851	0.727	1.04344e-39	Up-regulated	Monocyte	HCC(therapy)
GBP5	4.5249e-44	1.54309	0.307	0.155	1.15104e-39	Up-regulated	Monocyte	HCC(therapy)
NCF1	5.02378e-44	0.787793	0.83	0.763	1.27795e-39	Up-regulated	Monocyte	HCC(therapy)
SAMD4A	5.56363e-44	1.65627	0.328	0.165	1.41528e-39	Up-regulated	Monocyte	HCC(therapy)
IRF7	5.74319e-44	1.09885	0.443	0.276	1.46095e-39	Up-regulated	Monocyte	HCC(therapy)
RASGEF1B	5.84367e-44	0.508893	0.862	0.745	1.48651e-39	Up-regulated	Monocyte	HCC(therapy)
GRB2	8.77756e-44	-0.394316	0.953	0.964	2.23284e-39	Down-regulated	Monocyte	HCC(therapy)
DISC1	3.51531e-43	0.514616	0.706	0.512	8.94226e-39	Up-regulated	Monocyte	HCC(therapy)
ARHGAP26	4.67255e-43	0.343407	0.991	0.976	1.1886e-38	Up-regulated	Monocyte	HCC(therapy)
NAMPT	6.47644e-43	0.35482	0.989	0.974	1.64748e-38	Up-regulated	Monocyte	HCC(therapy)
USP3	7.8616e-43	-0.312713	0.95	0.954	1.99983e-38	Down-regulated	Monocyte	HCC(therapy)
RNF213	8.1247e-43	0.608153	0.836	0.731	2.06676e-38	Up-regulated	Monocyte	HCC(therapy)
YARS	9.82214e-43	-0.952435	0.375	0.49	2.49856e-38	Down-regulated	Monocyte	HCC(therapy)
LRRK2	9.8609e-43	0.570891	0.856	0.709	2.50841e-38	Up-regulated	Monocyte	HCC(therapy)
MKRN1	1.0702e-42	-0.531415	0.664	0.698	2.72238e-38	Down-regulated	Monocyte	HCC(therapy)
DDX58	1.22012e-42	1.45475	0.255	0.109	3.10374e-38	Up-regulated	Monocyte	HCC(therapy)
PRDX1	1.26381e-42	0.580643	0.65	0.469	3.21487e-38	Up-regulated	Monocyte	HCC(therapy)
JAK2	1.29156e-42	0.720256	0.748	0.605	3.28548e-38	Up-regulated	Monocyte	HCC(therapy)
ARHGAP24	3.75627e-42	0.749436	0.648	0.47	9.5552e-38	Up-regulated	Monocyte	HCC(therapy)
DPYSL2	6.0633e-42	0.66331	0.641	0.446	1.54238e-37	Up-regulated	Monocyte	HCC(therapy)
SMCO4	1.00745e-41	0.69421	0.483	0.305	2.56276e-37	Up-regulated	Monocyte	HCC(therapy)
MX1	1.21207e-41	1.32972	0.384	0.234	3.08327e-37	Up-regulated	Monocyte	HCC(therapy)
SELPLG	1.96404e-41	0.731713	0.523	0.334	4.99613e-37	Up-regulated	Monocyte	HCC(therapy)
IFIT2	2.83083e-41	1.98656	0.292	0.147	7.20107e-37	Up-regulated	Monocyte	HCC(therapy)
XRCC4	3.01382e-41	0.740379	0.442	0.255	7.66656e-37	Up-regulated	Monocyte	HCC(therapy)
DHRS3	3.63076e-41	-2.66801	0.046	0.151	9.23593e-37	Down-regulated	Monocyte	HCC(therapy)
FAR1	8.3904e-41	-0.44255	0.886	0.888	2.13435e-36	Down-regulated	Monocyte	HCC(therapy)
EPB41L3	1.11295e-40	-0.751734	0.646	0.675	2.83111e-36	Down-regulated	Monocyte	HCC(therapy)
PPIF	1.23626e-40	-0.843351	0.432	0.569	3.1448e-36	Down-regulated	Monocyte	HCC(therapy)
CELF2	1.61109e-40	-0.351478	0.959	0.957	4.09829e-36	Down-regulated	Monocyte	HCC(therapy)
ENG	2.4452e-40	-1.29682	0.209	0.347	6.22011e-36	Down-regulated	Monocyte	HCC(therapy)
WTAP	4.29816e-40	-0.462074	0.789	0.824	1.09336e-35	Down-regulated	Monocyte	HCC(therapy)
JAML	4.49246e-40	0.411175	0.785	0.621	1.14279e-35	Up-regulated	Monocyte	HCC(therapy)
R3HDM2	6.14526e-40	0.581281	0.727	0.567	1.56323e-35	Up-regulated	Monocyte	HCC(therapy)
SF3A3	7.77361e-40	-1.03498	0.295	0.385	1.97745e-35	Down-regulated	Monocyte	HCC(therapy)
LPP	1.28861e-39	0.478501	0.868	0.741	3.27796e-35	Up-regulated	Monocyte	HCC(therapy)
SLC23A2	1.30731e-39	-0.823366	0.46	0.544	3.32554e-35	Down-regulated	Monocyte	HCC(therapy)
EP300	1.74811e-39	-0.415039	0.787	0.801	4.44684e-35	Down-regulated	Monocyte	HCC(therapy)
KLF6	3.16672e-39	0.35079	0.993	0.969	8.05551e-35	Up-regulated	Monocyte	HCC(therapy)
MEF2A	3.5699e-39	-0.458319	0.896	0.884	9.0811e-35	Down-regulated	Monocyte	HCC(therapy)
SERPING1	4.78676e-39	1.76881	0.183	0.064	1.21766e-34	Up-regulated	Monocyte	HCC(therapy)
VPS13C	5.4449e-39	0.513564	0.768	0.613	1.38507e-34	Up-regulated	Monocyte	HCC(therapy)
DSE	6.56117e-39	-0.87936	0.496	0.576	1.66903e-34	Down-regulated	Monocyte	HCC(therapy)
TREM1	6.89385e-39	0.623984	0.772	0.632	1.75366e-34	Up-regulated	Monocyte	HCC(therapy)
VPS13B	7.56447e-39	0.486614	0.846	0.719	1.92425e-34	Up-regulated	Monocyte	HCC(therapy)
ABCG1	1.177e-38	-1.82978	0.103	0.218	2.99406e-34	Down-regulated	Monocyte	HCC(therapy)
PUM2	1.74209e-38	-0.455588	0.797	0.816	4.43152e-34	Down-regulated	Monocyte	HCC(therapy)
ATP8B4	2.37353e-38	0.918374	0.439	0.257	6.03778e-34	Up-regulated	Monocyte	HCC(therapy)
CREB5	3.39021e-38	0.598327	0.763	0.616	8.62402e-34	Up-regulated	Monocyte	HCC(therapy)
ARID4A	3.47232e-38	-0.567321	0.589	0.664	8.83288e-34	Down-regulated	Monocyte	HCC(therapy)
CLEC12A	3.58118e-38	0.405493	0.762	0.586	9.10981e-34	Up-regulated	Monocyte	HCC(therapy)
GLIPR1	7.76419e-38	0.412939	0.802	0.646	1.97505e-33	Up-regulated	Monocyte	HCC(therapy)
KAT6A	1.29754e-37	-0.58897	0.644	0.692	3.30069e-33	Down-regulated	Monocyte	HCC(therapy)
VTI1A	1.61229e-37	0.519087	0.744	0.592	4.10134e-33	Up-regulated	Monocyte	HCC(therapy)
CARD16	1.61838e-37	0.524669	0.78	0.645	4.11683e-33	Up-regulated	Monocyte	HCC(therapy)
ZFAND6	2.68044e-37	-0.415111	0.871	0.884	6.81851e-33	Down-regulated	Monocyte	HCC(therapy)
C9orf72	3.26614e-37	0.381874	0.868	0.752	8.30839e-33	Up-regulated	Monocyte	HCC(therapy)
FPR1	3.50262e-37	0.468985	0.729	0.584	8.90997e-33	Up-regulated	Monocyte	HCC(therapy)
SCIMP	5.14184e-37	0.825129	0.449	0.276	1.30798e-32	Up-regulated	Monocyte	HCC(therapy)
LAPTM5	6.99092e-37	-0.32274	0.969	0.975	1.77835e-32	Down-regulated	Monocyte	HCC(therapy)
GNAQ	8.29875e-37	0.405964	0.919	0.83	2.11104e-32	Up-regulated	Monocyte	HCC(therapy)
OSTF1	1.72562e-36	0.506065	0.649	0.471	4.38964e-32	Up-regulated	Monocyte	HCC(therapy)
NABP1	2.66974e-36	0.746155	0.513	0.336	6.79128e-32	Up-regulated	Monocyte	HCC(therapy)
CALM2	3.07234e-36	0.290981	0.92	0.85	7.81543e-32	Up-regulated	Monocyte	HCC(therapy)
AGPAT4	3.19811e-36	0.633076	0.627	0.45	8.13536e-32	Up-regulated	Monocyte	HCC(therapy)
SLC39A11	3.21455e-36	0.531978	0.688	0.512	8.17718e-32	Up-regulated	Monocyte	HCC(therapy)
JMJD1C	3.41266e-36	0.362724	0.969	0.946	8.68113e-32	Up-regulated	Monocyte	HCC(therapy)
SETD5	4.37665e-36	-0.789341	0.456	0.533	1.11333e-31	Down-regulated	Monocyte	HCC(therapy)
FRYL	4.41779e-36	0.620345	0.622	0.439	1.1238e-31	Up-regulated	Monocyte	HCC(therapy)
NR4A2	4.75793e-36	0.553558	0.731	0.57	1.21032e-31	Up-regulated	Monocyte	HCC(therapy)
COG3	4.80643e-36	-0.909559	0.32	0.441	1.22266e-31	Down-regulated	Monocyte	HCC(therapy)
ELMO1	5.5269e-36	0.427338	0.856	0.733	1.40593e-31	Up-regulated	Monocyte	HCC(therapy)
BAZ2B	1.02591e-35	0.607127	0.698	0.538	2.6097e-31	Up-regulated	Monocyte	HCC(therapy)
CORO7	1.10335e-35	-0.609143	0.563	0.627	2.80669e-31	Down-regulated	Monocyte	HCC(therapy)
RIT1	1.37508e-35	-0.758495	0.44	0.533	3.49792e-31	Down-regulated	Monocyte	HCC(therapy)
IFI44	1.57875e-35	1.14397	0.435	0.307	4.01601e-31	Up-regulated	Monocyte	HCC(therapy)
TGFB1	1.81395e-35	-0.459276	0.831	0.847	4.61432e-31	Down-regulated	Monocyte	HCC(therapy)
MCTP1	2.41428e-35	0.447954	0.9	0.804	6.14144e-31	Up-regulated	Monocyte	HCC(therapy)
ATP2B1	2.65792e-35	0.288131	0.983	0.952	6.76122e-31	Up-regulated	Monocyte	HCC(therapy)
JARID2	2.96983e-35	-0.498646	0.946	0.942	7.55467e-31	Down-regulated	Monocyte	HCC(therapy)
NCOA3	2.9928e-35	-0.603306	0.789	0.812	7.61307e-31	Down-regulated	Monocyte	HCC(therapy)
PRKD3	3.07889e-35	-0.728187	0.442	0.529	7.83207e-31	Down-regulated	Monocyte	HCC(therapy)
LMBRD1	3.46411e-35	-0.545286	0.623	0.667	8.81201e-31	Down-regulated	Monocyte	HCC(therapy)
HIPK2	3.82088e-35	-0.600141	0.643	0.696	9.71956e-31	Down-regulated	Monocyte	HCC(therapy)
ZNF438	4.83695e-35	0.641571	0.513	0.337	1.23042e-30	Up-regulated	Monocyte	HCC(therapy)
THRA	5.26562e-35	-1.31311	0.136	0.258	1.33947e-30	Down-regulated	Monocyte	HCC(therapy)
IP6K1	6.46373e-35	-0.691541	0.468	0.563	1.64424e-30	Down-regulated	Monocyte	HCC(therapy)
RIN2	6.97291e-35	0.644477	0.588	0.427	1.77377e-30	Up-regulated	Monocyte	HCC(therapy)
SLC6A6	7.34598e-35	-0.588286	0.572	0.625	1.86867e-30	Down-regulated	Monocyte	HCC(therapy)
VAMP5	7.34798e-35	0.773443	0.682	0.56	1.86918e-30	Up-regulated	Monocyte	HCC(therapy)
FRMD3	7.66588e-35	1.35398	0.252	0.114	1.95005e-30	Up-regulated	Monocyte	HCC(therapy)
HNRNPH3	8.90567e-35	-0.549773	0.579	0.648	2.26542e-30	Down-regulated	Monocyte	HCC(therapy)
ATP6V0C	9.42979e-35	-0.344254	0.946	0.943	2.39875e-30	Down-regulated	Monocyte	HCC(therapy)
ACAP2	9.69639e-35	-0.295889	0.953	0.952	2.46657e-30	Down-regulated	Monocyte	HCC(therapy)
TRAPPC9	1.03663e-34	0.579748	0.673	0.51	2.63699e-30	Up-regulated	Monocyte	HCC(therapy)
PUM1	1.36219e-34	-0.38737	0.797	0.81	3.46515e-30	Down-regulated	Monocyte	HCC(therapy)
HNRNPA1	1.51378e-34	-0.423017	0.809	0.859	3.85075e-30	Down-regulated	Monocyte	HCC(therapy)
OAS3	2.06499e-34	1.18906	0.281	0.142	5.25291e-30	Up-regulated	Monocyte	HCC(therapy)
RIPOR2	2.66366e-34	0.484764	0.777	0.628	6.77583e-30	Up-regulated	Monocyte	HCC(therapy)
RB1CC1	2.98851e-34	-0.471355	0.752	0.791	7.60216e-30	Down-regulated	Monocyte	HCC(therapy)
UCP2	3.36718e-34	0.527168	0.686	0.525	8.56543e-30	Up-regulated	Monocyte	HCC(therapy)
LCOR	3.43639e-34	-0.467074	0.743	0.767	8.74149e-30	Down-regulated	Monocyte	HCC(therapy)
TPP2	4.48474e-34	-0.592285	0.513	0.57	1.14083e-29	Down-regulated	Monocyte	HCC(therapy)
ANKS1A	6.70491e-34	0.714212	0.441	0.268	1.70559e-29	Up-regulated	Monocyte	HCC(therapy)
HMGA1	1.02083e-33	-0.900842	0.342	0.452	2.59678e-29	Down-regulated	Monocyte	HCC(therapy)
THADA	1.05935e-33	0.764719	0.491	0.314	2.69477e-29	Up-regulated	Monocyte	HCC(therapy)
IRF2	1.08885e-33	0.840329	0.379	0.224	2.76981e-29	Up-regulated	Monocyte	HCC(therapy)
SDF2L1	1.17725e-33	-1.17993	0.249	0.357	2.99469e-29	Down-regulated	Monocyte	HCC(therapy)
ZNF292	1.34839e-33	-0.451583	0.738	0.772	3.43003e-29	Down-regulated	Monocyte	HCC(therapy)
ARL8A	1.38465e-33	-0.701118	0.474	0.55	3.52226e-29	Down-regulated	Monocyte	HCC(therapy)
DYNC1H1	1.48607e-33	-0.511607	0.61	0.639	3.78027e-29	Down-regulated	Monocyte	HCC(therapy)
CMIP	1.75935e-33	0.395055	0.862	0.747	4.47544e-29	Up-regulated	Monocyte	HCC(therapy)
SBF2	2.08427e-33	0.401539	0.888	0.796	5.30197e-29	Up-regulated	Monocyte	HCC(therapy)
GK	2.71927e-33	0.614731	0.55	0.38	6.91729e-29	Up-regulated	Monocyte	HCC(therapy)
CYP1B1	4.20652e-33	-1.0599	0.374	0.486	1.07005e-28	Down-regulated	Monocyte	HCC(therapy)
NMI	4.32848e-33	0.860742	0.466	0.301	1.10108e-28	Up-regulated	Monocyte	HCC(therapy)
AP1S2	4.46251e-33	0.334007	0.921	0.852	1.13517e-28	Up-regulated	Monocyte	HCC(therapy)
RAB8B	6.11692e-33	-0.385289	0.848	0.841	1.55602e-28	Down-regulated	Monocyte	HCC(therapy)
GMDS	6.71583e-33	0.727563	0.475	0.303	1.70837e-28	Up-regulated	Monocyte	HCC(therapy)
MED13L	8.26434e-33	-0.342253	0.981	0.978	2.10228e-28	Down-regulated	Monocyte	HCC(therapy)
MYO9B	1.13508e-32	-0.365976	0.885	0.903	2.88742e-28	Down-regulated	Monocyte	HCC(therapy)
BMF	1.22341e-32	-1.24204	0.142	0.259	3.11212e-28	Down-regulated	Monocyte	HCC(therapy)
RAD51B	1.38098e-32	0.802639	0.497	0.339	3.51293e-28	Up-regulated	Monocyte	HCC(therapy)
RAB2A	1.88321e-32	-0.329646	0.878	0.888	4.79052e-28	Down-regulated	Monocyte	HCC(therapy)
PRNP	2.21641e-32	-0.620554	0.527	0.619	5.63811e-28	Down-regulated	Monocyte	HCC(therapy)
RAB5A	2.61007e-32	-0.599648	0.51	0.575	6.63949e-28	Down-regulated	Monocyte	HCC(therapy)
MTCH1	3.25307e-32	-0.513681	0.606	0.653	8.27516e-28	Down-regulated	Monocyte	HCC(therapy)
TMBIM4	4.54382e-32	0.347208	0.735	0.578	1.15586e-27	Up-regulated	Monocyte	HCC(therapy)
UBXN7	5.17538e-32	-0.54337	0.553	0.606	1.31651e-27	Down-regulated	Monocyte	HCC(therapy)
RBM33	5.6163e-32	-0.462842	0.675	0.72	1.42868e-27	Down-regulated	Monocyte	HCC(therapy)
WAC	6.36893e-32	-0.308583	0.908	0.915	1.62013e-27	Down-regulated	Monocyte	HCC(therapy)
CELF1	7.31959e-32	-0.29008	0.905	0.913	1.86196e-27	Down-regulated	Monocyte	HCC(therapy)
APOBEC3A	7.8613e-32	0.969735	0.568	0.438	1.99976e-27	Up-regulated	Monocyte	HCC(therapy)
SEMA6B	9.48392e-32	-1.79586	0.1	0.208	2.41252e-27	Down-regulated	Monocyte	HCC(therapy)
SF1	1.13085e-31	-0.385818	0.814	0.845	2.87665e-27	Down-regulated	Monocyte	HCC(therapy)
ZBTB43	1.1373e-31	-0.702715	0.491	0.588	2.89306e-27	Down-regulated	Monocyte	HCC(therapy)
SCAPER	1.17148e-31	0.748101	0.479	0.306	2.98001e-27	Up-regulated	Monocyte	HCC(therapy)
TOP1	1.27706e-31	-0.424062	0.843	0.854	3.24858e-27	Down-regulated	Monocyte	HCC(therapy)
BAZ2A	1.41514e-31	-0.527408	0.581	0.634	3.59983e-27	Down-regulated	Monocyte	HCC(therapy)
YY1AP1	1.59805e-31	-0.552567	0.547	0.604	4.06512e-27	Down-regulated	Monocyte	HCC(therapy)
PRKCA	1.70651e-31	0.777835	0.437	0.283	4.34103e-27	Up-regulated	Monocyte	HCC(therapy)
RC3H1	1.85884e-31	-0.374277	0.808	0.811	4.72851e-27	Down-regulated	Monocyte	HCC(therapy)
USP24	1.97154e-31	-0.557352	0.555	0.588	5.0152e-27	Down-regulated	Monocyte	HCC(therapy)
RPL13A	2.45691e-31	-0.295429	0.967	0.973	6.24989e-27	Down-regulated	Monocyte	HCC(therapy)
UTRN	2.90766e-31	0.319374	0.934	0.861	7.39651e-27	Up-regulated	Monocyte	HCC(therapy)
CD300E	3.3606e-31	0.471286	0.703	0.558	8.5487e-27	Up-regulated	Monocyte	HCC(therapy)
IRF8	8.7739e-31	-0.624436	0.534	0.614	2.23191e-26	Down-regulated	Monocyte	HCC(therapy)
FCAR	1.0122e-30	0.600348	0.757	0.633	2.57485e-26	Up-regulated	Monocyte	HCC(therapy)
WDR70	1.82067e-30	0.598188	0.613	0.446	4.63142e-26	Up-regulated	Monocyte	HCC(therapy)
IST1	1.973e-30	-0.507643	0.592	0.65	5.01892e-26	Down-regulated	Monocyte	HCC(therapy)
CREBBP	2.45289e-30	-0.370635	0.824	0.845	6.23965e-26	Down-regulated	Monocyte	HCC(therapy)
SPG11	2.5539e-30	0.612505	0.569	0.406	6.4966e-26	Up-regulated	Monocyte	HCC(therapy)
IL15	2.67638e-30	0.634176	0.677	0.516	6.80819e-26	Up-regulated	Monocyte	HCC(therapy)
SMIM14	3.12704e-30	0.612198	0.446	0.288	7.95457e-26	Up-regulated	Monocyte	HCC(therapy)
ZC3H7A	3.38957e-30	-0.72427	0.419	0.513	8.62239e-26	Down-regulated	Monocyte	HCC(therapy)
EXOC4	3.71202e-30	0.410431	0.818	0.688	9.44263e-26	Up-regulated	Monocyte	HCC(therapy)
ATF4	3.71401e-30	-0.485663	0.69	0.746	9.4477e-26	Down-regulated	Monocyte	HCC(therapy)
SDCCAG8	4.48288e-30	0.565125	0.536	0.377	1.14036e-25	Up-regulated	Monocyte	HCC(therapy)
C3AR1	4.98468e-30	0.862497	0.363	0.229	1.268e-25	Up-regulated	Monocyte	HCC(therapy)
STT3B	5.45223e-30	-0.430842	0.727	0.766	1.38694e-25	Down-regulated	Monocyte	HCC(therapy)
FAF1	5.59768e-30	0.474418	0.687	0.52	1.42394e-25	Up-regulated	Monocyte	HCC(therapy)
MAX	6.0108e-30	-0.538207	0.564	0.619	1.52903e-25	Down-regulated	Monocyte	HCC(therapy)
NINJ1	8.99241e-30	-0.646317	0.637	0.69	2.28749e-25	Down-regulated	Monocyte	HCC(therapy)
RPLP0	8.99883e-30	-0.374564	0.89	0.908	2.28912e-25	Down-regulated	Monocyte	HCC(therapy)
MAML3	9.87211e-30	0.442793	0.769	0.627	2.51127e-25	Up-regulated	Monocyte	HCC(therapy)
MIER1	1.04026e-29	-0.388269	0.756	0.767	2.6462e-25	Down-regulated	Monocyte	HCC(therapy)
ZMIZ1	1.15143e-29	-0.4814	0.681	0.726	2.929e-25	Down-regulated	Monocyte	HCC(therapy)
PSMB10	1.41424e-29	0.486934	0.734	0.589	3.59754e-25	Up-regulated	Monocyte	HCC(therapy)
HSH2D	1.65429e-29	1.13986	0.335	0.198	4.20819e-25	Up-regulated	Monocyte	HCC(therapy)
PSMA4	2.02189e-29	0.524229	0.677	0.529	5.14327e-25	Up-regulated	Monocyte	HCC(therapy)
MAP3K2	2.18827e-29	-0.407782	0.879	0.906	5.56652e-25	Down-regulated	Monocyte	HCC(therapy)
PPM1A	2.36733e-29	-0.530147	0.581	0.636	6.02202e-25	Down-regulated	Monocyte	HCC(therapy)
ELF4	2.696e-29	-0.692397	0.443	0.513	6.85809e-25	Down-regulated	Monocyte	HCC(therapy)
ARPC2	4.28613e-29	-0.254767	0.963	0.971	1.0903e-24	Down-regulated	Monocyte	HCC(therapy)
ITGA5	4.60733e-29	-0.796089	0.384	0.487	1.17201e-24	Down-regulated	Monocyte	HCC(therapy)
AQP9	4.61558e-29	0.446946	0.46	0.316	1.17411e-24	Up-regulated	Monocyte	HCC(therapy)
PLCB1	5.50219e-29	0.652331	0.743	0.648	1.39965e-24	Up-regulated	Monocyte	HCC(therapy)
NFKBIZ	5.61416e-29	0.268488	0.894	0.791	1.42813e-24	Up-regulated	Monocyte	HCC(therapy)
BCAS3	5.628e-29	0.583259	0.646	0.484	1.43165e-24	Up-regulated	Monocyte	HCC(therapy)
BST2	6.18137e-29	0.499904	0.743	0.636	1.57242e-24	Up-regulated	Monocyte	HCC(therapy)
NCOR1	7.92572e-29	-0.372385	0.802	0.807	2.01614e-24	Down-regulated	Monocyte	HCC(therapy)
KDM2A	9.28667e-29	-0.333958	0.899	0.911	2.36234e-24	Down-regulated	Monocyte	HCC(therapy)
PSMB8-AS1	9.74909e-29	0.757063	0.305	0.171	2.47997e-24	Up-regulated	Monocyte	HCC(therapy)
PTP4A2	1.01194e-28	-0.303806	0.92	0.931	2.57418e-24	Down-regulated	Monocyte	HCC(therapy)
ZNF609	1.39989e-28	0.483797	0.576	0.421	3.56104e-24	Up-regulated	Monocyte	HCC(therapy)
BLVRB	1.41341e-28	0.321734	0.746	0.601	3.59542e-24	Up-regulated	Monocyte	HCC(therapy)
RAB5C	1.69549e-28	-0.423392	0.744	0.777	4.313e-24	Down-regulated	Monocyte	HCC(therapy)
SLC25A37	1.91667e-28	-0.677165	0.515	0.555	4.87563e-24	Down-regulated	Monocyte	HCC(therapy)
FBXL17	1.98953e-28	0.633985	0.587	0.435	5.06097e-24	Up-regulated	Monocyte	HCC(therapy)
DENND3	2.62168e-28	-0.51632	0.603	0.665	6.66904e-24	Down-regulated	Monocyte	HCC(therapy)
CARD8	2.80881e-28	0.729095	0.383	0.236	7.14505e-24	Up-regulated	Monocyte	HCC(therapy)
CXorf21	3.10959e-28	0.603482	0.488	0.329	7.91017e-24	Up-regulated	Monocyte	HCC(therapy)
TMTC2	4.01468e-28	0.556431	0.595	0.436	1.02125e-23	Up-regulated	Monocyte	HCC(therapy)
GRINA	4.10772e-28	-0.476784	0.621	0.656	1.04492e-23	Down-regulated	Monocyte	HCC(therapy)
SEC63	5.61581e-28	-0.524951	0.601	0.663	1.42855e-23	Down-regulated	Monocyte	HCC(therapy)
GGNBP2	6.49268e-28	-0.404748	0.725	0.759	1.65161e-23	Down-regulated	Monocyte	HCC(therapy)
MAP7D1	6.85434e-28	-0.606324	0.437	0.49	1.74361e-23	Down-regulated	Monocyte	HCC(therapy)
COX4I1	7.24953e-28	-0.289046	0.954	0.955	1.84414e-23	Down-regulated	Monocyte	HCC(therapy)
SND1	7.75054e-28	0.416081	0.72	0.574	1.97158e-23	Up-regulated	Monocyte	HCC(therapy)
PLAAT4	9.30697e-28	0.93405	0.448	0.305	2.36751e-23	Up-regulated	Monocyte	HCC(therapy)
KIAA1958	9.46591e-28	1.22413	0.276	0.152	2.40794e-23	Up-regulated	Monocyte	HCC(therapy)
IREB2	9.82473e-28	-0.681609	0.382	0.466	2.49922e-23	Down-regulated	Monocyte	HCC(therapy)
SAMD9	1.09093e-27	1.26223	0.271	0.154	2.7751e-23	Up-regulated	Monocyte	HCC(therapy)
TBCK	1.16478e-27	0.81573	0.295	0.159	2.96298e-23	Up-regulated	Monocyte	HCC(therapy)
DYSF	1.16725e-27	0.625272	0.455	0.301	2.96926e-23	Up-regulated	Monocyte	HCC(therapy)
DGLUCY	1.23972e-27	0.622041	0.441	0.283	3.15361e-23	Up-regulated	Monocyte	HCC(therapy)
LSM14A	1.25152e-27	-0.395616	0.716	0.748	3.18362e-23	Down-regulated	Monocyte	HCC(therapy)
ZNF433-AS1	1.41816e-27	-0.980528	0.249	0.356	3.60753e-23	Down-regulated	Monocyte	HCC(therapy)
ERC1	1.53637e-27	0.473914	0.729	0.585	3.90822e-23	Up-regulated	Monocyte	HCC(therapy)
SUMF1	1.65638e-27	0.331857	0.586	0.44	4.21351e-23	Up-regulated	Monocyte	HCC(therapy)
MIR222HG	1.78206e-27	0.638227	0.483	0.34	4.53322e-23	Up-regulated	Monocyte	HCC(therapy)
NDUFB1	1.85991e-27	0.433927	0.731	0.588	4.73124e-23	Up-regulated	Monocyte	HCC(therapy)
ATM	1.86667e-27	0.442995	0.546	0.387	4.74843e-23	Up-regulated	Monocyte	HCC(therapy)
ZNF644	1.93888e-27	-0.348124	0.796	0.801	4.93213e-23	Down-regulated	Monocyte	HCC(therapy)
EPG5	1.99812e-27	-0.583838	0.471	0.527	5.08282e-23	Down-regulated	Monocyte	HCC(therapy)
PLEKHO1	2.54485e-27	0.474344	0.77	0.67	6.47358e-23	Up-regulated	Monocyte	HCC(therapy)
CHMP5	2.60209e-27	0.770862	0.372	0.233	6.61918e-23	Up-regulated	Monocyte	HCC(therapy)
ATP6V1A	2.63928e-27	-0.501133	0.628	0.679	6.71381e-23	Down-regulated	Monocyte	HCC(therapy)
GNPTAB	3.09287e-27	-0.529313	0.523	0.581	7.86763e-23	Down-regulated	Monocyte	HCC(therapy)
CMPK2	3.29365e-27	1.28566	0.231	0.122	8.37838e-23	Up-regulated	Monocyte	HCC(therapy)
SQSTM1	3.38367e-27	-0.454479	0.759	0.8	8.60737e-23	Down-regulated	Monocyte	HCC(therapy)
PYCARD	4.21042e-27	0.318135	0.858	0.763	1.07105e-22	Up-regulated	Monocyte	HCC(therapy)
TNFSF10	4.51577e-27	0.941765	0.591	0.519	1.14872e-22	Up-regulated	Monocyte	HCC(therapy)
YY1	4.60613e-27	-0.441737	0.671	0.703	1.17171e-22	Down-regulated	Monocyte	HCC(therapy)
RBM3	4.70546e-27	-0.362607	0.816	0.857	1.19697e-22	Down-regulated	Monocyte	HCC(therapy)
CD63	4.85741e-27	-0.453333	0.82	0.846	1.23563e-22	Down-regulated	Monocyte	HCC(therapy)
RCSD1	5.45151e-27	0.401366	0.666	0.518	1.38676e-22	Up-regulated	Monocyte	HCC(therapy)
TAP1	6.23414e-27	0.867122	0.413	0.265	1.58584e-22	Up-regulated	Monocyte	HCC(therapy)
DEDD2	6.71876e-27	-0.748245	0.347	0.412	1.70912e-22	Down-regulated	Monocyte	HCC(therapy)
UBR5	7.83267e-27	-0.47978	0.688	0.748	1.99248e-22	Down-regulated	Monocyte	HCC(therapy)
RTN4	8.00047e-27	-0.34721	0.89	0.893	2.03516e-22	Down-regulated	Monocyte	HCC(therapy)
RAP1GAP2	1.03799e-26	0.44068	0.724	0.586	2.64043e-22	Up-regulated	Monocyte	HCC(therapy)
NLRC5	1.07169e-26	-0.56117	0.54	0.571	2.72615e-22	Down-regulated	Monocyte	HCC(therapy)
RUNX2	1.08263e-26	-0.980913	0.249	0.35	2.75399e-22	Down-regulated	Monocyte	HCC(therapy)
LMNA	1.08278e-26	-0.534591	0.393	0.518	2.75439e-22	Down-regulated	Monocyte	HCC(therapy)
ZNF407	1.10188e-26	0.568346	0.595	0.44	2.80295e-22	Up-regulated	Monocyte	HCC(therapy)
MBD5	1.22724e-26	0.69229	0.496	0.355	3.12187e-22	Up-regulated	Monocyte	HCC(therapy)
MIR22HG	1.25204e-26	-0.78295	0.349	0.439	3.18494e-22	Down-regulated	Monocyte	HCC(therapy)
SFPQ	1.51208e-26	-0.322109	0.83	0.854	3.84643e-22	Down-regulated	Monocyte	HCC(therapy)
STX3	1.60344e-26	-0.807309	0.299	0.385	4.07884e-22	Down-regulated	Monocyte	HCC(therapy)
HCLS1	1.69708e-26	0.312306	0.815	0.706	4.31704e-22	Up-regulated	Monocyte	HCC(therapy)
MTMR3	1.79108e-26	-0.401169	0.753	0.77	4.55615e-22	Down-regulated	Monocyte	HCC(therapy)
TPK1	2.09284e-26	0.630616	0.46	0.307	5.32377e-22	Up-regulated	Monocyte	HCC(therapy)
SP110	2.16498e-26	0.60723	0.641	0.521	5.50729e-22	Up-regulated	Monocyte	HCC(therapy)
CSDE1	2.52207e-26	-0.3087	0.876	0.888	6.41563e-22	Down-regulated	Monocyte	HCC(therapy)
SNHG15	2.58049e-26	-0.879528	0.272	0.379	6.56424e-22	Down-regulated	Monocyte	HCC(therapy)
CLEC2B	2.65592e-26	-0.520784	0.566	0.617	6.75614e-22	Down-regulated	Monocyte	HCC(therapy)
AKIRIN2	2.71974e-26	0.419309	0.828	0.741	6.91846e-22	Up-regulated	Monocyte	HCC(therapy)
RSRC1	2.7334e-26	0.583541	0.577	0.426	6.95323e-22	Up-regulated	Monocyte	HCC(therapy)
SH3BP2	2.85553e-26	-0.438757	0.692	0.733	7.2639e-22	Down-regulated	Monocyte	HCC(therapy)
RAB14	2.94553e-26	-0.560348	0.499	0.585	7.49285e-22	Down-regulated	Monocyte	HCC(therapy)
SLFN5	3.15087e-26	0.884809	0.248	0.137	8.01519e-22	Up-regulated	Monocyte	HCC(therapy)
CYTIP	3.183e-26	0.472348	0.741	0.618	8.09692e-22	Up-regulated	Monocyte	HCC(therapy)
OASL	3.25802e-26	1.15509	0.274	0.156	8.28776e-22	Up-regulated	Monocyte	HCC(therapy)
P4HB	3.38065e-26	-0.486198	0.653	0.712	8.59969e-22	Down-regulated	Monocyte	HCC(therapy)
ITGAE	3.66875e-26	-0.864653	0.292	0.41	9.33256e-22	Down-regulated	Monocyte	HCC(therapy)
ZNF791	3.85033e-26	-0.846655	0.266	0.362	9.79448e-22	Down-regulated	Monocyte	HCC(therapy)
LINC01220	3.93983e-26	0.741229	0.359	0.215	1.00221e-21	Up-regulated	Monocyte	HCC(therapy)
CAB39	4.45109e-26	-0.465013	0.673	0.721	1.13227e-21	Down-regulated	Monocyte	HCC(therapy)
ANXA5	4.64039e-26	0.296782	0.877	0.797	1.18042e-21	Up-regulated	Monocyte	HCC(therapy)
TMEM165	4.66756e-26	0.300584	0.771	0.63	1.18733e-21	Up-regulated	Monocyte	HCC(therapy)
PLSCR1	5.00453e-26	0.551899	0.759	0.667	1.27305e-21	Up-regulated	Monocyte	HCC(therapy)
CDK19	5.70537e-26	0.512641	0.621	0.467	1.45133e-21	Up-regulated	Monocyte	HCC(therapy)
NPL	5.77326e-26	0.513962	0.448	0.306	1.4686e-21	Up-regulated	Monocyte	HCC(therapy)
VAPA	5.97681e-26	-0.352928	0.839	0.866	1.52038e-21	Down-regulated	Monocyte	HCC(therapy)
PTK2B	6.1741e-26	-0.337427	0.858	0.868	1.57057e-21	Down-regulated	Monocyte	HCC(therapy)
GPATCH8	6.96221e-26	-0.469361	0.694	0.739	1.77105e-21	Down-regulated	Monocyte	HCC(therapy)
STK3	7.22762e-26	0.511523	0.652	0.504	1.83856e-21	Up-regulated	Monocyte	HCC(therapy)
RBPJ	7.44413e-26	-0.352084	0.885	0.897	1.89364e-21	Down-regulated	Monocyte	HCC(therapy)
DCP2	8.13508e-26	-0.465747	0.619	0.675	2.0694e-21	Down-regulated	Monocyte	HCC(therapy)
FCHSD2	9.9983e-26	0.45685	0.701	0.56	2.54337e-21	Up-regulated	Monocyte	HCC(therapy)
MED23	1.14281e-25	-0.532883	0.438	0.501	2.90708e-21	Down-regulated	Monocyte	HCC(therapy)
ST6GAL1	1.16004e-25	0.640081	0.334	0.199	2.95092e-21	Up-regulated	Monocyte	HCC(therapy)
CKLF	1.2017e-25	0.396377	0.717	0.571	3.05689e-21	Up-regulated	Monocyte	HCC(therapy)
CDKN2D	1.4e-25	-0.398091	0.745	0.761	3.56133e-21	Down-regulated	Monocyte	HCC(therapy)
ARID3B	1.43232e-25	-0.64993	0.409	0.473	3.64353e-21	Down-regulated	Monocyte	HCC(therapy)
GATAD2B	1.58344e-25	-0.447037	0.683	0.738	4.02795e-21	Down-regulated	Monocyte	HCC(therapy)
MRPS18C	1.67481e-25	0.880519	0.296	0.171	4.26038e-21	Up-regulated	Monocyte	HCC(therapy)
ASCC3	1.74458e-25	0.646075	0.507	0.347	4.43787e-21	Up-regulated	Monocyte	HCC(therapy)
TPRA1	1.80173e-25	-1.01969	0.194	0.293	4.58324e-21	Down-regulated	Monocyte	HCC(therapy)
HERC5	1.81696e-25	1.18344	0.244	0.13	4.62197e-21	Up-regulated	Monocyte	HCC(therapy)
TAF15	1.85568e-25	0.479487	0.533	0.379	4.72047e-21	Up-regulated	Monocyte	HCC(therapy)
WAPL	2.36725e-25	-0.519892	0.565	0.627	6.02181e-21	Down-regulated	Monocyte	HCC(therapy)
MICAL2	2.39182e-25	0.450362	0.555	0.403	6.08431e-21	Up-regulated	Monocyte	HCC(therapy)
SEM1	2.5735e-25	0.444376	0.625	0.474	6.54647e-21	Up-regulated	Monocyte	HCC(therapy)
FYN	2.75829e-25	0.35056	0.809	0.686	7.01653e-21	Up-regulated	Monocyte	HCC(therapy)
EEF1A1	3.19257e-25	-0.264358	0.991	0.991	8.12127e-21	Down-regulated	Monocyte	HCC(therapy)
C16orf70	3.65236e-25	-0.668556	0.338	0.433	9.29087e-21	Down-regulated	Monocyte	HCC(therapy)
KCTD12	3.98324e-25	0.368616	0.671	0.533	1.01326e-20	Up-regulated	Monocyte	HCC(therapy)
DDX17	4.88727e-25	0.31743	0.812	0.694	1.24322e-20	Up-regulated	Monocyte	HCC(therapy)
RPRD1B	5.29875e-25	-0.556624	0.455	0.522	1.3479e-20	Down-regulated	Monocyte	HCC(therapy)
ZDHHC7	5.30871e-25	-0.508306	0.547	0.62	1.35043e-20	Down-regulated	Monocyte	HCC(therapy)
TXNDC11	6.17086e-25	-0.522135	0.638	0.7	1.56974e-20	Down-regulated	Monocyte	HCC(therapy)
SPATS2L	6.50041e-25	1.51184	0.167	0.069	1.65357e-20	Up-regulated	Monocyte	HCC(therapy)
HELZ	7.19209e-25	-0.353425	0.787	0.803	1.82952e-20	Down-regulated	Monocyte	HCC(therapy)
ICAM2	8.22525e-25	0.705515	0.349	0.211	2.09234e-20	Up-regulated	Monocyte	HCC(therapy)
HECTD1	1.12577e-24	-0.421931	0.607	0.647	2.86375e-20	Down-regulated	Monocyte	HCC(therapy)
SNHG9	1.13935e-24	-0.77935	0.314	0.393	2.89828e-20	Down-regulated	Monocyte	HCC(therapy)
TRAM1	1.22036e-24	-0.463246	0.652	0.684	3.10436e-20	Down-regulated	Monocyte	HCC(therapy)
UBE3A	1.42286e-24	-0.402374	0.653	0.687	3.61947e-20	Down-regulated	Monocyte	HCC(therapy)
KDM6A	1.60954e-24	-0.373452	0.843	0.858	4.09435e-20	Down-regulated	Monocyte	HCC(therapy)
SIRPB2	1.6902e-24	0.412435	0.477	0.332	4.29954e-20	Up-regulated	Monocyte	HCC(therapy)
STAT6	1.70414e-24	0.498147	0.521	0.372	4.33498e-20	Up-regulated	Monocyte	HCC(therapy)
TMEM41B	1.89502e-24	-0.722722	0.347	0.429	4.82055e-20	Down-regulated	Monocyte	HCC(therapy)
UBE2L6	2.32305e-24	0.680861	0.568	0.443	5.90937e-20	Up-regulated	Monocyte	HCC(therapy)
HNRNPH1	2.84175e-24	-0.352004	0.796	0.816	7.22884e-20	Down-regulated	Monocyte	HCC(therapy)
MDM4	3.45426e-24	-0.339793	0.763	0.78	8.78694e-20	Down-regulated	Monocyte	HCC(therapy)
PSTPIP2	3.86312e-24	-0.414326	0.722	0.726	9.827e-20	Down-regulated	Monocyte	HCC(therapy)
GATAD2A	4.03013e-24	-0.315072	0.758	0.783	1.02518e-19	Down-regulated	Monocyte	HCC(therapy)
CHKA	4.51891e-24	-0.555258	0.465	0.559	1.14952e-19	Down-regulated	Monocyte	HCC(therapy)
CSF1R	4.77612e-24	0.69687	0.376	0.24	1.21495e-19	Up-regulated	Monocyte	HCC(therapy)
ZFAND3	4.92314e-24	-0.280813	0.983	0.974	1.25235e-19	Down-regulated	Monocyte	HCC(therapy)
SEC24B	5.06638e-24	-0.445991	0.623	0.664	1.28879e-19	Down-regulated	Monocyte	HCC(therapy)
PDSS2	6.36709e-24	0.579189	0.413	0.275	1.61966e-19	Up-regulated	Monocyte	HCC(therapy)
RFFL	6.74073e-24	-0.588803	0.457	0.517	1.71471e-19	Down-regulated	Monocyte	HCC(therapy)
GAS7	9.06765e-24	-0.385291	0.914	0.912	2.30663e-19	Down-regulated	Monocyte	HCC(therapy)
DDIT4	1.00037e-23	-1.21083	0.109	0.207	2.54473e-19	Down-regulated	Monocyte	HCC(therapy)
TMEM71	1.05965e-23	0.554116	0.451	0.311	2.69553e-19	Up-regulated	Monocyte	HCC(therapy)
PPP6C	1.68798e-23	-0.467585	0.557	0.593	4.29389e-19	Down-regulated	Monocyte	HCC(therapy)
RHBDD1	1.71385e-23	0.559498	0.353	0.22	4.3597e-19	Up-regulated	Monocyte	HCC(therapy)
SLCO3A1	1.87963e-23	0.318723	0.936	0.887	4.7814e-19	Up-regulated	Monocyte	HCC(therapy)
MS4A6A	1.90157e-23	0.336924	0.869	0.806	4.83721e-19	Up-regulated	Monocyte	HCC(therapy)
DNAJC13	2.26209e-23	0.699054	0.311	0.188	5.75429e-19	Up-regulated	Monocyte	HCC(therapy)
RTN1	2.40459e-23	0.362135	0.486	0.345	6.1168e-19	Up-regulated	Monocyte	HCC(therapy)
CRADD	2.40834e-23	0.791918	0.393	0.255	6.12633e-19	Up-regulated	Monocyte	HCC(therapy)
DDIT3	2.67782e-23	-1.12696	0.153	0.253	6.81183e-19	Down-regulated	Monocyte	HCC(therapy)
CIRBP	2.78482e-23	-0.352592	0.756	0.769	7.08403e-19	Down-regulated	Monocyte	HCC(therapy)
SH2B3	2.80876e-23	-0.476571	0.626	0.685	7.14493e-19	Down-regulated	Monocyte	HCC(therapy)
CNOT8	2.83025e-23	-0.553725	0.442	0.502	7.19958e-19	Down-regulated	Monocyte	HCC(therapy)
MGAT4A	2.8369e-23	-1.0071	0.188	0.299	7.2165e-19	Down-regulated	Monocyte	HCC(therapy)
WDR26	2.90706e-23	-0.378289	0.75	0.774	7.39497e-19	Down-regulated	Monocyte	HCC(therapy)
KMT2C	2.97677e-23	-0.29453	0.94	0.939	7.5723e-19	Down-regulated	Monocyte	HCC(therapy)
ATXN7L1	3.58592e-23	0.743725	0.334	0.207	9.12186e-19	Up-regulated	Monocyte	HCC(therapy)
GSAP	3.76587e-23	0.431317	0.546	0.401	9.57961e-19	Up-regulated	Monocyte	HCC(therapy)
KLHL24	4.30822e-23	-0.499536	0.583	0.639	1.09593e-18	Down-regulated	Monocyte	HCC(therapy)
PIP4K2A	4.54506e-23	0.423176	0.695	0.57	1.15617e-18	Up-regulated	Monocyte	HCC(therapy)
FAM111A	5.00713e-23	0.659592	0.349	0.217	1.27371e-18	Up-regulated	Monocyte	HCC(therapy)
TNRC6A	5.04824e-23	-0.37988	0.673	0.708	1.28417e-18	Down-regulated	Monocyte	HCC(therapy)
CHMP4B	5.20344e-23	-0.399224	0.684	0.72	1.32365e-18	Down-regulated	Monocyte	HCC(therapy)
NT5C2	5.51326e-23	-0.361163	0.84	0.843	1.40246e-18	Down-regulated	Monocyte	HCC(therapy)
SRSF11	5.67205e-23	-0.335423	0.744	0.763	1.44286e-18	Down-regulated	Monocyte	HCC(therapy)
SREK1	5.77173e-23	-0.367258	0.678	0.69	1.46821e-18	Down-regulated	Monocyte	HCC(therapy)
STX11	7.0892e-23	0.309135	0.937	0.899	1.80335e-18	Up-regulated	Monocyte	HCC(therapy)
NAGK	7.26267e-23	0.507066	0.493	0.369	1.84748e-18	Up-regulated	Monocyte	HCC(therapy)
HSP90AA1	8.4568e-23	0.486751	0.897	0.84	2.15124e-18	Up-regulated	Monocyte	HCC(therapy)
YTHDC1	8.66584e-23	-0.339193	0.713	0.725	2.20442e-18	Down-regulated	Monocyte	HCC(therapy)
SKIL	9.46456e-23	-0.594388	0.543	0.621	2.4076e-18	Down-regulated	Monocyte	HCC(therapy)
LYST	1.10733e-22	0.288325	0.904	0.832	2.81682e-18	Up-regulated	Monocyte	HCC(therapy)
FNIP1	1.12251e-22	-0.320993	0.81	0.812	2.85545e-18	Down-regulated	Monocyte	HCC(therapy)
MSR1	1.16785e-22	1.49687	0.224	0.118	2.97078e-18	Up-regulated	Monocyte	HCC(therapy)
SFT2D2	1.30464e-22	-0.393254	0.598	0.625	3.31873e-18	Down-regulated	Monocyte	HCC(therapy)
B4GALT5	1.42941e-22	-0.580019	0.538	0.582	3.63614e-18	Down-regulated	Monocyte	HCC(therapy)
AL512603.2	1.46481e-22	0.736368	0.496	0.358	3.72619e-18	Up-regulated	Monocyte	HCC(therapy)
EVI2A	1.534e-22	0.483459	0.652	0.513	3.9022e-18	Up-regulated	Monocyte	HCC(therapy)
BRD1	1.58136e-22	-0.686845	0.345	0.419	4.02267e-18	Down-regulated	Monocyte	HCC(therapy)
NDUFAF3	1.60746e-22	0.509801	0.303	0.188	4.08906e-18	Up-regulated	Monocyte	HCC(therapy)
MARK3	1.69664e-22	-0.369134	0.745	0.77	4.3159e-18	Down-regulated	Monocyte	HCC(therapy)
CLINT1	1.71523e-22	-0.359447	0.701	0.727	4.3632e-18	Down-regulated	Monocyte	HCC(therapy)
NLRP3	1.74728e-22	0.417074	0.657	0.551	4.44473e-18	Up-regulated	Monocyte	HCC(therapy)
ASAP1	1.80504e-22	0.341702	0.881	0.827	4.59166e-18	Up-regulated	Monocyte	HCC(therapy)
CYTH1	1.82226e-22	-0.253909	0.903	0.9	4.63547e-18	Down-regulated	Monocyte	HCC(therapy)
HNRNPM	2.13086e-22	-0.34864	0.74	0.757	5.42048e-18	Down-regulated	Monocyte	HCC(therapy)
CTDSP2	2.1972e-22	-0.61513	0.378	0.442	5.58923e-18	Down-regulated	Monocyte	HCC(therapy)
DNAJB11	2.35223e-22	-0.780101	0.303	0.39	5.98359e-18	Down-regulated	Monocyte	HCC(therapy)
RPL10A	2.46521e-22	-0.329003	0.926	0.943	6.27101e-18	Down-regulated	Monocyte	HCC(therapy)
KCMF1	2.47428e-22	-0.374007	0.692	0.728	6.29408e-18	Down-regulated	Monocyte	HCC(therapy)
ABHD12	2.4855e-22	-0.655105	0.387	0.445	6.32262e-18	Down-regulated	Monocyte	HCC(therapy)
RYK	2.51896e-22	-0.646897	0.409	0.496	6.40772e-18	Down-regulated	Monocyte	HCC(therapy)
SLC11A1	2.82755e-22	0.283086	0.809	0.715	7.19273e-18	Up-regulated	Monocyte	HCC(therapy)
STX8	2.84668e-22	0.475801	0.599	0.46	7.24138e-18	Up-regulated	Monocyte	HCC(therapy)
KLF9	2.90411e-22	-0.708308	0.302	0.396	7.38747e-18	Down-regulated	Monocyte	HCC(therapy)
TIMM8B	3.02821e-22	0.511544	0.43	0.294	7.70315e-18	Up-regulated	Monocyte	HCC(therapy)
LILRB3	3.03825e-22	0.377061	0.601	0.463	7.7287e-18	Up-regulated	Monocyte	HCC(therapy)
SAMSN1	3.28029e-22	0.384318	0.66	0.544	8.3444e-18	Up-regulated	Monocyte	HCC(therapy)
TLR4	3.48151e-22	0.435273	0.504	0.368	8.85627e-18	Up-regulated	Monocyte	HCC(therapy)
ANKRD22	3.56696e-22	1.67583	0.124	0.045	9.07364e-18	Up-regulated	Monocyte	HCC(therapy)
AHDC1	3.7159e-22	-1.50635	0.071	0.145	9.4525e-18	Down-regulated	Monocyte	HCC(therapy)
SHISA5	3.81017e-22	0.499051	0.496	0.358	9.69232e-18	Up-regulated	Monocyte	HCC(therapy)
PHKB	4.01811e-22	0.41517	0.595	0.451	1.02213e-17	Up-regulated	Monocyte	HCC(therapy)
NEDD9	4.3406e-22	0.380637	0.834	0.742	1.10416e-17	Up-regulated	Monocyte	HCC(therapy)
CNTLN	5.77641e-22	0.669934	0.373	0.238	1.4694e-17	Up-regulated	Monocyte	HCC(therapy)
SBNO1	5.96561e-22	-0.477853	0.495	0.548	1.51753e-17	Down-regulated	Monocyte	HCC(therapy)
WIPI2	6.06425e-22	-0.445792	0.499	0.537	1.54262e-17	Down-regulated	Monocyte	HCC(therapy)
PPP1R11	6.18281e-22	0.677559	0.325	0.2	1.57278e-17	Up-regulated	Monocyte	HCC(therapy)
USP12	6.37943e-22	-0.441048	0.577	0.628	1.6228e-17	Down-regulated	Monocyte	HCC(therapy)
LDLRAD4	6.56534e-22	0.415053	0.622	0.483	1.67009e-17	Up-regulated	Monocyte	HCC(therapy)
GRN	6.93777e-22	0.304897	0.909	0.862	1.76483e-17	Up-regulated	Monocyte	HCC(therapy)
HSPA1B	7.9148e-22	1.27442	0.258	0.158	2.01337e-17	Up-regulated	Monocyte	HCC(therapy)
TM9SF3	8.13387e-22	-0.341592	0.714	0.723	2.06909e-17	Down-regulated	Monocyte	HCC(therapy)
CUL3	8.19345e-22	-0.320499	0.824	0.835	2.08425e-17	Down-regulated	Monocyte	HCC(therapy)
VAMP2	1.20221e-21	-0.458995	0.565	0.611	3.05818e-17	Down-regulated	Monocyte	HCC(therapy)
ARID4B	1.30735e-21	-0.259549	0.88	0.862	3.32565e-17	Down-regulated	Monocyte	HCC(therapy)
ELMSAN1	1.36841e-21	-0.531835	0.454	0.531	3.48097e-17	Down-regulated	Monocyte	HCC(therapy)
IER5	1.55494e-21	-0.451887	0.659	0.712	3.95547e-17	Down-regulated	Monocyte	HCC(therapy)
CNOT2	1.58615e-21	-0.333439	0.728	0.744	4.03486e-17	Down-regulated	Monocyte	HCC(therapy)
UBE2D2	1.59764e-21	-0.324169	0.794	0.809	4.06407e-17	Down-regulated	Monocyte	HCC(therapy)
RAB12	1.60037e-21	-0.494943	0.51	0.561	4.07102e-17	Down-regulated	Monocyte	HCC(therapy)
EIF1B	1.74069e-21	-0.513417	0.554	0.63	4.42798e-17	Down-regulated	Monocyte	HCC(therapy)
USP47	1.74648e-21	-0.354329	0.679	0.684	4.44269e-17	Down-regulated	Monocyte	HCC(therapy)
PAK2	1.82286e-21	0.260442	0.818	0.699	4.63698e-17	Up-regulated	Monocyte	HCC(therapy)
ANXA4	1.88959e-21	0.550126	0.394	0.264	4.80673e-17	Up-regulated	Monocyte	HCC(therapy)
LGALS9	2.53845e-21	0.444029	0.684	0.566	6.45732e-17	Up-regulated	Monocyte	HCC(therapy)
GSDMD	3.15707e-21	0.646914	0.34	0.217	8.03096e-17	Up-regulated	Monocyte	HCC(therapy)
LILRB2	3.39007e-21	0.419403	0.643	0.515	8.62367e-17	Up-regulated	Monocyte	HCC(therapy)
TPM4	3.69541e-21	0.441538	0.715	0.615	9.40038e-17	Up-regulated	Monocyte	HCC(therapy)
CPEB4	3.70877e-21	-0.430411	0.656	0.683	9.43438e-17	Down-regulated	Monocyte	HCC(therapy)
LGALS3	3.75569e-21	-0.359796	0.858	0.88	9.55373e-17	Down-regulated	Monocyte	HCC(therapy)
TNKS2	4.07086e-21	-0.408763	0.579	0.607	1.03554e-16	Down-regulated	Monocyte	HCC(therapy)
PRDX3	4.12338e-21	0.497986	0.397	0.268	1.04891e-16	Up-regulated	Monocyte	HCC(therapy)
NFAT5	4.45238e-21	-0.364119	0.812	0.837	1.1326e-16	Down-regulated	Monocyte	HCC(therapy)
DAZAP2	4.50954e-21	-0.271322	0.922	0.919	1.14714e-16	Down-regulated	Monocyte	HCC(therapy)
PRR13	5.50445e-21	0.328354	0.805	0.704	1.40022e-16	Up-regulated	Monocyte	HCC(therapy)
TIAM1	6.22055e-21	0.43136	0.523	0.391	1.58238e-16	Up-regulated	Monocyte	HCC(therapy)
FMNL1	6.66356e-21	-0.318609	0.824	0.851	1.69508e-16	Down-regulated	Monocyte	HCC(therapy)
FRMD4B	6.76591e-21	0.525606	0.52	0.381	1.72111e-16	Up-regulated	Monocyte	HCC(therapy)
SLC25A36	6.80508e-21	-0.465562	0.491	0.552	1.73108e-16	Down-regulated	Monocyte	HCC(therapy)
FOXO1	7.29007e-21	-0.377108	0.679	0.736	1.85445e-16	Down-regulated	Monocyte	HCC(therapy)
RPS6KC1	7.64681e-21	0.498065	0.633	0.504	1.9452e-16	Up-regulated	Monocyte	HCC(therapy)
ZCCHC7	7.77981e-21	0.541659	0.499	0.36	1.97903e-16	Up-regulated	Monocyte	HCC(therapy)
EFCAB2	8.67809e-21	0.430917	0.621	0.476	2.20753e-16	Up-regulated	Monocyte	HCC(therapy)
RPL7A	8.82666e-21	-0.271388	0.965	0.973	2.24533e-16	Down-regulated	Monocyte	HCC(therapy)
JUN	9.22185e-21	0.392354	0.858	0.785	2.34585e-16	Up-regulated	Monocyte	HCC(therapy)
SGK1	1.05445e-20	0.476644	0.647	0.521	2.68231e-16	Up-regulated	Monocyte	HCC(therapy)
METTL15	1.10934e-20	0.842431	0.267	0.152	2.82194e-16	Up-regulated	Monocyte	HCC(therapy)
GPR107	1.12536e-20	-0.554358	0.412	0.48	2.86269e-16	Down-regulated	Monocyte	HCC(therapy)
SETD2	1.26322e-20	-0.305565	0.742	0.739	3.21337e-16	Down-regulated	Monocyte	HCC(therapy)
FAM168B	1.32161e-20	-0.43121	0.53	0.586	3.36191e-16	Down-regulated	Monocyte	HCC(therapy)
ANO10	1.35871e-20	0.842401	0.319	0.205	3.45628e-16	Up-regulated	Monocyte	HCC(therapy)
NCKAP1L	1.37493e-20	-0.314793	0.758	0.766	3.49755e-16	Down-regulated	Monocyte	HCC(therapy)
CYSLTR2	1.39164e-20	0.885437	0.267	0.15	3.54005e-16	Up-regulated	Monocyte	HCC(therapy)
CLIP4	1.39332e-20	0.395814	0.502	0.367	3.54433e-16	Up-regulated	Monocyte	HCC(therapy)
HOTAIRM1	1.55922e-20	-0.547225	0.462	0.539	3.96634e-16	Down-regulated	Monocyte	HCC(therapy)
PARP8	1.60023e-20	-0.401918	0.712	0.735	4.07067e-16	Down-regulated	Monocyte	HCC(therapy)
CHD9	1.80886e-20	-0.393957	0.582	0.592	4.60138e-16	Down-regulated	Monocyte	HCC(therapy)
SNHG29	1.81054e-20	-0.377237	0.79	0.819	4.60565e-16	Down-regulated	Monocyte	HCC(therapy)
DENND5A	2.01559e-20	-0.27906	0.896	0.911	5.12727e-16	Down-regulated	Monocyte	HCC(therapy)
RSF1	2.01807e-20	-0.41437	0.616	0.655	5.13357e-16	Down-regulated	Monocyte	HCC(therapy)
EEF1B2	2.0242e-20	-0.324895	0.865	0.88	5.14916e-16	Down-regulated	Monocyte	HCC(therapy)
PILRA	2.52862e-20	0.303024	0.775	0.67	6.4323e-16	Up-regulated	Monocyte	HCC(therapy)
UBE2J1	2.74826e-20	-0.309609	0.788	0.793	6.99103e-16	Down-regulated	Monocyte	HCC(therapy)
HERC4	2.86038e-20	0.570704	0.461	0.329	7.27623e-16	Up-regulated	Monocyte	HCC(therapy)
DOT1L	2.87111e-20	-0.572968	0.418	0.489	7.30353e-16	Down-regulated	Monocyte	HCC(therapy)
NOTCH1	2.94454e-20	-0.79202	0.255	0.339	7.49032e-16	Down-regulated	Monocyte	HCC(therapy)
VEZF1	3.02814e-20	-0.721984	0.302	0.384	7.70297e-16	Down-regulated	Monocyte	HCC(therapy)
TRIM44	3.07972e-20	0.413145	0.551	0.416	7.83418e-16	Up-regulated	Monocyte	HCC(therapy)
FBXO11	3.21241e-20	-0.279681	0.83	0.841	8.17174e-16	Down-regulated	Monocyte	HCC(therapy)
SP3	3.23989e-20	-0.309729	0.784	0.803	8.24164e-16	Down-regulated	Monocyte	HCC(therapy)
TMCO3	3.47965e-20	-0.858566	0.201	0.281	8.85152e-16	Down-regulated	Monocyte	HCC(therapy)
ZNF106	3.65884e-20	-0.328099	0.737	0.758	9.30736e-16	Down-regulated	Monocyte	HCC(therapy)
FNDC3A	3.75053e-20	0.448508	0.61	0.474	9.54059e-16	Up-regulated	Monocyte	HCC(therapy)
PNPLA8	4.06413e-20	0.419821	0.721	0.599	1.03383e-15	Up-regulated	Monocyte	HCC(therapy)
DYNLRB1	4.15724e-20	0.564994	0.43	0.296	1.05752e-15	Up-regulated	Monocyte	HCC(therapy)
CBR1	4.21944e-20	0.726411	0.244	0.138	1.07334e-15	Up-regulated	Monocyte	HCC(therapy)
SSH1	4.27755e-20	-0.540805	0.483	0.541	1.08812e-15	Down-regulated	Monocyte	HCC(therapy)
FER	4.45875e-20	0.54476	0.395	0.265	1.13422e-15	Up-regulated	Monocyte	HCC(therapy)
HERC1	4.834e-20	-0.38506	0.771	0.783	1.22967e-15	Down-regulated	Monocyte	HCC(therapy)
GPBAR1	4.86662e-20	0.633191	0.356	0.233	1.23797e-15	Up-regulated	Monocyte	HCC(therapy)
ATP5PD	5.07625e-20	0.389025	0.675	0.541	1.2913e-15	Up-regulated	Monocyte	HCC(therapy)
GLTP	5.65803e-20	-0.496976	0.497	0.556	1.43929e-15	Down-regulated	Monocyte	HCC(therapy)
LYPLA1	6.16218e-20	-0.3285	0.658	0.659	1.56754e-15	Down-regulated	Monocyte	HCC(therapy)
COA3	6.57872e-20	0.719823	0.243	0.141	1.6735e-15	Up-regulated	Monocyte	HCC(therapy)
EWSR1	6.72839e-20	-0.374909	0.661	0.689	1.71157e-15	Down-regulated	Monocyte	HCC(therapy)
CD36	7.22941e-20	0.392702	0.818	0.742	1.83902e-15	Up-regulated	Monocyte	HCC(therapy)
TMEM154	7.23054e-20	0.347008	0.527	0.392	1.83931e-15	Up-regulated	Monocyte	HCC(therapy)
ITFG1	7.28761e-20	0.323888	0.716	0.583	1.85382e-15	Up-regulated	Monocyte	HCC(therapy)
UBE2E1	7.67917e-20	-0.263452	0.822	0.819	1.95343e-15	Down-regulated	Monocyte	HCC(therapy)
EEF1G	8.02163e-20	-0.251229	0.907	0.908	2.04054e-15	Down-regulated	Monocyte	HCC(therapy)
ARL2	8.32769e-20	1.01022	0.168	0.08	2.1184e-15	Up-regulated	Monocyte	HCC(therapy)
BRWD1	8.79499e-20	-0.426529	0.535	0.579	2.23727e-15	Down-regulated	Monocyte	HCC(therapy)
STK10	8.90061e-20	-0.265885	0.9	0.914	2.26414e-15	Down-regulated	Monocyte	HCC(therapy)
SRBD1	9.08545e-20	0.584766	0.33	0.214	2.31116e-15	Up-regulated	Monocyte	HCC(therapy)
MAP3K5	9.35144e-20	0.403611	0.816	0.705	2.37882e-15	Up-regulated	Monocyte	HCC(therapy)
TSPAN14	9.83855e-20	-0.491116	0.539	0.603	2.50273e-15	Down-regulated	Monocyte	HCC(therapy)
ST8SIA4	1.11089e-19	0.435757	0.674	0.561	2.82587e-15	Up-regulated	Monocyte	HCC(therapy)
DDHD1	1.16867e-19	-0.432636	0.573	0.629	2.97287e-15	Down-regulated	Monocyte	HCC(therapy)
PREX1	1.17366e-19	-0.341197	0.73	0.747	2.98557e-15	Down-regulated	Monocyte	HCC(therapy)
DOCK10	1.23689e-19	0.464642	0.665	0.525	3.1464e-15	Up-regulated	Monocyte	HCC(therapy)
MAFG	1.30321e-19	-0.629298	0.333	0.414	3.3151e-15	Down-regulated	Monocyte	HCC(therapy)
ARIH2	1.35313e-19	-0.437765	0.514	0.545	3.4421e-15	Down-regulated	Monocyte	HCC(therapy)
FKBP15	1.35822e-19	0.541739	0.482	0.35	3.45503e-15	Up-regulated	Monocyte	HCC(therapy)
PLAUR	1.37128e-19	0.31834	0.8	0.691	3.48827e-15	Up-regulated	Monocyte	HCC(therapy)
NCF2	1.54431e-19	0.256588	0.876	0.801	3.92843e-15	Up-regulated	Monocyte	HCC(therapy)
VAV1	1.57314e-19	-0.574983	0.464	0.529	4.00176e-15	Down-regulated	Monocyte	HCC(therapy)
PPP2R2A	1.62161e-19	-0.303971	0.741	0.742	4.12505e-15	Down-regulated	Monocyte	HCC(therapy)
DBNL	1.66481e-19	0.338652	0.59	0.459	4.23495e-15	Up-regulated	Monocyte	HCC(therapy)
MEGF9	1.84717e-19	0.36733	0.752	0.643	4.69882e-15	Up-regulated	Monocyte	HCC(therapy)
UBAC2	1.89923e-19	0.371715	0.85	0.764	4.83126e-15	Up-regulated	Monocyte	HCC(therapy)
STAT2	1.98874e-19	0.569294	0.596	0.467	5.05897e-15	Up-regulated	Monocyte	HCC(therapy)
CEP170	2.01081e-19	-0.406988	0.679	0.725	5.11509e-15	Down-regulated	Monocyte	HCC(therapy)
FAM172A	2.10095e-19	0.340696	0.75	0.619	5.34439e-15	Up-regulated	Monocyte	HCC(therapy)
AFF4	2.15204e-19	-0.310908	0.787	0.814	5.47436e-15	Down-regulated	Monocyte	HCC(therapy)
C3orf62	2.15801e-19	-0.935798	0.169	0.262	5.48954e-15	Down-regulated	Monocyte	HCC(therapy)
EIF4H	2.16938e-19	-0.433034	0.593	0.646	5.51847e-15	Down-regulated	Monocyte	HCC(therapy)
DHX58	2.28187e-19	1.47551	0.1	0.035	5.80461e-15	Up-regulated	Monocyte	HCC(therapy)
PHACTR2	2.32777e-19	0.322405	0.646	0.515	5.92137e-15	Up-regulated	Monocyte	HCC(therapy)
RBM38	2.35759e-19	-0.987592	0.152	0.234	5.99723e-15	Down-regulated	Monocyte	HCC(therapy)
MYADM	2.49751e-19	0.32073	0.912	0.872	6.35316e-15	Up-regulated	Monocyte	HCC(therapy)
ECPAS	2.62678e-19	-0.472963	0.584	0.619	6.682e-15	Down-regulated	Monocyte	HCC(therapy)
RNPS1	2.79014e-19	-0.466063	0.484	0.541	7.09757e-15	Down-regulated	Monocyte	HCC(therapy)
HRH2	2.80045e-19	-0.465065	0.488	0.547	7.12379e-15	Down-regulated	Monocyte	HCC(therapy)
ARHGEF2	2.82943e-19	-0.510993	0.408	0.465	7.19751e-15	Down-regulated	Monocyte	HCC(therapy)
NKTR	2.87379e-19	-0.396435	0.583	0.621	7.31034e-15	Down-regulated	Monocyte	HCC(therapy)
VPS45	2.96078e-19	0.785959	0.225	0.124	7.53163e-15	Up-regulated	Monocyte	HCC(therapy)
TFCP2	3.23302e-19	0.383221	0.452	0.326	8.22415e-15	Up-regulated	Monocyte	HCC(therapy)
FGD3	3.34767e-19	-0.374499	0.587	0.608	8.51581e-15	Down-regulated	Monocyte	HCC(therapy)
VPS35L	3.50404e-19	0.823996	0.282	0.165	8.91358e-15	Up-regulated	Monocyte	HCC(therapy)
PNISR	3.50637e-19	-0.283077	0.761	0.767	8.9195e-15	Down-regulated	Monocyte	HCC(therapy)
PPARD	3.76487e-19	-0.721363	0.319	0.409	9.57707e-15	Down-regulated	Monocyte	HCC(therapy)
ST6GALNAC3	3.99716e-19	0.452699	0.436	0.311	1.0168e-14	Up-regulated	Monocyte	HCC(therapy)
E2F3	4.13215e-19	-0.399884	0.579	0.617	1.05114e-14	Down-regulated	Monocyte	HCC(therapy)
NSMCE2	4.44162e-19	0.428777	0.664	0.545	1.12986e-14	Up-regulated	Monocyte	HCC(therapy)
LYSMD2	4.8646e-19	0.638026	0.34	0.22	1.23746e-14	Up-regulated	Monocyte	HCC(therapy)
VMP1	5.13113e-19	0.271126	0.964	0.933	1.30526e-14	Up-regulated	Monocyte	HCC(therapy)
SMAD7	5.29275e-19	-1.06314	0.14	0.226	1.34637e-14	Down-regulated	Monocyte	HCC(therapy)
LILRA5	5.55517e-19	0.286552	0.685	0.561	1.41312e-14	Up-regulated	Monocyte	HCC(therapy)
VNN2	5.65481e-19	0.495232	0.378	0.263	1.43847e-14	Up-regulated	Monocyte	HCC(therapy)
VOPP1	6.53437e-19	-0.447024	0.581	0.62	1.66221e-14	Down-regulated	Monocyte	HCC(therapy)
FOXK1	6.5422e-19	-0.500964	0.437	0.488	1.6642e-14	Down-regulated	Monocyte	HCC(therapy)
WWP2	6.90229e-19	-0.285395	0.801	0.791	1.7558e-14	Down-regulated	Monocyte	HCC(therapy)
SLC24A4	6.93845e-19	0.505192	0.442	0.315	1.765e-14	Up-regulated	Monocyte	HCC(therapy)
GLG1	7.01903e-19	0.391608	0.624	0.496	1.7855e-14	Up-regulated	Monocyte	HCC(therapy)
PPP6R3	7.18248e-19	-0.338738	0.777	0.774	1.82708e-14	Down-regulated	Monocyte	HCC(therapy)
ITPR1	7.64611e-19	0.562016	0.451	0.326	1.94502e-14	Up-regulated	Monocyte	HCC(therapy)
RSL24D1	7.77708e-19	-0.368353	0.648	0.697	1.97833e-14	Down-regulated	Monocyte	HCC(therapy)
WAS	8.37298e-19	0.353041	0.704	0.587	2.12992e-14	Up-regulated	Monocyte	HCC(therapy)
IPCEF1	8.72316e-19	0.446798	0.425	0.304	2.219e-14	Up-regulated	Monocyte	HCC(therapy)
RNF114	9.86965e-19	-0.467189	0.503	0.555	2.51064e-14	Down-regulated	Monocyte	HCC(therapy)
UMAD1	1.00095e-18	0.680998	0.348	0.226	2.54621e-14	Up-regulated	Monocyte	HCC(therapy)
MBP	1.0197e-18	0.328767	0.871	0.802	2.5939e-14	Up-regulated	Monocyte	HCC(therapy)
COP1	1.02276e-18	0.261843	0.931	0.877	2.60171e-14	Up-regulated	Monocyte	HCC(therapy)
INPP5D	1.0467e-18	-0.354861	0.772	0.794	2.6626e-14	Down-regulated	Monocyte	HCC(therapy)
FRY	1.05644e-18	0.362854	0.718	0.597	2.68736e-14	Up-regulated	Monocyte	HCC(therapy)
SLAMF7	1.15095e-18	1.15789	0.149	0.063	2.92778e-14	Up-regulated	Monocyte	HCC(therapy)
PHF14	1.21217e-18	0.629473	0.383	0.26	3.08352e-14	Up-regulated	Monocyte	HCC(therapy)
ZNF326	1.22668e-18	-0.537052	0.426	0.478	3.12042e-14	Down-regulated	Monocyte	HCC(therapy)
ULK1	1.23858e-18	-0.573907	0.375	0.46	3.15071e-14	Down-regulated	Monocyte	HCC(therapy)
AC116366.1	1.33171e-18	-0.875601	0.195	0.281	3.38761e-14	Down-regulated	Monocyte	HCC(therapy)
DECR1	1.33915e-18	0.426088	0.601	0.476	3.40653e-14	Up-regulated	Monocyte	HCC(therapy)
KCTD20	1.33991e-18	-0.468022	0.484	0.528	3.40846e-14	Down-regulated	Monocyte	HCC(therapy)
JAZF1	1.34223e-18	0.380412	0.675	0.554	3.41436e-14	Up-regulated	Monocyte	HCC(therapy)
SLMAP	1.34974e-18	-0.307934	0.729	0.747	3.43348e-14	Down-regulated	Monocyte	HCC(therapy)
AL034397.3	1.3569e-18	0.453316	0.303	0.202	3.45167e-14	Up-regulated	Monocyte	HCC(therapy)
LUCAT1	1.43993e-18	0.580265	0.406	0.303	3.66288e-14	Up-regulated	Monocyte	HCC(therapy)
S100A8	1.53254e-18	0.43477	0.951	0.936	3.89848e-14	Up-regulated	Monocyte	HCC(therapy)
NDUFB3	1.61414e-18	0.368227	0.486	0.358	4.10605e-14	Up-regulated	Monocyte	HCC(therapy)
KANSL1	1.67722e-18	-0.254963	0.82	0.811	4.26651e-14	Down-regulated	Monocyte	HCC(therapy)
PSMB8	1.76447e-18	0.418651	0.649	0.542	4.48845e-14	Up-regulated	Monocyte	HCC(therapy)
KPNA6	1.7844e-18	-0.354862	0.577	0.615	4.53915e-14	Down-regulated	Monocyte	HCC(therapy)
USP25	1.80992e-18	0.358421	0.797	0.694	4.60408e-14	Up-regulated	Monocyte	HCC(therapy)
PPP1R12A	2.07636e-18	-0.289061	0.809	0.795	5.28185e-14	Down-regulated	Monocyte	HCC(therapy)
EPS15	2.12623e-18	-0.293686	0.781	0.78	5.40871e-14	Down-regulated	Monocyte	HCC(therapy)
EIF2S2	2.14384e-18	0.339257	0.537	0.409	5.4535e-14	Up-regulated	Monocyte	HCC(therapy)
SLC2A9	2.18051e-18	0.572259	0.352	0.233	5.54678e-14	Up-regulated	Monocyte	HCC(therapy)
EIF4B	2.19417e-18	-0.302467	0.727	0.771	5.58152e-14	Down-regulated	Monocyte	HCC(therapy)
CDC27	2.20509e-18	-0.450375	0.534	0.578	5.60931e-14	Down-regulated	Monocyte	HCC(therapy)
PTEN	2.22875e-18	-0.31369	0.818	0.838	5.66948e-14	Down-regulated	Monocyte	HCC(therapy)
PAIP2	2.29762e-18	-0.306147	0.76	0.773	5.8447e-14	Down-regulated	Monocyte	HCC(therapy)
ADGRE5	2.31755e-18	0.331666	0.948	0.903	5.89538e-14	Up-regulated	Monocyte	HCC(therapy)
EGR1	2.34061e-18	0.687403	0.35	0.247	5.95404e-14	Up-regulated	Monocyte	HCC(therapy)
FHIT	2.47695e-18	0.743046	0.357	0.236	6.30086e-14	Up-regulated	Monocyte	HCC(therapy)
RAB4B	2.72007e-18	0.780403	0.278	0.172	6.91932e-14	Up-regulated	Monocyte	HCC(therapy)
PIN4	2.73496e-18	0.605475	0.214	0.123	6.9572e-14	Up-regulated	Monocyte	HCC(therapy)
MRPL20	2.73894e-18	0.339455	0.547	0.425	6.96733e-14	Up-regulated	Monocyte	HCC(therapy)
USP32	2.90571e-18	0.367734	0.65	0.521	7.39155e-14	Up-regulated	Monocyte	HCC(therapy)
GTF2H5	2.96964e-18	0.560294	0.268	0.168	7.55417e-14	Up-regulated	Monocyte	HCC(therapy)
PIK3CA	3.13808e-18	-0.485304	0.496	0.553	7.98266e-14	Down-regulated	Monocyte	HCC(therapy)
ENTPD1	3.13941e-18	0.430267	0.619	0.492	7.98602e-14	Up-regulated	Monocyte	HCC(therapy)
ITSN1	3.40402e-18	0.54754	0.371	0.251	8.65915e-14	Up-regulated	Monocyte	HCC(therapy)
MAP3K8	3.48555e-18	-0.413056	0.706	0.763	8.86655e-14	Down-regulated	Monocyte	HCC(therapy)
CD93	3.76091e-18	0.294773	0.472	0.354	9.56702e-14	Up-regulated	Monocyte	HCC(therapy)
SCFD2	3.83271e-18	0.652495	0.309	0.193	9.74965e-14	Up-regulated	Monocyte	HCC(therapy)
RPS6KA5	4.03758e-18	0.370023	0.668	0.534	1.02708e-13	Up-regulated	Monocyte	HCC(therapy)
MAP2K5	4.18043e-18	0.593529	0.4	0.273	1.06342e-13	Up-regulated	Monocyte	HCC(therapy)
PELI1	4.43816e-18	-0.355408	0.759	0.785	1.12898e-13	Down-regulated	Monocyte	HCC(therapy)
RGS18	4.85561e-18	0.460048	0.476	0.354	1.23517e-13	Up-regulated	Monocyte	HCC(therapy)
PRDM2	5.01979e-18	-0.362177	0.688	0.727	1.27694e-13	Down-regulated	Monocyte	HCC(therapy)
SECTM1	5.42778e-18	0.484992	0.562	0.444	1.38072e-13	Up-regulated	Monocyte	HCC(therapy)
MAT2B	5.87559e-18	0.663132	0.261	0.16	1.49463e-13	Up-regulated	Monocyte	HCC(therapy)
GPRIN3	5.87761e-18	-0.688116	0.316	0.396	1.49515e-13	Down-regulated	Monocyte	HCC(therapy)
TRAPPC10	6.22119e-18	-0.323464	0.636	0.653	1.58255e-13	Down-regulated	Monocyte	HCC(therapy)
PCGF3	6.22123e-18	-0.574742	0.324	0.373	1.58256e-13	Down-regulated	Monocyte	HCC(therapy)
NUP50-DT	6.4599e-18	0.485819	0.347	0.228	1.64327e-13	Up-regulated	Monocyte	HCC(therapy)
OPA1	6.58943e-18	-0.341172	0.637	0.673	1.67622e-13	Down-regulated	Monocyte	HCC(therapy)
RELT	6.95561e-18	-0.396084	0.609	0.643	1.76937e-13	Down-regulated	Monocyte	HCC(therapy)
LDLR	7.19487e-18	0.485365	0.674	0.584	1.83023e-13	Up-regulated	Monocyte	HCC(therapy)
RABGEF1	7.19916e-18	0.283398	0.852	0.786	1.83132e-13	Up-regulated	Monocyte	HCC(therapy)
MAML2	7.31042e-18	0.477944	0.733	0.649	1.85963e-13	Up-regulated	Monocyte	HCC(therapy)
LRRC8C	7.62388e-18	-0.457387	0.539	0.569	1.93936e-13	Down-regulated	Monocyte	HCC(therapy)
PPP1R21	7.67496e-18	0.499475	0.342	0.229	1.95236e-13	Up-regulated	Monocyte	HCC(therapy)
XBP1	8.50249e-18	-0.553204	0.421	0.516	2.16286e-13	Down-regulated	Monocyte	HCC(therapy)
MYDGF	9.51245e-18	-0.528691	0.429	0.504	2.41978e-13	Down-regulated	Monocyte	HCC(therapy)
HSBP1	9.69748e-18	0.313993	0.678	0.56	2.46684e-13	Up-regulated	Monocyte	HCC(therapy)
TCERG1	9.95205e-18	-0.367476	0.572	0.605	2.5316e-13	Down-regulated	Monocyte	HCC(therapy)
SECISBP2L	1.00433e-17	-0.543724	0.35	0.406	2.55481e-13	Down-regulated	Monocyte	HCC(therapy)
PARP11	1.00703e-17	0.790639	0.198	0.107	2.56168e-13	Up-regulated	Monocyte	HCC(therapy)
FPR2	1.01396e-17	1.07466	0.152	0.078	2.57932e-13	Up-regulated	Monocyte	HCC(therapy)
PPM1L	1.02161e-17	0.495158	0.512	0.382	2.59878e-13	Up-regulated	Monocyte	HCC(therapy)
EXOC6B	1.06524e-17	0.450439	0.329	0.217	2.70975e-13	Up-regulated	Monocyte	HCC(therapy)
CSTB	1.07214e-17	0.272424	0.788	0.682	2.72731e-13	Up-regulated	Monocyte	HCC(therapy)
BTN3A2	1.07257e-17	0.700903	0.231	0.134	2.72841e-13	Up-regulated	Monocyte	HCC(therapy)
ELF1	1.11541e-17	0.274688	0.972	0.955	2.83738e-13	Up-regulated	Monocyte	HCC(therapy)
AP3S1	1.12739e-17	-0.419368	0.557	0.607	2.86784e-13	Down-regulated	Monocyte	HCC(therapy)
CEBPB	1.13405e-17	-0.351634	0.831	0.873	2.88479e-13	Down-regulated	Monocyte	HCC(therapy)
TRPS1	1.13497e-17	0.388261	0.821	0.737	2.88715e-13	Up-regulated	Monocyte	HCC(therapy)
RPS4X	1.18873e-17	-0.307872	0.958	0.961	3.02388e-13	Down-regulated	Monocyte	HCC(therapy)
LINC01619	1.18899e-17	0.409497	0.731	0.624	3.02456e-13	Up-regulated	Monocyte	HCC(therapy)
CAPN7	1.20866e-17	-0.4982	0.413	0.46	3.07458e-13	Down-regulated	Monocyte	HCC(therapy)
RNF149	1.36121e-17	0.264938	0.908	0.85	3.46264e-13	Up-regulated	Monocyte	HCC(therapy)
MYD88	1.41983e-17	0.44037	0.49	0.363	3.61176e-13	Up-regulated	Monocyte	HCC(therapy)
FXR1	1.47919e-17	-0.342206	0.608	0.625	3.76276e-13	Down-regulated	Monocyte	HCC(therapy)
PRKAR1A	1.61467e-17	0.384788	0.586	0.467	4.10741e-13	Up-regulated	Monocyte	HCC(therapy)
NRDC	1.64364e-17	0.39928	0.472	0.347	4.18109e-13	Up-regulated	Monocyte	HCC(therapy)
AMFR	1.65788e-17	-0.460061	0.423	0.472	4.21732e-13	Down-regulated	Monocyte	HCC(therapy)
AGFG1	1.67735e-17	-0.315138	0.795	0.819	4.26684e-13	Down-regulated	Monocyte	HCC(therapy)
SNX1	1.75791e-17	-0.415137	0.531	0.564	4.47177e-13	Down-regulated	Monocyte	HCC(therapy)
TFEC	1.80859e-17	0.551047	0.429	0.312	4.60069e-13	Up-regulated	Monocyte	HCC(therapy)
SNX10	1.85992e-17	0.362392	0.804	0.721	4.73127e-13	Up-regulated	Monocyte	HCC(therapy)
SLC25A11	1.88052e-17	0.532099	0.329	0.217	4.78367e-13	Up-regulated	Monocyte	HCC(therapy)
SAMD8	1.90592e-17	-0.411593	0.603	0.652	4.84828e-13	Down-regulated	Monocyte	HCC(therapy)
MICOS10	1.95061e-17	0.309613	0.725	0.614	4.96196e-13	Up-regulated	Monocyte	HCC(therapy)
KLF13	2.07232e-17	-0.409496	0.594	0.656	5.27156e-13	Down-regulated	Monocyte	HCC(therapy)
BCL2A1	2.17759e-17	0.257635	0.68	0.575	5.53936e-13	Up-regulated	Monocyte	HCC(therapy)
WDR48	2.27786e-17	-0.536471	0.391	0.454	5.79442e-13	Down-regulated	Monocyte	HCC(therapy)
UBALD2	2.30871e-17	-0.402762	0.66	0.69	5.87291e-13	Down-regulated	Monocyte	HCC(therapy)
RWDD1	2.38873e-17	-0.40183	0.493	0.509	6.07645e-13	Down-regulated	Monocyte	HCC(therapy)
UBE3C	2.65312e-17	0.456113	0.449	0.329	6.749e-13	Up-regulated	Monocyte	HCC(therapy)
ANKLE2	2.73513e-17	-0.561376	0.332	0.39	6.95762e-13	Down-regulated	Monocyte	HCC(therapy)
GABARAPL2	2.92295e-17	0.387377	0.537	0.415	7.4354e-13	Up-regulated	Monocyte	HCC(therapy)
PAFAH1B2	2.93466e-17	-0.431713	0.522	0.567	7.46518e-13	Down-regulated	Monocyte	HCC(therapy)
EXTL3	2.98275e-17	-0.758206	0.226	0.321	7.58751e-13	Down-regulated	Monocyte	HCC(therapy)
PIK3CG	3.00757e-17	-0.479011	0.473	0.53	7.65066e-13	Down-regulated	Monocyte	HCC(therapy)
PSME4	3.10343e-17	-0.350497	0.638	0.672	7.89451e-13	Down-regulated	Monocyte	HCC(therapy)
B3GNTL1	3.10424e-17	0.60959	0.302	0.193	7.89657e-13	Up-regulated	Monocyte	HCC(therapy)
U62317.4	3.19673e-17	0.678584	0.381	0.263	8.13184e-13	Up-regulated	Monocyte	HCC(therapy)
CHIC2	3.26016e-17	-0.494403	0.463	0.509	8.29319e-13	Down-regulated	Monocyte	HCC(therapy)
DESI1	3.30021e-17	0.335787	0.326	0.221	8.39508e-13	Up-regulated	Monocyte	HCC(therapy)
ATP6V0B	3.79433e-17	-0.284817	0.887	0.886	9.65203e-13	Down-regulated	Monocyte	HCC(therapy)
MFSD1	4.33841e-17	0.255043	0.673	0.552	1.10361e-12	Up-regulated	Monocyte	HCC(therapy)
ATP13A3	4.48382e-17	-0.375538	0.62	0.651	1.14059e-12	Down-regulated	Monocyte	HCC(therapy)
PPM1K	4.48707e-17	1.09864	0.124	0.055	1.14142e-12	Up-regulated	Monocyte	HCC(therapy)
F13A1	4.55933e-17	0.50607	0.32	0.226	1.1598e-12	Up-regulated	Monocyte	HCC(therapy)
GMDS-DT	4.58551e-17	0.795985	0.277	0.179	1.16646e-12	Up-regulated	Monocyte	HCC(therapy)
PLEKHB2	4.65578e-17	-0.337014	0.629	0.637	1.18434e-12	Down-regulated	Monocyte	HCC(therapy)
RHOG	4.74738e-17	-0.282071	0.813	0.817	1.20764e-12	Down-regulated	Monocyte	HCC(therapy)
COMMD1	4.79357e-17	0.445229	0.514	0.384	1.21939e-12	Up-regulated	Monocyte	HCC(therapy)
ALPK1	4.97213e-17	0.521524	0.476	0.348	1.26481e-12	Up-regulated	Monocyte	HCC(therapy)
IMMP2L	5.04643e-17	0.634135	0.365	0.256	1.28371e-12	Up-regulated	Monocyte	HCC(therapy)
CYLD	5.14643e-17	-0.302376	0.662	0.657	1.30915e-12	Down-regulated	Monocyte	HCC(therapy)
SNX30	5.15039e-17	-0.458717	0.45	0.51	1.31016e-12	Down-regulated	Monocyte	HCC(therapy)
IRF2BP2	5.2086e-17	-0.334224	0.764	0.796	1.32496e-12	Down-regulated	Monocyte	HCC(therapy)
HSPA1A	5.26777e-17	1.08249	0.321	0.234	1.34001e-12	Up-regulated	Monocyte	HCC(therapy)
PLP2	5.4209e-17	-0.493356	0.572	0.646	1.37897e-12	Down-regulated	Monocyte	HCC(therapy)
HVCN1	5.44347e-17	0.593317	0.34	0.224	1.38471e-12	Up-regulated	Monocyte	HCC(therapy)
SNAP23	5.71065e-17	0.356199	0.511	0.386	1.45267e-12	Up-regulated	Monocyte	HCC(therapy)
AC007952.4	5.85317e-17	0.42729	0.818	0.717	1.48893e-12	Up-regulated	Monocyte	HCC(therapy)
C4orf3	5.92461e-17	0.334473	0.719	0.622	1.5071e-12	Up-regulated	Monocyte	HCC(therapy)
MAP3K14	6.22657e-17	-0.550576	0.38	0.447	1.58391e-12	Down-regulated	Monocyte	HCC(therapy)
GALNT7	6.28974e-17	-0.435801	0.559	0.614	1.59998e-12	Down-regulated	Monocyte	HCC(therapy)
PTBP2	6.44062e-17	-0.294237	0.637	0.65	1.63837e-12	Down-regulated	Monocyte	HCC(therapy)
HPSE	6.5692e-17	0.332049	0.298	0.207	1.67107e-12	Up-regulated	Monocyte	HCC(therapy)
ATP6V1H	6.62627e-17	-0.48233	0.418	0.457	1.68559e-12	Down-regulated	Monocyte	HCC(therapy)
MAPKAP1	6.77181e-17	0.415753	0.541	0.422	1.72261e-12	Up-regulated	Monocyte	HCC(therapy)
DTX3L	7.00623e-17	0.619768	0.348	0.234	1.78224e-12	Up-regulated	Monocyte	HCC(therapy)
PPP3R1	7.07654e-17	-0.264784	0.844	0.865	1.80013e-12	Down-regulated	Monocyte	HCC(therapy)
CAMKMT	7.14521e-17	0.575522	0.428	0.308	1.8176e-12	Up-regulated	Monocyte	HCC(therapy)
BBS9	7.26774e-17	0.813359	0.22	0.122	1.84877e-12	Up-regulated	Monocyte	HCC(therapy)
SPEN	7.29467e-17	-0.364814	0.61	0.653	1.85562e-12	Down-regulated	Monocyte	HCC(therapy)
MARCH5	7.35982e-17	-0.499612	0.375	0.432	1.87219e-12	Down-regulated	Monocyte	HCC(therapy)
ABRACL	7.70999e-17	0.447148	0.582	0.46	1.96127e-12	Up-regulated	Monocyte	HCC(therapy)
FCGR1A	7.72993e-17	0.615929	0.423	0.305	1.96634e-12	Up-regulated	Monocyte	HCC(therapy)
CCDC12	7.75337e-17	-0.390434	0.591	0.64	1.9723e-12	Down-regulated	Monocyte	HCC(therapy)
CYBC1	7.95143e-17	0.388982	0.326	0.224	2.02268e-12	Up-regulated	Monocyte	HCC(therapy)
IFITM2	8.13408e-17	0.470035	0.848	0.785	2.06915e-12	Up-regulated	Monocyte	HCC(therapy)
SWAP70	8.46941e-17	-0.487111	0.467	0.52	2.15445e-12	Down-regulated	Monocyte	HCC(therapy)
KRT10	8.85904e-17	-0.418023	0.526	0.564	2.25356e-12	Down-regulated	Monocyte	HCC(therapy)
BANF1	8.93187e-17	0.367795	0.439	0.321	2.27209e-12	Up-regulated	Monocyte	HCC(therapy)
ECE1	9.3392e-17	-0.550456	0.42	0.484	2.37571e-12	Down-regulated	Monocyte	HCC(therapy)
ARHGAP17	9.37049e-17	-0.308863	0.617	0.624	2.38366e-12	Down-regulated	Monocyte	HCC(therapy)
CCNK	1.15353e-16	-0.342095	0.606	0.631	2.93436e-12	Down-regulated	Monocyte	HCC(therapy)
FAM107B	1.23977e-16	-0.374671	0.738	0.765	3.15373e-12	Down-regulated	Monocyte	HCC(therapy)
KLF7	1.29143e-16	0.405427	0.671	0.559	3.28515e-12	Up-regulated	Monocyte	HCC(therapy)
WDSUB1	1.35294e-16	-0.814922	0.168	0.238	3.44161e-12	Down-regulated	Monocyte	HCC(therapy)
FGD2	1.44441e-16	0.423718	0.443	0.322	3.67428e-12	Up-regulated	Monocyte	HCC(therapy)
MACO1	1.47747e-16	-0.542881	0.374	0.445	3.75838e-12	Down-regulated	Monocyte	HCC(therapy)
LY6E	1.53955e-16	0.675121	0.686	0.624	3.91631e-12	Up-regulated	Monocyte	HCC(therapy)
SS18	1.54391e-16	-0.472636	0.452	0.503	3.92739e-12	Down-regulated	Monocyte	HCC(therapy)
DNAJA1	1.57715e-16	0.500958	0.817	0.75	4.01196e-12	Up-regulated	Monocyte	HCC(therapy)
PACSIN2	1.59926e-16	-0.26243	0.793	0.828	4.0682e-12	Down-regulated	Monocyte	HCC(therapy)
AIM2	1.60776e-16	1.46653	0.108	0.042	4.08983e-12	Up-regulated	Monocyte	HCC(therapy)
TAFA2	1.62172e-16	1.21801	0.191	0.103	4.12534e-12	Up-regulated	Monocyte	HCC(therapy)
KCNQ1	1.74023e-16	0.340702	0.592	0.467	4.42681e-12	Up-regulated	Monocyte	HCC(therapy)
C8orf76	1.95376e-16	-0.642215	0.276	0.345	4.96999e-12	Down-regulated	Monocyte	HCC(therapy)
RPRD2	2.0205e-16	-0.488346	0.437	0.497	5.13974e-12	Down-regulated	Monocyte	HCC(therapy)
FCGR2A	2.12551e-16	0.365622	0.689	0.576	5.40686e-12	Up-regulated	Monocyte	HCC(therapy)
CHD7	2.13337e-16	-0.722175	0.177	0.261	5.42686e-12	Down-regulated	Monocyte	HCC(therapy)
FAM91A1	2.16962e-16	-0.378357	0.614	0.639	5.51907e-12	Down-regulated	Monocyte	HCC(therapy)
AKAP17A	2.20698e-16	-0.640452	0.296	0.365	5.61412e-12	Down-regulated	Monocyte	HCC(therapy)
TAOK1	2.21653e-16	0.317391	0.619	0.496	5.63842e-12	Up-regulated	Monocyte	HCC(therapy)
SOS2	2.33363e-16	-0.351563	0.685	0.728	5.93629e-12	Down-regulated	Monocyte	HCC(therapy)
NFAM1	2.49353e-16	0.481607	0.507	0.388	6.34304e-12	Up-regulated	Monocyte	HCC(therapy)
SNHG5	2.54492e-16	-0.386217	0.725	0.745	6.47376e-12	Down-regulated	Monocyte	HCC(therapy)
CD82	2.64288e-16	-0.684897	0.251	0.31	6.72296e-12	Down-regulated	Monocyte	HCC(therapy)
FBXW7	2.73105e-16	0.328058	0.907	0.851	6.94723e-12	Up-regulated	Monocyte	HCC(therapy)
WBP1L	2.84859e-16	0.370592	0.471	0.35	7.24625e-12	Up-regulated	Monocyte	HCC(therapy)
AC139887.2	2.91271e-16	-1.12908	0.107	0.173	7.40936e-12	Down-regulated	Monocyte	HCC(therapy)
VPS8	2.9911e-16	0.417848	0.519	0.395	7.60877e-12	Up-regulated	Monocyte	HCC(therapy)
ELP4	3.13377e-16	0.609829	0.311	0.198	7.97168e-12	Up-regulated	Monocyte	HCC(therapy)
LINC02328	3.15198e-16	0.73624	0.275	0.17	8.018e-12	Up-regulated	Monocyte	HCC(therapy)
PPP1R18	3.20186e-16	-0.385383	0.616	0.631	8.1449e-12	Down-regulated	Monocyte	HCC(therapy)
AC027097.2	3.30389e-16	0.587778	0.23	0.137	8.40443e-12	Up-regulated	Monocyte	HCC(therapy)
STK38	3.41351e-16	0.414988	0.615	0.5	8.68328e-12	Up-regulated	Monocyte	HCC(therapy)
ELF2	3.72295e-16	-0.276525	0.86	0.863	9.47045e-12	Down-regulated	Monocyte	HCC(therapy)
CDKN1A	3.79056e-16	-0.582202	0.433	0.511	9.64242e-12	Down-regulated	Monocyte	HCC(therapy)
PNPT1	3.90544e-16	0.878102	0.247	0.156	9.93467e-12	Up-regulated	Monocyte	HCC(therapy)
ZNF710	3.9848e-16	0.312153	0.528	0.407	1.01365e-11	Up-regulated	Monocyte	HCC(therapy)
SIPA1	4.24414e-16	0.462682	0.35	0.241	1.07962e-11	Up-regulated	Monocyte	HCC(therapy)
VPS41	4.29709e-16	0.401027	0.519	0.392	1.09309e-11	Up-regulated	Monocyte	HCC(therapy)
SMAD3	4.29885e-16	-0.380061	0.747	0.751	1.09354e-11	Down-regulated	Monocyte	HCC(therapy)
PSMD12	4.40034e-16	-0.37423	0.534	0.555	1.11936e-11	Down-regulated	Monocyte	HCC(therapy)
GADD45B	4.45516e-16	-0.517596	0.42	0.473	1.1333e-11	Down-regulated	Monocyte	HCC(therapy)
ABHD2	4.47845e-16	-0.339863	0.611	0.627	1.13923e-11	Down-regulated	Monocyte	HCC(therapy)
SNX4	4.66122e-16	-0.460766	0.414	0.455	1.18572e-11	Down-regulated	Monocyte	HCC(therapy)
NDFIP1	4.69584e-16	-0.310855	0.66	0.662	1.19453e-11	Down-regulated	Monocyte	HCC(therapy)
METAP2	4.94103e-16	-0.464963	0.427	0.465	1.2569e-11	Down-regulated	Monocyte	HCC(therapy)
EDEM3	5.06001e-16	0.564109	0.339	0.233	1.28717e-11	Up-regulated	Monocyte	HCC(therapy)
FLOT1	5.26144e-16	-0.521701	0.39	0.424	1.3384e-11	Down-regulated	Monocyte	HCC(therapy)
GIMAP7	5.335e-16	0.74919	0.241	0.152	1.35712e-11	Up-regulated	Monocyte	HCC(therapy)
USP7	5.64648e-16	-0.307147	0.576	0.599	1.43635e-11	Down-regulated	Monocyte	HCC(therapy)
SEC24D	5.82014e-16	-0.580893	0.37	0.457	1.48053e-11	Down-regulated	Monocyte	HCC(therapy)
HADHB	5.83849e-16	-0.382624	0.611	0.642	1.4852e-11	Down-regulated	Monocyte	HCC(therapy)
PDE3B	5.85657e-16	0.426509	0.362	0.252	1.48979e-11	Up-regulated	Monocyte	HCC(therapy)
DCAF5	5.99768e-16	-0.440387	0.452	0.495	1.52569e-11	Down-regulated	Monocyte	HCC(therapy)
BCOR	6.3433e-16	-0.764593	0.204	0.281	1.61361e-11	Down-regulated	Monocyte	HCC(therapy)
FAR2	6.35075e-16	0.628258	0.313	0.209	1.6155e-11	Up-regulated	Monocyte	HCC(therapy)
DOCK5	6.49615e-16	0.292778	0.805	0.72	1.65249e-11	Up-regulated	Monocyte	HCC(therapy)
KDM2B	6.58735e-16	-0.537239	0.344	0.405	1.67569e-11	Down-regulated	Monocyte	HCC(therapy)
SRGAP2	6.93067e-16	0.412392	0.662	0.546	1.76302e-11	Up-regulated	Monocyte	HCC(therapy)
LSM6	6.9328e-16	0.306625	0.464	0.346	1.76356e-11	Up-regulated	Monocyte	HCC(therapy)
TIMM17A	7.97398e-16	-0.594771	0.35	0.417	2.02842e-11	Down-regulated	Monocyte	HCC(therapy)
MSRB2	8.27409e-16	0.512853	0.342	0.23	2.10476e-11	Up-regulated	Monocyte	HCC(therapy)
HINT1	8.29079e-16	-0.295217	0.789	0.808	2.10901e-11	Down-regulated	Monocyte	HCC(therapy)
USP8	8.37546e-16	-0.32919	0.635	0.653	2.13055e-11	Down-regulated	Monocyte	HCC(therapy)
TMEM179B	8.46891e-16	0.410671	0.43	0.318	2.15432e-11	Up-regulated	Monocyte	HCC(therapy)
DNMBP	8.61194e-16	-0.453217	0.394	0.453	2.1907e-11	Down-regulated	Monocyte	HCC(therapy)
PITPNA	8.73389e-16	-0.370786	0.636	0.686	2.22173e-11	Down-regulated	Monocyte	HCC(therapy)
SMURF1	8.83092e-16	-0.274281	0.721	0.738	2.24641e-11	Down-regulated	Monocyte	HCC(therapy)
UQCR10	9.47358e-16	0.292961	0.728	0.623	2.40989e-11	Up-regulated	Monocyte	HCC(therapy)
INTS6	9.67799e-16	0.399397	0.452	0.334	2.46189e-11	Up-regulated	Monocyte	HCC(therapy)
LINC02284	9.71357e-16	1.41868	0.126	0.056	2.47094e-11	Up-regulated	Monocyte	HCC(therapy)
LFNG	1.03448e-15	0.523502	0.345	0.24	2.6315e-11	Up-regulated	Monocyte	HCC(therapy)
RPS6KB1	1.03896e-15	-0.570404	0.353	0.416	2.64291e-11	Down-regulated	Monocyte	HCC(therapy)
PCIF1	1.06959e-15	-0.670254	0.265	0.332	2.72081e-11	Down-regulated	Monocyte	HCC(therapy)
CDC40	1.08435e-15	-0.408102	0.588	0.637	2.75838e-11	Down-regulated	Monocyte	HCC(therapy)
ATG16L2	1.08592e-15	0.328272	0.6	0.476	2.76236e-11	Up-regulated	Monocyte	HCC(therapy)
AHCTF1	1.10094e-15	-0.323662	0.635	0.678	2.80057e-11	Down-regulated	Monocyte	HCC(therapy)
SNRPB	1.10892e-15	-0.35783	0.61	0.643	2.82087e-11	Down-regulated	Monocyte	HCC(therapy)
BHLHE40	1.12718e-15	-0.560556	0.432	0.516	2.86732e-11	Down-regulated	Monocyte	HCC(therapy)
TRAPPC1	1.22862e-15	0.293975	0.666	0.552	3.12537e-11	Up-regulated	Monocyte	HCC(therapy)
ASGR1	1.25072e-15	0.347371	0.511	0.394	3.18159e-11	Up-regulated	Monocyte	HCC(therapy)
CBL	1.26839e-15	-0.321575	0.656	0.654	3.22653e-11	Down-regulated	Monocyte	HCC(therapy)
CD55	1.26944e-15	0.25775	0.878	0.827	3.2292e-11	Up-regulated	Monocyte	HCC(therapy)
HEATR5A	1.27825e-15	0.748098	0.234	0.143	3.25161e-11	Up-regulated	Monocyte	HCC(therapy)
COA4	1.30198e-15	0.568869	0.219	0.129	3.31197e-11	Up-regulated	Monocyte	HCC(therapy)
MAML1	1.35236e-15	-0.551158	0.345	0.406	3.44013e-11	Down-regulated	Monocyte	HCC(therapy)
GYPC	1.36392e-15	-0.656494	0.278	0.341	3.46954e-11	Down-regulated	Monocyte	HCC(therapy)
NDUFA3	1.37129e-15	0.439706	0.616	0.496	3.48829e-11	Up-regulated	Monocyte	HCC(therapy)
STX17	1.42888e-15	0.750853	0.187	0.102	3.6348e-11	Up-regulated	Monocyte	HCC(therapy)
ATP11C	1.4308e-15	0.569739	0.321	0.216	3.63966e-11	Up-regulated	Monocyte	HCC(therapy)
BPTF	1.44158e-15	0.303972	0.639	0.52	3.66709e-11	Up-regulated	Monocyte	HCC(therapy)
SMYD3	1.52151e-15	0.681902	0.345	0.239	3.87041e-11	Up-regulated	Monocyte	HCC(therapy)
TRMT112	1.59456e-15	0.387455	0.517	0.4	4.05624e-11	Up-regulated	Monocyte	HCC(therapy)
EIF4E	1.6435e-15	-0.576483	0.395	0.46	4.18074e-11	Down-regulated	Monocyte	HCC(therapy)
YOD1	1.87838e-15	-0.90981	0.134	0.206	4.77823e-11	Down-regulated	Monocyte	HCC(therapy)
PPP1R2	1.88769e-15	-0.37669	0.59	0.627	4.80192e-11	Down-regulated	Monocyte	HCC(therapy)
EEA1	1.89174e-15	0.381419	0.339	0.239	4.81221e-11	Up-regulated	Monocyte	HCC(therapy)
HDAC8	1.91305e-15	0.551558	0.332	0.224	4.86643e-11	Up-regulated	Monocyte	HCC(therapy)
AC004687.1	2.06873e-15	0.457065	0.559	0.438	5.26243e-11	Up-regulated	Monocyte	HCC(therapy)
VAMP8	2.09401e-15	0.27089	0.826	0.751	5.32673e-11	Up-regulated	Monocyte	HCC(therapy)
KIAA0232	2.10937e-15	-0.339988	0.68	0.719	5.36582e-11	Down-regulated	Monocyte	HCC(therapy)
ARRDC1	2.15061e-15	0.544771	0.356	0.242	5.47072e-11	Up-regulated	Monocyte	HCC(therapy)
ZMYM4	2.15591e-15	0.320619	0.449	0.333	5.4842e-11	Up-regulated	Monocyte	HCC(therapy)
WIPF2	2.2472e-15	-0.342446	0.556	0.566	5.71642e-11	Down-regulated	Monocyte	HCC(therapy)
EIF3L	2.2835e-15	-0.277124	0.733	0.766	5.80877e-11	Down-regulated	Monocyte	HCC(therapy)
CSNK1A1	2.39067e-15	-0.254048	0.879	0.885	6.08138e-11	Down-regulated	Monocyte	HCC(therapy)
TBC1D23	2.4488e-15	-0.392276	0.569	0.642	6.22926e-11	Down-regulated	Monocyte	HCC(therapy)
GBE1	2.58684e-15	0.555473	0.38	0.27	6.5804e-11	Up-regulated	Monocyte	HCC(therapy)
CCDC173	2.58723e-15	0.804371	0.255	0.151	6.58139e-11	Up-regulated	Monocyte	HCC(therapy)
SAFB	2.64579e-15	-0.396695	0.526	0.554	6.73037e-11	Down-regulated	Monocyte	HCC(therapy)
ANKHD1	2.66101e-15	-0.293513	0.769	0.784	6.76908e-11	Down-regulated	Monocyte	HCC(therapy)
CCDC115	2.67343e-15	0.306559	0.247	0.163	6.80066e-11	Up-regulated	Monocyte	HCC(therapy)
GGA2	2.77722e-15	-0.499758	0.414	0.46	7.0647e-11	Down-regulated	Monocyte	HCC(therapy)
TXNRD1	2.77916e-15	-0.433308	0.477	0.525	7.06963e-11	Down-regulated	Monocyte	HCC(therapy)
PSMD5	2.84671e-15	-0.649101	0.285	0.355	7.24145e-11	Down-regulated	Monocyte	HCC(therapy)
APOBEC3G	2.87374e-15	0.755704	0.198	0.115	7.31021e-11	Up-regulated	Monocyte	HCC(therapy)
PI4K2A	3.02147e-15	-0.441865	0.428	0.494	7.68601e-11	Down-regulated	Monocyte	HCC(therapy)
RAPGEF1	3.13476e-15	-0.306972	0.774	0.798	7.97421e-11	Down-regulated	Monocyte	HCC(therapy)
PSME2	3.14026e-15	0.425744	0.769	0.712	7.98819e-11	Up-regulated	Monocyte	HCC(therapy)
ETNK1	3.24113e-15	0.372471	0.558	0.438	8.24479e-11	Up-regulated	Monocyte	HCC(therapy)
PHF12	3.32332e-15	-0.681487	0.245	0.312	8.45386e-11	Down-regulated	Monocyte	HCC(therapy)
SLC35C2	3.41215e-15	0.597971	0.255	0.162	8.67983e-11	Up-regulated	Monocyte	HCC(therapy)
REPS1	3.42392e-15	-0.446614	0.474	0.519	8.70976e-11	Down-regulated	Monocyte	HCC(therapy)
AFTPH	3.46155e-15	-0.378429	0.609	0.637	8.8055e-11	Down-regulated	Monocyte	HCC(therapy)
CCNH	3.6226e-15	0.462632	0.577	0.465	9.21517e-11	Up-regulated	Monocyte	HCC(therapy)
ECHDC1	3.74431e-15	0.311315	0.453	0.342	9.52478e-11	Up-regulated	Monocyte	HCC(therapy)
PDCD6	3.80776e-15	0.358315	0.504	0.39	9.68618e-11	Up-regulated	Monocyte	HCC(therapy)
ACBD3	3.86405e-15	-0.492093	0.405	0.453	9.82936e-11	Down-regulated	Monocyte	HCC(therapy)
CSNK1D	3.95533e-15	-0.348001	0.565	0.576	1.00616e-10	Down-regulated	Monocyte	HCC(therapy)
DYNC1I2	4.16323e-15	0.432988	0.337	0.236	1.05904e-10	Up-regulated	Monocyte	HCC(therapy)
CYTH4	4.20495e-15	-0.381577	0.561	0.593	1.06966e-10	Down-regulated	Monocyte	HCC(therapy)
MADD	4.35821e-15	-0.505815	0.323	0.369	1.10864e-10	Down-regulated	Monocyte	HCC(therapy)
TM9SF2	4.46943e-15	-0.315231	0.681	0.688	1.13693e-10	Down-regulated	Monocyte	HCC(therapy)
HK3	4.72452e-15	0.504606	0.336	0.235	1.20182e-10	Up-regulated	Monocyte	HCC(therapy)
MSRB1	4.81893e-15	0.467091	0.41	0.301	1.22584e-10	Up-regulated	Monocyte	HCC(therapy)
AIDA	5.03916e-15	0.679866	0.235	0.138	1.28186e-10	Up-regulated	Monocyte	HCC(therapy)
RBX1	5.32382e-15	0.307088	0.681	0.577	1.35427e-10	Up-regulated	Monocyte	HCC(therapy)
TBK1	5.37403e-15	-0.304365	0.704	0.711	1.36705e-10	Down-regulated	Monocyte	HCC(therapy)
CTDSPL2	5.48441e-15	-0.441357	0.457	0.498	1.39512e-10	Down-regulated	Monocyte	HCC(therapy)
SCFD1	5.66721e-15	-0.285443	0.723	0.735	1.44163e-10	Down-regulated	Monocyte	HCC(therapy)
FCGR1B	5.75608e-15	0.588775	0.218	0.134	1.46423e-10	Up-regulated	Monocyte	HCC(therapy)
SRRM1	5.77051e-15	-0.289799	0.746	0.766	1.4679e-10	Down-regulated	Monocyte	HCC(therapy)
PRPF40A	5.98448e-15	-0.322914	0.692	0.734	1.52233e-10	Down-regulated	Monocyte	HCC(therapy)
FRS2	6.03229e-15	-0.334828	0.498	0.521	1.53449e-10	Down-regulated	Monocyte	HCC(therapy)
NDUFB6	6.15695e-15	0.268676	0.305	0.215	1.56621e-10	Up-regulated	Monocyte	HCC(therapy)
HSPA8	6.40399e-15	0.479468	0.702	0.624	1.62905e-10	Up-regulated	Monocyte	HCC(therapy)
VPS29	6.55927e-15	0.308525	0.583	0.467	1.66855e-10	Up-regulated	Monocyte	HCC(therapy)
FEM1B	7.48925e-15	-0.654873	0.239	0.293	1.90512e-10	Down-regulated	Monocyte	HCC(therapy)
AAK1	7.82704e-15	-0.348155	0.653	0.683	1.99104e-10	Down-regulated	Monocyte	HCC(therapy)
YWHAH	8.12577e-15	0.454206	0.388	0.279	2.06703e-10	Up-regulated	Monocyte	HCC(therapy)
SPCS3	8.21964e-15	-0.31772	0.651	0.674	2.09091e-10	Down-regulated	Monocyte	HCC(therapy)
PPP1R14B	8.41184e-15	-0.603701	0.298	0.363	2.1398e-10	Down-regulated	Monocyte	HCC(therapy)
PHC2	8.46099e-15	-0.454728	0.455	0.521	2.15231e-10	Down-regulated	Monocyte	HCC(therapy)
CALHM6	8.84562e-15	0.494271	0.649	0.54	2.25015e-10	Up-regulated	Monocyte	HCC(therapy)
IFIH1	9.42781e-15	0.60662	0.417	0.299	2.39825e-10	Up-regulated	Monocyte	HCC(therapy)
CEP95	9.5662e-15	-0.613551	0.287	0.358	2.43345e-10	Down-regulated	Monocyte	HCC(therapy)
POLR2A	9.84489e-15	-0.445628	0.454	0.483	2.50434e-10	Down-regulated	Monocyte	HCC(therapy)
FAM126B	1.06165e-14	-0.435773	0.431	0.474	2.70063e-10	Down-regulated	Monocyte	HCC(therapy)
ARID5B	1.06854e-14	0.651993	0.353	0.244	2.71815e-10	Up-regulated	Monocyte	HCC(therapy)
UBE2B	1.10801e-14	-0.27346	0.762	0.768	2.81857e-10	Down-regulated	Monocyte	HCC(therapy)
GIT2	1.12281e-14	-0.273527	0.703	0.712	2.85622e-10	Down-regulated	Monocyte	HCC(therapy)
EPB41L4A-AS1	1.13759e-14	-0.723908	0.22	0.286	2.8938e-10	Down-regulated	Monocyte	HCC(therapy)
HELZ2	1.24605e-14	1.01492	0.176	0.099	3.16971e-10	Up-regulated	Monocyte	HCC(therapy)
ECH1	1.25621e-14	0.473769	0.356	0.252	3.19555e-10	Up-regulated	Monocyte	HCC(therapy)
SIAH1	1.31152e-14	-0.45348	0.439	0.478	3.33625e-10	Down-regulated	Monocyte	HCC(therapy)
NFRKB	1.34364e-14	-1.03876	0.114	0.17	3.41794e-10	Down-regulated	Monocyte	HCC(therapy)
TRIB1	1.35847e-14	0.427638	0.509	0.4	3.45568e-10	Up-regulated	Monocyte	HCC(therapy)
SLFN11	1.39385e-14	0.61794	0.197	0.116	3.54567e-10	Up-regulated	Monocyte	HCC(therapy)
YAF2	1.46012e-14	-0.361389	0.569	0.599	3.71425e-10	Down-regulated	Monocyte	HCC(therapy)
SSB	1.46039e-14	0.503977	0.46	0.357	3.71495e-10	Up-regulated	Monocyte	HCC(therapy)
NFIL3	1.55017e-14	0.340769	0.603	0.493	3.94332e-10	Up-regulated	Monocyte	HCC(therapy)
NRF1	1.55336e-14	-0.401722	0.459	0.476	3.95144e-10	Down-regulated	Monocyte	HCC(therapy)
LINC01010	1.58714e-14	1.13768	0.172	0.089	4.03737e-10	Up-regulated	Monocyte	HCC(therapy)
SRSF10	1.60807e-14	-0.350854	0.577	0.604	4.09061e-10	Down-regulated	Monocyte	HCC(therapy)
CERS6	1.61675e-14	0.38277	0.73	0.625	4.1127e-10	Up-regulated	Monocyte	HCC(therapy)
SMURF2	1.65234e-14	-0.43311	0.457	0.506	4.20321e-10	Down-regulated	Monocyte	HCC(therapy)
HAGH	1.6614e-14	0.405658	0.259	0.174	4.22628e-10	Up-regulated	Monocyte	HCC(therapy)
KDM3A	1.69298e-14	-0.515385	0.329	0.378	4.30661e-10	Down-regulated	Monocyte	HCC(therapy)
STIM1	1.70341e-14	-0.327439	0.682	0.709	4.33313e-10	Down-regulated	Monocyte	HCC(therapy)
JPT1	1.7136e-14	0.413995	0.526	0.42	4.35907e-10	Up-regulated	Monocyte	HCC(therapy)
ZNF652	1.72154e-14	-0.375813	0.583	0.622	4.37926e-10	Down-regulated	Monocyte	HCC(therapy)
CAMSAP1	1.75274e-14	-0.580739	0.255	0.3	4.45863e-10	Down-regulated	Monocyte	HCC(therapy)
FAM117A	1.95706e-14	0.568888	0.137	0.072	4.97837e-10	Up-regulated	Monocyte	HCC(therapy)
APOBR	2.00044e-14	0.527216	0.344	0.243	5.08873e-10	Up-regulated	Monocyte	HCC(therapy)
ZMAT2	2.03262e-14	0.420785	0.443	0.326	5.17058e-10	Up-regulated	Monocyte	HCC(therapy)
ZC3H15	2.09025e-14	-0.309474	0.618	0.63	5.31719e-10	Down-regulated	Monocyte	HCC(therapy)
DYNLT1	2.11459e-14	0.37982	0.608	0.504	5.37909e-10	Up-regulated	Monocyte	HCC(therapy)
SLTM	2.11728e-14	-0.267449	0.698	0.708	5.38594e-10	Down-regulated	Monocyte	HCC(therapy)
UBE4A	2.43524e-14	-0.42296	0.372	0.393	6.19475e-10	Down-regulated	Monocyte	HCC(therapy)
KLF3	2.45044e-14	-0.423615	0.563	0.625	6.23343e-10	Down-regulated	Monocyte	HCC(therapy)
SUSD6	2.49139e-14	-0.294153	0.739	0.757	6.33759e-10	Down-regulated	Monocyte	HCC(therapy)
MED13	2.71408e-14	-0.304031	0.708	0.711	6.90408e-10	Down-regulated	Monocyte	HCC(therapy)
TNFAIP2	2.82076e-14	-0.315701	0.739	0.751	7.17546e-10	Down-regulated	Monocyte	HCC(therapy)
PTAFR	2.85578e-14	0.318324	0.689	0.591	7.26452e-10	Up-regulated	Monocyte	HCC(therapy)
TRADD	2.88846e-14	0.611077	0.208	0.126	7.34766e-10	Up-regulated	Monocyte	HCC(therapy)
ACBD6	2.91197e-14	-0.515647	0.398	0.425	7.40747e-10	Down-regulated	Monocyte	HCC(therapy)
ALDH1A1	3.03117e-14	0.843111	0.299	0.193	7.71068e-10	Up-regulated	Monocyte	HCC(therapy)
TMX1	3.05735e-14	0.405305	0.393	0.286	7.77729e-10	Up-regulated	Monocyte	HCC(therapy)
LAP3	3.16398e-14	0.484484	0.697	0.616	8.04854e-10	Up-regulated	Monocyte	HCC(therapy)
GLIPR2	3.27752e-14	0.283346	0.839	0.76	8.33736e-10	Up-regulated	Monocyte	HCC(therapy)
UNC93B1	3.29099e-14	0.352553	0.54	0.425	8.37162e-10	Up-regulated	Monocyte	HCC(therapy)
ARHGAP32	3.32837e-14	0.776693	0.221	0.131	8.46671e-10	Up-regulated	Monocyte	HCC(therapy)
PXK	3.47365e-14	-0.403665	0.503	0.549	8.83627e-10	Down-regulated	Monocyte	HCC(therapy)
BCL6	3.51702e-14	0.365967	0.724	0.625	8.9466e-10	Up-regulated	Monocyte	HCC(therapy)
GLYR1	3.58657e-14	-0.388692	0.505	0.535	9.1235e-10	Down-regulated	Monocyte	HCC(therapy)
ITPK1	3.65369e-14	-0.398624	0.523	0.56	9.29426e-10	Down-regulated	Monocyte	HCC(therapy)
APOL2	3.84744e-14	0.816083	0.176	0.098	9.78711e-10	Up-regulated	Monocyte	HCC(therapy)
DCP1A	3.85542e-14	-0.328793	0.595	0.621	9.80743e-10	Down-regulated	Monocyte	HCC(therapy)
FBXL3	3.96308e-14	-0.550892	0.327	0.389	1.00813e-09	Down-regulated	Monocyte	HCC(therapy)
WDR49	4.01694e-14	0.822928	0.243	0.149	1.02183e-09	Up-regulated	Monocyte	HCC(therapy)
PLA2G4A	4.06534e-14	-0.581541	0.321	0.367	1.03414e-09	Down-regulated	Monocyte	HCC(therapy)
ATP6V1G1	4.26672e-14	-0.276296	0.821	0.845	1.08537e-09	Down-regulated	Monocyte	HCC(therapy)
SH3TC1	4.31653e-14	-0.472204	0.275	0.293	1.09804e-09	Down-regulated	Monocyte	HCC(therapy)
P2RY8	4.67017e-14	-0.487611	0.424	0.474	1.188e-09	Down-regulated	Monocyte	HCC(therapy)
PIBF1	4.74671e-14	0.533218	0.286	0.189	1.20747e-09	Up-regulated	Monocyte	HCC(therapy)
COPZ1	4.79422e-14	0.435421	0.362	0.255	1.21955e-09	Up-regulated	Monocyte	HCC(therapy)
ELOC	4.90102e-14	-0.301536	0.605	0.625	1.24672e-09	Down-regulated	Monocyte	HCC(therapy)
ATF2	4.92348e-14	-0.455414	0.407	0.443	1.25244e-09	Down-regulated	Monocyte	HCC(therapy)
XPO4	5.08917e-14	-0.357228	0.508	0.549	1.29458e-09	Down-regulated	Monocyte	HCC(therapy)
LACTB	5.13328e-14	-0.266026	0.687	0.677	1.30581e-09	Down-regulated	Monocyte	HCC(therapy)
ATL2	5.16259e-14	-0.480963	0.41	0.465	1.31326e-09	Down-regulated	Monocyte	HCC(therapy)
TASOR	5.30219e-14	0.421829	0.364	0.261	1.34877e-09	Up-regulated	Monocyte	HCC(therapy)
PRIM2	5.33238e-14	0.786951	0.228	0.141	1.35645e-09	Up-regulated	Monocyte	HCC(therapy)
AGO1	5.69855e-14	-0.536715	0.334	0.386	1.4496e-09	Down-regulated	Monocyte	HCC(therapy)
TES	5.73854e-14	-0.355618	0.578	0.616	1.45977e-09	Down-regulated	Monocyte	HCC(therapy)
CNR2	5.75527e-14	-1.67705	0.054	0.106	1.46403e-09	Down-regulated	Monocyte	HCC(therapy)
TNS3	5.96515e-14	0.364453	0.61	0.493	1.51741e-09	Up-regulated	Monocyte	HCC(therapy)
CARS2	6.00645e-14	0.263031	0.534	0.421	1.52792e-09	Up-regulated	Monocyte	HCC(therapy)
DENND1B	6.0482e-14	-0.356355	0.546	0.57	1.53854e-09	Down-regulated	Monocyte	HCC(therapy)
SLC25A6	6.22387e-14	-0.267611	0.88	0.894	1.58323e-09	Down-regulated	Monocyte	HCC(therapy)
WHAMM	6.38699e-14	-0.552801	0.303	0.366	1.62472e-09	Down-regulated	Monocyte	HCC(therapy)
SPPL2A	6.98419e-14	-0.301469	0.713	0.718	1.77664e-09	Down-regulated	Monocyte	HCC(therapy)
OSTM1	7.0244e-14	0.265488	0.318	0.229	1.78687e-09	Up-regulated	Monocyte	HCC(therapy)
NUDT16	7.30175e-14	0.452726	0.372	0.271	1.85742e-09	Up-regulated	Monocyte	HCC(therapy)
CFDP1	7.53887e-14	0.472063	0.414	0.302	1.91774e-09	Up-regulated	Monocyte	HCC(therapy)
KLHDC10	7.63041e-14	-0.503584	0.361	0.416	1.94102e-09	Down-regulated	Monocyte	HCC(therapy)
TINF2	7.76564e-14	0.494274	0.194	0.12	1.97542e-09	Up-regulated	Monocyte	HCC(therapy)
MXD1	8.58127e-14	0.356735	0.68	0.592	2.1829e-09	Up-regulated	Monocyte	HCC(therapy)
IRAK2	8.63223e-14	-0.765029	0.215	0.287	2.19587e-09	Down-regulated	Monocyte	HCC(therapy)
TRABD	8.81161e-14	-0.446846	0.446	0.493	2.2415e-09	Down-regulated	Monocyte	HCC(therapy)
GAS5	9.47858e-14	-0.37689	0.563	0.614	2.41116e-09	Down-regulated	Monocyte	HCC(therapy)
ATP5IF1	9.53917e-14	0.258111	0.544	0.428	2.42657e-09	Up-regulated	Monocyte	HCC(therapy)
DDX6	9.55837e-14	-0.314166	0.588	0.614	2.43146e-09	Down-regulated	Monocyte	HCC(therapy)
CBX6	9.59284e-14	-0.443216	0.435	0.483	2.44023e-09	Down-regulated	Monocyte	HCC(therapy)
MICU1	9.73045e-14	0.312462	0.716	0.605	2.47523e-09	Up-regulated	Monocyte	HCC(therapy)
MECP2	9.74395e-14	-0.290903	0.662	0.678	2.47867e-09	Down-regulated	Monocyte	HCC(therapy)
PRPF4B	9.85784e-14	-0.3471	0.496	0.521	2.50764e-09	Down-regulated	Monocyte	HCC(therapy)
CPNE1	9.87377e-14	0.510353	0.345	0.242	2.51169e-09	Up-regulated	Monocyte	HCC(therapy)
CHPT1	1.11656e-13	-0.466034	0.386	0.425	2.84031e-09	Down-regulated	Monocyte	HCC(therapy)
PJA2	1.16137e-13	-0.25584	0.675	0.678	2.9543e-09	Down-regulated	Monocyte	HCC(therapy)
AZI2	1.19496e-13	0.416291	0.471	0.361	3.03975e-09	Up-regulated	Monocyte	HCC(therapy)
DCAF6	1.19964e-13	0.559825	0.3	0.202	3.05163e-09	Up-regulated	Monocyte	HCC(therapy)
HNRNPUL2	1.25581e-13	0.458167	0.33	0.23	3.19453e-09	Up-regulated	Monocyte	HCC(therapy)
PRCP	1.29219e-13	0.425531	0.54	0.427	3.28708e-09	Up-regulated	Monocyte	HCC(therapy)
OSBP	1.30749e-13	-0.456504	0.354	0.403	3.32599e-09	Down-regulated	Monocyte	HCC(therapy)
ZNF518A	1.32142e-13	0.294791	0.333	0.237	3.36142e-09	Up-regulated	Monocyte	HCC(therapy)
NCOR2	1.35029e-13	-0.334549	0.655	0.681	3.43487e-09	Down-regulated	Monocyte	HCC(therapy)
DHX9	1.36085e-13	-0.381685	0.533	0.567	3.46172e-09	Down-regulated	Monocyte	HCC(therapy)
MTIF3	1.37947e-13	0.410789	0.357	0.256	3.50911e-09	Up-regulated	Monocyte	HCC(therapy)
COQ2	1.43596e-13	0.447321	0.266	0.177	3.65281e-09	Up-regulated	Monocyte	HCC(therapy)
RNF10	1.50515e-13	-0.361888	0.506	0.545	3.82881e-09	Down-regulated	Monocyte	HCC(therapy)
USPL1	1.53669e-13	-0.494266	0.358	0.406	3.90902e-09	Down-regulated	Monocyte	HCC(therapy)
RNF4	1.54003e-13	-0.470444	0.34	0.382	3.91754e-09	Down-regulated	Monocyte	HCC(therapy)
VPS35	1.5405e-13	0.327683	0.478	0.373	3.91872e-09	Up-regulated	Monocyte	HCC(therapy)
CCDC200	1.75223e-13	0.580851	0.627	0.52	4.45733e-09	Up-regulated	Monocyte	HCC(therapy)
TMEM135	1.79361e-13	0.755282	0.242	0.152	4.56258e-09	Up-regulated	Monocyte	HCC(therapy)
TXNDC17	1.81973e-13	0.311347	0.49	0.378	4.62902e-09	Up-regulated	Monocyte	HCC(therapy)
MAP1S	1.85314e-13	-0.850996	0.143	0.207	4.71402e-09	Down-regulated	Monocyte	HCC(therapy)
TLR5	1.86103e-13	0.690261	0.188	0.112	4.7341e-09	Up-regulated	Monocyte	HCC(therapy)
TCF4	1.96538e-13	0.654415	0.331	0.224	4.99952e-09	Up-regulated	Monocyte	HCC(therapy)
U2SURP	1.97237e-13	-0.280372	0.609	0.615	5.01732e-09	Down-regulated	Monocyte	HCC(therapy)
SFSWAP	1.99428e-13	-0.334693	0.514	0.537	5.07304e-09	Down-regulated	Monocyte	HCC(therapy)
GORASP2	2.01318e-13	-0.608032	0.264	0.322	5.12112e-09	Down-regulated	Monocyte	HCC(therapy)
SYF2	2.04523e-13	-0.304683	0.687	0.7	5.20266e-09	Down-regulated	Monocyte	HCC(therapy)
LITAF	2.07894e-13	-0.384757	0.637	0.658	5.2884e-09	Down-regulated	Monocyte	HCC(therapy)
SRI	2.1046e-13	0.334134	0.446	0.342	5.35369e-09	Up-regulated	Monocyte	HCC(therapy)
DDX10	2.11901e-13	0.826775	0.197	0.118	5.39034e-09	Up-regulated	Monocyte	HCC(therapy)
L3MBTL4	2.14505e-13	0.693624	0.21	0.122	5.45657e-09	Up-regulated	Monocyte	HCC(therapy)
LRP5L	2.22656e-13	-0.84332	0.142	0.205	5.66391e-09	Down-regulated	Monocyte	HCC(therapy)
ANKIB1	2.28473e-13	0.422676	0.401	0.298	5.81191e-09	Up-regulated	Monocyte	HCC(therapy)
FIG4	2.30176e-13	0.508652	0.286	0.191	5.85522e-09	Up-regulated	Monocyte	HCC(therapy)
GOPC	2.33376e-13	0.600197	0.158	0.088	5.93661e-09	Up-regulated	Monocyte	HCC(therapy)
ACVR1	2.33546e-13	0.731626	0.169	0.097	5.94094e-09	Up-regulated	Monocyte	HCC(therapy)
TAPT1	2.46951e-13	-0.530088	0.312	0.383	6.28195e-09	Down-regulated	Monocyte	HCC(therapy)
CCDC146	2.50704e-13	0.916177	0.169	0.093	6.37741e-09	Up-regulated	Monocyte	HCC(therapy)
GIMAP1	2.51544e-13	0.57102	0.289	0.199	6.39878e-09	Up-regulated	Monocyte	HCC(therapy)
DSTYK	2.56897e-13	-0.470632	0.387	0.454	6.53494e-09	Down-regulated	Monocyte	HCC(therapy)
SMIM3	2.65122e-13	-0.958779	0.133	0.203	6.74416e-09	Down-regulated	Monocyte	HCC(therapy)
METRNL	2.70079e-13	0.307794	0.569	0.466	6.87028e-09	Up-regulated	Monocyte	HCC(therapy)
SLIRP	2.74129e-13	0.373852	0.458	0.353	6.9733e-09	Up-regulated	Monocyte	HCC(therapy)
RAB18	2.94687e-13	-0.391165	0.466	0.495	7.49625e-09	Down-regulated	Monocyte	HCC(therapy)
PDLIM7	2.98537e-13	-0.682357	0.265	0.325	7.59419e-09	Down-regulated	Monocyte	HCC(therapy)
RASSF4	3.03399e-13	0.275667	0.462	0.356	7.71785e-09	Up-regulated	Monocyte	HCC(therapy)
CPD	3.05457e-13	-0.373738	0.539	0.564	7.77023e-09	Down-regulated	Monocyte	HCC(therapy)
ARL5B	3.08265e-13	0.438394	0.44	0.338	7.84164e-09	Up-regulated	Monocyte	HCC(therapy)
AOPEP	3.32474e-13	0.589525	0.333	0.228	8.45748e-09	Up-regulated	Monocyte	HCC(therapy)
NDUFB2	3.34394e-13	0.272072	0.725	0.629	8.50631e-09	Up-regulated	Monocyte	HCC(therapy)
RBM27	3.37415e-13	-0.341651	0.511	0.543	8.58316e-09	Down-regulated	Monocyte	HCC(therapy)
CIITA	3.49151e-13	0.49438	0.32	0.218	8.88171e-09	Up-regulated	Monocyte	HCC(therapy)
CMC1	3.50707e-13	0.49875	0.294	0.201	8.92128e-09	Up-regulated	Monocyte	HCC(therapy)
ARHGAP30	3.54046e-13	0.291544	0.661	0.556	9.00622e-09	Up-regulated	Monocyte	HCC(therapy)
PSMD7	3.5941e-13	-0.335848	0.54	0.563	9.14268e-09	Down-regulated	Monocyte	HCC(therapy)
GCC2	3.68225e-13	-0.547586	0.329	0.384	9.3669e-09	Down-regulated	Monocyte	HCC(therapy)
TBC1D2B	3.76048e-13	-0.499176	0.321	0.365	9.5659e-09	Down-regulated	Monocyte	HCC(therapy)
ANKRD28	3.79706e-13	0.315476	0.664	0.557	9.65895e-09	Up-regulated	Monocyte	HCC(therapy)
BAZ1A	3.81125e-13	0.295444	0.767	0.681	9.69506e-09	Up-regulated	Monocyte	HCC(therapy)
DDX18	3.83516e-13	0.451164	0.424	0.313	9.75588e-09	Up-regulated	Monocyte	HCC(therapy)
GPR155	3.97126e-13	0.716736	0.265	0.178	1.01021e-08	Up-regulated	Monocyte	HCC(therapy)
VPS13D	4.04555e-13	-0.33518	0.585	0.61	1.02911e-08	Down-regulated	Monocyte	HCC(therapy)
HBP1	4.07245e-13	-0.282428	0.657	0.664	1.03595e-08	Down-regulated	Monocyte	HCC(therapy)
CNN2	4.1509e-13	-0.392776	0.502	0.534	1.05591e-08	Down-regulated	Monocyte	HCC(therapy)
COPB1	4.42482e-13	-0.414227	0.417	0.449	1.12559e-08	Down-regulated	Monocyte	HCC(therapy)
SNX17	4.48183e-13	0.351435	0.451	0.345	1.14009e-08	Up-regulated	Monocyte	HCC(therapy)
USO1	4.53066e-13	0.431127	0.314	0.22	1.15251e-08	Up-regulated	Monocyte	HCC(therapy)
SP140	4.77856e-13	0.838347	0.187	0.11	1.21557e-08	Up-regulated	Monocyte	HCC(therapy)
MDH1	4.90257e-13	0.481838	0.303	0.208	1.24712e-08	Up-regulated	Monocyte	HCC(therapy)
NR1D2	5.07805e-13	-0.334269	0.574	0.622	1.29175e-08	Down-regulated	Monocyte	HCC(therapy)
CYCS	5.12497e-13	0.367661	0.443	0.344	1.30369e-08	Up-regulated	Monocyte	HCC(therapy)
MYO9A	5.19599e-13	0.501805	0.287	0.193	1.32175e-08	Up-regulated	Monocyte	HCC(therapy)
NBEAL1	5.38055e-13	0.558078	0.313	0.217	1.3687e-08	Up-regulated	Monocyte	HCC(therapy)
RBM5	5.706e-13	-0.363281	0.54	0.577	1.45149e-08	Down-regulated	Monocyte	HCC(therapy)
FYTTD1	5.74571e-13	-0.491986	0.364	0.393	1.46159e-08	Down-regulated	Monocyte	HCC(therapy)
THOC2	5.80182e-13	-0.361492	0.608	0.638	1.47587e-08	Down-regulated	Monocyte	HCC(therapy)
LGALS2	5.88971e-13	0.575833	0.638	0.54	1.49823e-08	Up-regulated	Monocyte	HCC(therapy)
WDR7	6.00738e-13	0.413476	0.515	0.402	1.52816e-08	Up-regulated	Monocyte	HCC(therapy)
FOXJ3	6.06096e-13	-0.321304	0.55	0.578	1.54179e-08	Down-regulated	Monocyte	HCC(therapy)
ARF6	6.30371e-13	-0.273281	0.719	0.73	1.60354e-08	Down-regulated	Monocyte	HCC(therapy)
CHM	6.36114e-13	0.64447	0.185	0.112	1.61815e-08	Up-regulated	Monocyte	HCC(therapy)
HIF1A	6.44985e-13	-0.361529	0.83	0.854	1.64071e-08	Down-regulated	Monocyte	HCC(therapy)
EPC1	6.82969e-13	-0.2595	0.728	0.765	1.73734e-08	Down-regulated	Monocyte	HCC(therapy)
COG5	7.1009e-13	0.281092	0.742	0.634	1.80633e-08	Up-regulated	Monocyte	HCC(therapy)
CTIF	7.21624e-13	0.675683	0.218	0.135	1.83567e-08	Up-regulated	Monocyte	HCC(therapy)
RCOR3	7.30003e-13	-0.364986	0.455	0.477	1.85698e-08	Down-regulated	Monocyte	HCC(therapy)
FUCA1	7.34987e-13	-0.891973	0.185	0.225	1.86966e-08	Down-regulated	Monocyte	HCC(therapy)
SPTSSA	7.44969e-13	0.489742	0.279	0.188	1.89505e-08	Up-regulated	Monocyte	HCC(therapy)
RPS27L	7.53013e-13	0.354279	0.571	0.464	1.91551e-08	Up-regulated	Monocyte	HCC(therapy)
POLR2B	7.63344e-13	-0.468114	0.339	0.392	1.9418e-08	Down-regulated	Monocyte	HCC(therapy)
NHSL1	8.04624e-13	0.628678	0.305	0.211	2.0468e-08	Up-regulated	Monocyte	HCC(therapy)
LUC7L2	8.07068e-13	-0.267474	0.745	0.763	2.05302e-08	Down-regulated	Monocyte	HCC(therapy)
CD33	8.09102e-13	0.361968	0.43	0.32	2.05819e-08	Up-regulated	Monocyte	HCC(therapy)
MRPL41	9.05544e-13	0.305231	0.415	0.317	2.30352e-08	Up-regulated	Monocyte	HCC(therapy)
ARHGAP27	9.55937e-13	-0.489733	0.39	0.443	2.43171e-08	Down-regulated	Monocyte	HCC(therapy)
CYSLTR1	9.68642e-13	0.6939	0.224	0.142	2.46403e-08	Up-regulated	Monocyte	HCC(therapy)
RAB22A	9.85191e-13	-0.397301	0.457	0.493	2.50613e-08	Down-regulated	Monocyte	HCC(therapy)
CPSF6	1.00547e-12	-0.344474	0.508	0.54	2.55771e-08	Down-regulated	Monocyte	HCC(therapy)
STAC3	1.0184e-12	0.441237	0.243	0.163	2.59061e-08	Up-regulated	Monocyte	HCC(therapy)
MYO5A	1.08159e-12	-0.26866	0.665	0.671	2.75134e-08	Down-regulated	Monocyte	HCC(therapy)
PLIN3	1.0955e-12	-0.328617	0.52	0.532	2.78672e-08	Down-regulated	Monocyte	HCC(therapy)
TBCA	1.16337e-12	0.261629	0.717	0.616	2.95938e-08	Up-regulated	Monocyte	HCC(therapy)
GNAI3	1.17906e-12	0.269793	0.696	0.597	2.99928e-08	Up-regulated	Monocyte	HCC(therapy)
KANSL1L	1.18359e-12	0.568632	0.351	0.256	3.01082e-08	Up-regulated	Monocyte	HCC(therapy)
CDK12	1.23939e-12	-0.331187	0.509	0.534	3.15276e-08	Down-regulated	Monocyte	HCC(therapy)
SEC24C	1.2661e-12	-0.543145	0.29	0.342	3.22072e-08	Down-regulated	Monocyte	HCC(therapy)
ATP5MD	1.30696e-12	0.278843	0.746	0.653	3.32465e-08	Up-regulated	Monocyte	HCC(therapy)
RAD23B	1.31872e-12	-0.313818	0.6	0.619	3.35455e-08	Down-regulated	Monocyte	HCC(therapy)
AGPAT3	1.35634e-12	0.325437	0.67	0.568	3.45027e-08	Up-regulated	Monocyte	HCC(therapy)
UGGT1	1.3688e-12	-0.541952	0.293	0.339	3.48195e-08	Down-regulated	Monocyte	HCC(therapy)
ZNRF2	1.38743e-12	-0.312962	0.638	0.65	3.52935e-08	Down-regulated	Monocyte	HCC(therapy)
EPHB2	1.3953e-12	0.849742	0.127	0.067	3.54936e-08	Up-regulated	Monocyte	HCC(therapy)
UBXN6	1.40987e-12	-0.600958	0.227	0.257	3.58642e-08	Down-regulated	Monocyte	HCC(therapy)
BTBD1	1.45083e-12	-0.422868	0.401	0.453	3.69061e-08	Down-regulated	Monocyte	HCC(therapy)
RSL1D1	1.47095e-12	-0.31686	0.596	0.62	3.74181e-08	Down-regulated	Monocyte	HCC(therapy)
GPR65	1.47632e-12	0.533958	0.324	0.229	3.75545e-08	Up-regulated	Monocyte	HCC(therapy)
PSPC1	1.48674e-12	-0.252474	0.628	0.622	3.78196e-08	Down-regulated	Monocyte	HCC(therapy)
GIMAP8	1.57631e-12	0.957634	0.133	0.07	4.00982e-08	Up-regulated	Monocyte	HCC(therapy)
NUP50	1.59648e-12	-0.527235	0.37	0.422	4.06113e-08	Down-regulated	Monocyte	HCC(therapy)
TRIM56	1.62372e-12	0.512094	0.375	0.272	4.13041e-08	Up-regulated	Monocyte	HCC(therapy)
NLRP12	1.64736e-12	0.449098	0.288	0.2	4.19054e-08	Up-regulated	Monocyte	HCC(therapy)
YPEL2	1.75297e-12	-0.355084	0.495	0.552	4.45919e-08	Down-regulated	Monocyte	HCC(therapy)
SNHG3	1.76091e-12	-0.621595	0.245	0.312	4.47941e-08	Down-regulated	Monocyte	HCC(therapy)
SLC17A5	1.78405e-12	-0.568732	0.312	0.372	4.53826e-08	Down-regulated	Monocyte	HCC(therapy)
MRPL51	1.78614e-12	0.347448	0.391	0.294	4.54357e-08	Up-regulated	Monocyte	HCC(therapy)
NUS1	1.79537e-12	-0.498765	0.356	0.415	4.56706e-08	Down-regulated	Monocyte	HCC(therapy)
FAM160B1	1.80446e-12	-0.484565	0.322	0.366	4.59018e-08	Down-regulated	Monocyte	HCC(therapy)
MESD	1.81193e-12	0.617841	0.254	0.168	4.60919e-08	Up-regulated	Monocyte	HCC(therapy)
NAPRT	1.81816e-12	0.30597	0.458	0.348	4.62503e-08	Up-regulated	Monocyte	HCC(therapy)
DGKZ	1.82712e-12	-0.429847	0.393	0.424	4.64783e-08	Down-regulated	Monocyte	HCC(therapy)
IBA57	1.8431e-12	1.13983	0.136	0.071	4.68849e-08	Up-regulated	Monocyte	HCC(therapy)
UBE2E3	1.85492e-12	-0.334475	0.58	0.622	4.71855e-08	Down-regulated	Monocyte	HCC(therapy)
SAR1A	1.86318e-12	-0.320357	0.485	0.507	4.73956e-08	Down-regulated	Monocyte	HCC(therapy)
GPBP1L1	1.89081e-12	-0.329282	0.599	0.635	4.80983e-08	Down-regulated	Monocyte	HCC(therapy)
CX3CR1	1.90932e-12	0.666591	0.232	0.146	4.85694e-08	Up-regulated	Monocyte	HCC(therapy)
NADK	1.91447e-12	0.282592	0.53	0.421	4.87002e-08	Up-regulated	Monocyte	HCC(therapy)
PLIN2	1.94659e-12	-0.509076	0.426	0.499	4.95173e-08	Down-regulated	Monocyte	HCC(therapy)
TMEM107	1.96502e-12	0.398023	0.446	0.337	4.99863e-08	Up-regulated	Monocyte	HCC(therapy)
GASK1B	1.97757e-12	0.295003	0.468	0.369	5.03054e-08	Up-regulated	Monocyte	HCC(therapy)
MYCBP	2.06308e-12	0.584269	0.229	0.146	5.24807e-08	Up-regulated	Monocyte	HCC(therapy)
TLK2	2.07861e-12	-0.330279	0.551	0.592	5.28756e-08	Down-regulated	Monocyte	HCC(therapy)
TNFAIP8L1	2.08796e-12	-0.90219	0.13	0.183	5.31134e-08	Down-regulated	Monocyte	HCC(therapy)
EIF4G3	2.11392e-12	-0.284048	0.745	0.756	5.37739e-08	Down-regulated	Monocyte	HCC(therapy)
RAPGEF6	2.12935e-12	0.358922	0.379	0.279	5.41664e-08	Up-regulated	Monocyte	HCC(therapy)
ARL6IP1	2.12964e-12	-0.355839	0.472	0.488	5.41739e-08	Down-regulated	Monocyte	HCC(therapy)
SLX4IP	2.31182e-12	0.713945	0.209	0.128	5.88082e-08	Up-regulated	Monocyte	HCC(therapy)
ICAM1	2.37589e-12	-0.378386	0.564	0.601	6.04379e-08	Down-regulated	Monocyte	HCC(therapy)
SYAP1	2.3772e-12	0.447309	0.567	0.47	6.04711e-08	Up-regulated	Monocyte	HCC(therapy)
VPS37C	2.37755e-12	0.392879	0.357	0.261	6.04801e-08	Up-regulated	Monocyte	HCC(therapy)
TANGO6	2.42031e-12	0.58335	0.324	0.226	6.15679e-08	Up-regulated	Monocyte	HCC(therapy)
EPDR1	2.42054e-12	0.97767	0.157	0.083	6.15738e-08	Up-regulated	Monocyte	HCC(therapy)
VIM-AS1	2.42797e-12	0.330929	0.538	0.427	6.17627e-08	Up-regulated	Monocyte	HCC(therapy)
AL450992.3	2.43873e-12	0.426094	0.471	0.359	6.20365e-08	Up-regulated	Monocyte	HCC(therapy)
SNX27	2.44496e-12	0.286288	0.607	0.501	6.2195e-08	Up-regulated	Monocyte	HCC(therapy)
SCPEP1	2.47514e-12	-0.2709	0.696	0.701	6.29627e-08	Down-regulated	Monocyte	HCC(therapy)
PSMB7	2.47816e-12	-0.287182	0.619	0.631	6.30395e-08	Down-regulated	Monocyte	HCC(therapy)
DLG1	2.48843e-12	0.451923	0.459	0.35	6.33006e-08	Up-regulated	Monocyte	HCC(therapy)
MLXIP	2.59976e-12	-0.364928	0.449	0.483	6.61327e-08	Down-regulated	Monocyte	HCC(therapy)
MTLN	2.61984e-12	0.589023	0.164	0.099	6.66434e-08	Up-regulated	Monocyte	HCC(therapy)
PCMTD1	2.64383e-12	-0.269698	0.615	0.62	6.72538e-08	Down-regulated	Monocyte	HCC(therapy)
FKBP3	2.71677e-12	0.456139	0.252	0.166	6.91092e-08	Up-regulated	Monocyte	HCC(therapy)
IER5L	2.77059e-12	-0.775349	0.189	0.254	7.04783e-08	Down-regulated	Monocyte	HCC(therapy)
TMEM35B	2.77808e-12	0.637686	0.175	0.102	7.06689e-08	Up-regulated	Monocyte	HCC(therapy)
LINC01504	2.795e-12	0.904204	0.164	0.097	7.10991e-08	Up-regulated	Monocyte	HCC(therapy)
RASA1	2.82653e-12	0.360102	0.358	0.264	7.19011e-08	Up-regulated	Monocyte	HCC(therapy)
MPHOSPH8	2.8853e-12	0.406855	0.324	0.233	7.33963e-08	Up-regulated	Monocyte	HCC(therapy)
PCCA	3.03874e-12	0.386816	0.434	0.327	7.72995e-08	Up-regulated	Monocyte	HCC(therapy)
ATF3	3.06862e-12	0.344011	0.715	0.633	7.80595e-08	Up-regulated	Monocyte	HCC(therapy)
SPAST	3.27991e-12	-0.461162	0.394	0.437	8.34344e-08	Down-regulated	Monocyte	HCC(therapy)
CLU	3.32788e-12	0.577361	0.125	0.07	8.46547e-08	Up-regulated	Monocyte	HCC(therapy)
HSPD1	3.34977e-12	0.506211	0.387	0.289	8.52114e-08	Up-regulated	Monocyte	HCC(therapy)
CSNK1E	3.49014e-12	-0.903307	0.12	0.182	8.87823e-08	Down-regulated	Monocyte	HCC(therapy)
ATG14	3.59855e-12	-0.478859	0.322	0.378	9.15399e-08	Down-regulated	Monocyte	HCC(therapy)
ARHGAP25	3.62561e-12	0.379901	0.531	0.42	9.22283e-08	Up-regulated	Monocyte	HCC(therapy)
PFDN6	3.63236e-12	0.388601	0.233	0.158	9.24e-08	Up-regulated	Monocyte	HCC(therapy)
RANBP2	3.68154e-12	-0.309045	0.617	0.66	9.36509e-08	Down-regulated	Monocyte	HCC(therapy)
MLKL	3.7233e-12	0.567914	0.268	0.175	9.47134e-08	Up-regulated	Monocyte	HCC(therapy)
SFXN5	3.73995e-12	-0.485776	0.318	0.377	9.51368e-08	Down-regulated	Monocyte	HCC(therapy)
MRPS34	3.75045e-12	0.33811	0.381	0.28	9.54039e-08	Up-regulated	Monocyte	HCC(therapy)
PIKFYVE	3.78029e-12	-0.370317	0.461	0.483	9.61629e-08	Down-regulated	Monocyte	HCC(therapy)
MICAL1	3.87097e-12	0.472778	0.279	0.188	9.84697e-08	Up-regulated	Monocyte	HCC(therapy)
GGPS1	4.01487e-12	0.94722	0.127	0.064	1.0213e-07	Up-regulated	Monocyte	HCC(therapy)
KCNE3	4.0244e-12	0.331286	0.361	0.267	1.02373e-07	Up-regulated	Monocyte	HCC(therapy)
CD38	4.04247e-12	1.01665	0.124	0.061	1.02832e-07	Up-regulated	Monocyte	HCC(therapy)
MGAT1	4.11515e-12	-0.347282	0.592	0.634	1.04681e-07	Down-regulated	Monocyte	HCC(therapy)
BIRC2	4.3701e-12	-0.325455	0.529	0.545	1.11167e-07	Down-regulated	Monocyte	HCC(therapy)
PIGN	4.4081e-12	0.529524	0.191	0.116	1.12133e-07	Up-regulated	Monocyte	HCC(therapy)
SPOP	4.55642e-12	0.32583	0.438	0.333	1.15906e-07	Up-regulated	Monocyte	HCC(therapy)
WDFY1	4.56958e-12	-0.29067	0.611	0.605	1.16241e-07	Down-regulated	Monocyte	HCC(therapy)
PIK3R1	4.61935e-12	-0.348857	0.531	0.576	1.17507e-07	Down-regulated	Monocyte	HCC(therapy)
SDHA	4.62692e-12	-0.52474	0.318	0.349	1.177e-07	Down-regulated	Monocyte	HCC(therapy)
KIAA0930	4.76131e-12	0.318973	0.538	0.428	1.21118e-07	Up-regulated	Monocyte	HCC(therapy)
TMEM189	4.88876e-12	-0.495494	0.313	0.367	1.2436e-07	Down-regulated	Monocyte	HCC(therapy)
MGAT5	4.99086e-12	0.473302	0.332	0.234	1.26958e-07	Up-regulated	Monocyte	HCC(therapy)
MPHOSPH6	5.08931e-12	0.584334	0.251	0.171	1.29462e-07	Up-regulated	Monocyte	HCC(therapy)
FGFR1OP2	5.23e-12	-0.482756	0.359	0.419	1.33041e-07	Down-regulated	Monocyte	HCC(therapy)
MORC3	5.4761e-12	-0.345943	0.461	0.477	1.39301e-07	Down-regulated	Monocyte	HCC(therapy)
OSBPL1A	5.5339e-12	0.698742	0.255	0.166	1.40771e-07	Up-regulated	Monocyte	HCC(therapy)
SLC15A4	5.5883e-12	-0.562154	0.305	0.349	1.42155e-07	Down-regulated	Monocyte	HCC(therapy)
TOP2B	5.65938e-12	-0.34098	0.44	0.453	1.43963e-07	Down-regulated	Monocyte	HCC(therapy)
RC3H2	5.82487e-12	-0.430178	0.386	0.424	1.48173e-07	Down-regulated	Monocyte	HCC(therapy)
AC007384.1	5.82686e-12	0.442312	0.396	0.298	1.48224e-07	Up-regulated	Monocyte	HCC(therapy)
MAD1L1	5.85852e-12	0.300036	0.455	0.35	1.49029e-07	Up-regulated	Monocyte	HCC(therapy)
ZNF580	6.11384e-12	-0.584981	0.23	0.297	1.55524e-07	Down-regulated	Monocyte	HCC(therapy)
DPP8	6.1737e-12	-0.43765	0.376	0.429	1.57046e-07	Down-regulated	Monocyte	HCC(therapy)
ILK	6.57102e-12	0.362384	0.35	0.257	1.67154e-07	Up-regulated	Monocyte	HCC(therapy)
VDR	6.61578e-12	-0.64015	0.228	0.276	1.68292e-07	Down-regulated	Monocyte	HCC(therapy)
PATL1	6.99038e-12	-0.485309	0.314	0.36	1.77821e-07	Down-regulated	Monocyte	HCC(therapy)
HADHA	7.05243e-12	-0.25474	0.641	0.646	1.794e-07	Down-regulated	Monocyte	HCC(therapy)
HDAC3	7.05341e-12	-0.549648	0.241	0.276	1.79425e-07	Down-regulated	Monocyte	HCC(therapy)
FBXO7	7.10394e-12	-0.348806	0.486	0.51	1.8071e-07	Down-regulated	Monocyte	HCC(therapy)
DHX34	7.67993e-12	0.446009	0.488	0.391	1.95362e-07	Up-regulated	Monocyte	HCC(therapy)
CPSF2	7.80859e-12	0.559706	0.216	0.138	1.98635e-07	Up-regulated	Monocyte	HCC(therapy)
PIH1D1	7.9577e-12	0.336	0.243	0.169	2.02428e-07	Up-regulated	Monocyte	HCC(therapy)
PPP4R3A	8.02794e-12	-0.273692	0.666	0.68	2.04215e-07	Down-regulated	Monocyte	HCC(therapy)
FARS2	8.07059e-12	0.319324	0.368	0.268	2.053e-07	Up-regulated	Monocyte	HCC(therapy)
PSMA5	8.22457e-12	0.282488	0.502	0.401	2.09216e-07	Up-regulated	Monocyte	HCC(therapy)
G6PD	8.27215e-12	0.320592	0.368	0.271	2.10427e-07	Up-regulated	Monocyte	HCC(therapy)
LRBA	8.38779e-12	0.389785	0.447	0.339	2.13369e-07	Up-regulated	Monocyte	HCC(therapy)
SNX29	8.41795e-12	0.293085	0.769	0.684	2.14136e-07	Up-regulated	Monocyte	HCC(therapy)
LARS	8.4754e-12	0.578178	0.232	0.151	2.15597e-07	Up-regulated	Monocyte	HCC(therapy)
PRMT2	8.51546e-12	0.368325	0.433	0.33	2.16616e-07	Up-regulated	Monocyte	HCC(therapy)
CLEC4E	8.56909e-12	0.473976	0.511	0.405	2.17981e-07	Up-regulated	Monocyte	HCC(therapy)
TAB2	8.85881e-12	-0.26607	0.676	0.695	2.2535e-07	Down-regulated	Monocyte	HCC(therapy)
MAP4	8.9602e-12	0.523568	0.398	0.304	2.2793e-07	Up-regulated	Monocyte	HCC(therapy)
EIF3F	9.15529e-12	-0.252983	0.763	0.784	2.32892e-07	Down-regulated	Monocyte	HCC(therapy)
LEPROT	9.591e-12	-0.400562	0.485	0.535	2.43976e-07	Down-regulated	Monocyte	HCC(therapy)
SLC25A43	9.69365e-12	0.703784	0.131	0.071	2.46587e-07	Up-regulated	Monocyte	HCC(therapy)
ALG13	9.94674e-12	0.381816	0.365	0.272	2.53025e-07	Up-regulated	Monocyte	HCC(therapy)
ANKUB1	1.00119e-11	0.431774	0.297	0.203	2.54682e-07	Up-regulated	Monocyte	HCC(therapy)
PPP4R2	1.0018e-11	-0.321195	0.544	0.555	2.54839e-07	Down-regulated	Monocyte	HCC(therapy)
C16orf87	1.02486e-11	-0.487948	0.312	0.376	2.60703e-07	Down-regulated	Monocyte	HCC(therapy)
SLC27A3	1.03283e-11	0.589371	0.245	0.163	2.62732e-07	Up-regulated	Monocyte	HCC(therapy)
ZDHHC18	1.05541e-11	-0.629842	0.181	0.209	2.68475e-07	Down-regulated	Monocyte	HCC(therapy)
SF3B2	1.07113e-11	-0.27863	0.605	0.625	2.72475e-07	Down-regulated	Monocyte	HCC(therapy)
SUCLG2	1.07351e-11	0.316024	0.55	0.437	2.73079e-07	Up-regulated	Monocyte	HCC(therapy)
LINC01004	1.07425e-11	0.292331	0.435	0.33	2.73268e-07	Up-regulated	Monocyte	HCC(therapy)
RAC2	1.0922e-11	0.254365	0.72	0.628	2.77834e-07	Up-regulated	Monocyte	HCC(therapy)
SNHG6	1.11188e-11	-0.271649	0.665	0.672	2.8284e-07	Down-regulated	Monocyte	HCC(therapy)
ANKDD1A	1.11325e-11	-0.545182	0.284	0.337	2.83188e-07	Down-regulated	Monocyte	HCC(therapy)
KDM5B	1.15615e-11	-0.6064	0.242	0.299	2.94102e-07	Down-regulated	Monocyte	HCC(therapy)
FLI1	1.16093e-11	0.284838	0.679	0.586	2.95318e-07	Up-regulated	Monocyte	HCC(therapy)
NSUN4	1.18011e-11	0.55574	0.2	0.126	3.00197e-07	Up-regulated	Monocyte	HCC(therapy)
RALA	1.18875e-11	-0.515058	0.327	0.355	3.02394e-07	Down-regulated	Monocyte	HCC(therapy)
SH3RF3	1.23553e-11	-1.15636	0.103	0.17	3.14293e-07	Down-regulated	Monocyte	HCC(therapy)
TMEM33	1.27406e-11	-0.329744	0.492	0.499	3.24095e-07	Down-regulated	Monocyte	HCC(therapy)
SMG7	1.28938e-11	-0.298737	0.583	0.633	3.27992e-07	Down-regulated	Monocyte	HCC(therapy)
KCNAB2	1.32651e-11	-0.274834	0.584	0.586	3.37437e-07	Down-regulated	Monocyte	HCC(therapy)
SEL1L	1.39631e-11	-0.447126	0.425	0.474	3.55194e-07	Down-regulated	Monocyte	HCC(therapy)
TUBB	1.41774e-11	-0.377512	0.448	0.489	3.60646e-07	Down-regulated	Monocyte	HCC(therapy)
MIDN	1.4203e-11	-0.277572	0.733	0.768	3.61295e-07	Down-regulated	Monocyte	HCC(therapy)
ZMYND8	1.42718e-11	0.629419	0.279	0.189	3.63047e-07	Up-regulated	Monocyte	HCC(therapy)
PDS5B	1.54017e-11	-0.289506	0.598	0.599	3.9179e-07	Down-regulated	Monocyte	HCC(therapy)
LINC01506	1.62559e-11	0.860295	0.125	0.066	4.13516e-07	Up-regulated	Monocyte	HCC(therapy)
TNFSF8	1.64996e-11	0.341917	0.445	0.347	4.19716e-07	Up-regulated	Monocyte	HCC(therapy)
NHSL2	1.72594e-11	0.543857	0.315	0.224	4.39045e-07	Up-regulated	Monocyte	HCC(therapy)
PDIA6	1.73315e-11	-0.391785	0.478	0.527	4.40878e-07	Down-regulated	Monocyte	HCC(therapy)
MS4A4A	1.76912e-11	0.545909	0.15	0.093	4.50028e-07	Up-regulated	Monocyte	HCC(therapy)
NPLOC4	1.80484e-11	-0.326156	0.489	0.514	4.59116e-07	Down-regulated	Monocyte	HCC(therapy)
LIPN	1.81719e-11	0.470553	0.226	0.147	4.62256e-07	Up-regulated	Monocyte	HCC(therapy)
PPP4R1	1.83461e-11	-0.49485	0.336	0.394	4.66687e-07	Down-regulated	Monocyte	HCC(therapy)
TNFAIP8L2	1.83938e-11	0.626305	0.142	0.082	4.67902e-07	Up-regulated	Monocyte	HCC(therapy)
HIKESHI	1.87714e-11	0.467967	0.269	0.187	4.77507e-07	Up-regulated	Monocyte	HCC(therapy)
CYFIP1	1.90015e-11	0.41462	0.425	0.32	4.8336e-07	Up-regulated	Monocyte	HCC(therapy)
SGK3	1.92707e-11	-0.30071	0.674	0.687	4.90209e-07	Down-regulated	Monocyte	HCC(therapy)
CDK17	2.00974e-11	-0.28437	0.542	0.548	5.11239e-07	Down-regulated	Monocyte	HCC(therapy)
GID8	2.05113e-11	-0.448421	0.348	0.398	5.21765e-07	Down-regulated	Monocyte	HCC(therapy)
KMT5A	2.07493e-11	-0.692125	0.183	0.236	5.27821e-07	Down-regulated	Monocyte	HCC(therapy)
HBS1L	2.08134e-11	-0.447339	0.337	0.383	5.29451e-07	Down-regulated	Monocyte	HCC(therapy)
MGLL	2.14331e-11	-0.733869	0.192	0.243	5.45215e-07	Down-regulated	Monocyte	HCC(therapy)
RPSA	2.20278e-11	-0.264411	0.894	0.919	5.60342e-07	Down-regulated	Monocyte	HCC(therapy)
OLR1	2.20965e-11	-0.799762	0.168	0.242	5.6209e-07	Down-regulated	Monocyte	HCC(therapy)
EFCAB14	2.32241e-11	0.282826	0.407	0.314	5.90775e-07	Up-regulated	Monocyte	HCC(therapy)
SIVA1	2.34717e-11	-0.426484	0.47	0.521	5.97074e-07	Down-regulated	Monocyte	HCC(therapy)
REEP3	2.3488e-11	0.420669	0.33	0.238	5.97487e-07	Up-regulated	Monocyte	HCC(therapy)
ARPC5L	2.47708e-11	-0.478479	0.308	0.336	6.30119e-07	Down-regulated	Monocyte	HCC(therapy)
SGMS2	2.63403e-11	0.379631	0.447	0.342	6.70044e-07	Up-regulated	Monocyte	HCC(therapy)
CRBN	2.65307e-11	-0.361692	0.441	0.471	6.74888e-07	Down-regulated	Monocyte	HCC(therapy)
RBM23	2.6841e-11	0.320092	0.474	0.373	6.8278e-07	Up-regulated	Monocyte	HCC(therapy)
KDM7A	2.76449e-11	-0.272108	0.728	0.762	7.03231e-07	Down-regulated	Monocyte	HCC(therapy)
DDI2	2.88982e-11	-0.631645	0.219	0.249	7.35112e-07	Down-regulated	Monocyte	HCC(therapy)
SNRK	2.96593e-11	-0.297182	0.538	0.547	7.54473e-07	Down-regulated	Monocyte	HCC(therapy)
CREM	2.98075e-11	0.380633	0.356	0.26	7.58242e-07	Up-regulated	Monocyte	HCC(therapy)
GFPT1	2.99854e-11	-0.597704	0.246	0.304	7.6277e-07	Down-regulated	Monocyte	HCC(therapy)
WASHC3	3.01589e-11	0.565242	0.22	0.144	7.67183e-07	Up-regulated	Monocyte	HCC(therapy)
LMNB1	3.04708e-11	0.550317	0.27	0.186	7.75116e-07	Up-regulated	Monocyte	HCC(therapy)
CNIH4	3.05396e-11	-0.44906	0.414	0.461	7.76866e-07	Down-regulated	Monocyte	HCC(therapy)
VNN1	3.14824e-11	0.501606	0.141	0.081	8.0085e-07	Up-regulated	Monocyte	HCC(therapy)
RHOB	3.17396e-11	0.298394	0.519	0.424	8.07391e-07	Up-regulated	Monocyte	HCC(therapy)
APBB2	3.2253e-11	-0.905411	0.079	0.133	8.20453e-07	Down-regulated	Monocyte	HCC(therapy)
XPO7	3.26633e-11	-0.473326	0.356	0.412	8.30889e-07	Down-regulated	Monocyte	HCC(therapy)
FURIN	3.33193e-11	-0.714341	0.198	0.259	8.47576e-07	Down-regulated	Monocyte	HCC(therapy)
MSRA	3.44221e-11	0.368516	0.493	0.395	8.75631e-07	Up-regulated	Monocyte	HCC(therapy)
KIAA2026	3.5482e-11	0.291638	0.421	0.328	9.0259e-07	Up-regulated	Monocyte	HCC(therapy)
INTS3	3.58661e-11	0.431876	0.135	0.081	9.12362e-07	Up-regulated	Monocyte	HCC(therapy)
R3HCC1L	3.6316e-11	-0.295032	0.605	0.643	9.23807e-07	Down-regulated	Monocyte	HCC(therapy)
ATP6V1F	3.85539e-11	-0.289167	0.752	0.775	9.80735e-07	Down-regulated	Monocyte	HCC(therapy)
SEC24A	3.88781e-11	-0.544893	0.256	0.294	9.8898e-07	Down-regulated	Monocyte	HCC(therapy)
CHMP1B	3.90014e-11	0.274715	0.564	0.461	9.92118e-07	Up-regulated	Monocyte	HCC(therapy)
KIAA0319L	3.91045e-11	0.414927	0.361	0.27	9.94739e-07	Up-regulated	Monocyte	HCC(therapy)
MFSD4B	3.98506e-11	0.553483	0.243	0.158	1.01372e-06	Up-regulated	Monocyte	HCC(therapy)
SMG1	3.99139e-11	-0.288268	0.609	0.625	1.01533e-06	Down-regulated	Monocyte	HCC(therapy)
ACYP2	3.99161e-11	0.552733	0.305	0.219	1.01539e-06	Up-regulated	Monocyte	HCC(therapy)
KDM1A	3.99527e-11	-0.502354	0.276	0.308	1.01632e-06	Down-regulated	Monocyte	HCC(therapy)
PPIB	4.06864e-11	-0.278487	0.713	0.738	1.03498e-06	Down-regulated	Monocyte	HCC(therapy)
ADARB1	4.19748e-11	0.729901	0.116	0.062	1.06775e-06	Up-regulated	Monocyte	HCC(therapy)
TMBIM1	4.2364e-11	-0.547368	0.251	0.302	1.07766e-06	Down-regulated	Monocyte	HCC(therapy)
FRAT1	4.2771e-11	0.56464	0.234	0.156	1.08801e-06	Up-regulated	Monocyte	HCC(therapy)
ATP13A1	4.34325e-11	0.607012	0.161	0.097	1.10484e-06	Up-regulated	Monocyte	HCC(therapy)
RAB34	4.40873e-11	-0.534787	0.246	0.292	1.12149e-06	Down-regulated	Monocyte	HCC(therapy)
LRCH3	4.50364e-11	0.470087	0.332	0.246	1.14564e-06	Up-regulated	Monocyte	HCC(therapy)
GBA	4.5536e-11	0.681826	0.165	0.096	1.15835e-06	Up-regulated	Monocyte	HCC(therapy)
PTGS2	4.61803e-11	0.364552	0.23	0.162	1.17473e-06	Up-regulated	Monocyte	HCC(therapy)
APOL1	4.67789e-11	1.037	0.107	0.052	1.18996e-06	Up-regulated	Monocyte	HCC(therapy)
DIP2B	4.74639e-11	0.317003	0.641	0.552	1.20739e-06	Up-regulated	Monocyte	HCC(therapy)
ARL15	4.75287e-11	0.315953	0.819	0.749	1.20904e-06	Up-regulated	Monocyte	HCC(therapy)
NDUFC1	4.83899e-11	0.375973	0.41	0.315	1.23094e-06	Up-regulated	Monocyte	HCC(therapy)
GAPDH	4.88203e-11	-0.281679	0.959	0.968	1.24189e-06	Down-regulated	Monocyte	HCC(therapy)
AKAP8L	4.88652e-11	-0.311904	0.513	0.547	1.24303e-06	Down-regulated	Monocyte	HCC(therapy)
UIMC1	4.91737e-11	-0.336841	0.59	0.631	1.25088e-06	Down-regulated	Monocyte	HCC(therapy)
PTPN6	5.15671e-11	0.259268	0.698	0.603	1.31176e-06	Up-regulated	Monocyte	HCC(therapy)
IGF2BP2	5.353e-11	-0.454168	0.346	0.396	1.3617e-06	Down-regulated	Monocyte	HCC(therapy)
WARS	5.485e-11	0.36602	0.87	0.831	1.39528e-06	Up-regulated	Monocyte	HCC(therapy)
HAX1	5.53644e-11	0.544667	0.256	0.175	1.40836e-06	Up-regulated	Monocyte	HCC(therapy)
POU2F2	5.99135e-11	0.277963	0.751	0.675	1.52408e-06	Up-regulated	Monocyte	HCC(therapy)
MAFF	5.99718e-11	-0.629165	0.258	0.312	1.52556e-06	Down-regulated	Monocyte	HCC(therapy)
GPR160	6.01043e-11	-0.869214	0.128	0.181	1.52893e-06	Down-regulated	Monocyte	HCC(therapy)
ACSL5	6.04101e-11	0.299682	0.368	0.282	1.53671e-06	Up-regulated	Monocyte	HCC(therapy)
PRR14L	6.26628e-11	0.419705	0.292	0.208	1.59402e-06	Up-regulated	Monocyte	HCC(therapy)
UPF2	6.28372e-11	-0.367629	0.505	0.53	1.59845e-06	Down-regulated	Monocyte	HCC(therapy)
UNC50	6.31345e-11	0.603717	0.193	0.121	1.60602e-06	Up-regulated	Monocyte	HCC(therapy)
MAP2K4	6.73662e-11	-0.301843	0.502	0.498	1.71366e-06	Down-regulated	Monocyte	HCC(therapy)
FCGRT	6.86201e-11	-0.256528	0.829	0.851	1.74556e-06	Down-regulated	Monocyte	HCC(therapy)
YTHDF1	6.90537e-11	-0.508851	0.235	0.277	1.75659e-06	Down-regulated	Monocyte	HCC(therapy)
TMEM176B	7.21656e-11	0.291582	0.616	0.516	1.83575e-06	Up-regulated	Monocyte	HCC(therapy)
ACTR10	7.2544e-11	-0.464168	0.353	0.4	1.84537e-06	Down-regulated	Monocyte	HCC(therapy)
CLIP2	7.6702e-11	-0.609992	0.246	0.309	1.95115e-06	Down-regulated	Monocyte	HCC(therapy)
SIGLEC9	7.75942e-11	0.413075	0.261	0.187	1.97384e-06	Up-regulated	Monocyte	HCC(therapy)
PIGB	7.77102e-11	0.713082	0.17	0.102	1.97679e-06	Up-regulated	Monocyte	HCC(therapy)
NDUFAF2	7.82515e-11	0.509311	0.272	0.191	1.99056e-06	Up-regulated	Monocyte	HCC(therapy)
MCRIP2	7.8977e-11	-0.589546	0.234	0.282	2.00902e-06	Down-regulated	Monocyte	HCC(therapy)
HSD17B4	8.01177e-11	0.410388	0.253	0.178	2.03804e-06	Up-regulated	Monocyte	HCC(therapy)
MGMT	8.08123e-11	0.446836	0.326	0.243	2.0557e-06	Up-regulated	Monocyte	HCC(therapy)
TMED10	8.19427e-11	-0.34747	0.564	0.61	2.08446e-06	Down-regulated	Monocyte	HCC(therapy)
ATXN3	8.37754e-11	-0.32151	0.481	0.501	2.13108e-06	Down-regulated	Monocyte	HCC(therapy)
IVNS1ABP	8.47085e-11	0.275069	0.536	0.445	2.15482e-06	Up-regulated	Monocyte	HCC(therapy)
MFSD14A	8.47969e-11	-0.384878	0.446	0.486	2.15706e-06	Down-regulated	Monocyte	HCC(therapy)
LENG8	8.75188e-11	-0.342616	0.525	0.552	2.2263e-06	Down-regulated	Monocyte	HCC(therapy)
TMEM167B	8.83761e-11	-0.426228	0.403	0.445	2.24811e-06	Down-regulated	Monocyte	HCC(therapy)
KIAA0825	8.91757e-11	0.844212	0.147	0.085	2.26845e-06	Up-regulated	Monocyte	HCC(therapy)
PDZD8	8.95259e-11	-0.300926	0.495	0.507	2.27736e-06	Down-regulated	Monocyte	HCC(therapy)
CLCN3	9.04616e-11	0.528797	0.263	0.182	2.30116e-06	Up-regulated	Monocyte	HCC(therapy)
AC106865.2	9.71835e-11	0.581396	0.178	0.115	2.47215e-06	Up-regulated	Monocyte	HCC(therapy)
EIF2A	9.89129e-11	-0.289373	0.494	0.511	2.51615e-06	Down-regulated	Monocyte	HCC(therapy)
ADAMTSL4	9.91284e-11	0.274486	0.202	0.143	2.52163e-06	Up-regulated	Monocyte	HCC(therapy)
POLDIP3	1.02077e-10	-0.422932	0.345	0.377	2.59663e-06	Down-regulated	Monocyte	HCC(therapy)
NASP	1.02993e-10	0.459574	0.374	0.277	2.61994e-06	Up-regulated	Monocyte	HCC(therapy)
SELENOO	1.04887e-10	-0.462441	0.344	0.392	2.66811e-06	Down-regulated	Monocyte	HCC(therapy)
TSPAN33	1.06642e-10	-1.12568	0.072	0.113	2.71276e-06	Down-regulated	Monocyte	HCC(therapy)
FAM13A	1.0886e-10	0.377922	0.305	0.219	2.76917e-06	Up-regulated	Monocyte	HCC(therapy)
SURF4	1.09112e-10	-0.401628	0.357	0.383	2.7756e-06	Down-regulated	Monocyte	HCC(therapy)
CCNT2	1.12266e-10	-0.310201	0.457	0.475	2.85581e-06	Down-regulated	Monocyte	HCC(therapy)
LBR	1.12387e-10	-0.364722	0.493	0.524	2.8589e-06	Down-regulated	Monocyte	HCC(therapy)
DENND4B	1.12903e-10	0.275362	0.337	0.252	2.87203e-06	Up-regulated	Monocyte	HCC(therapy)
SMG5	1.13116e-10	-0.536223	0.262	0.292	2.87744e-06	Down-regulated	Monocyte	HCC(therapy)
CEP85	1.13759e-10	-0.793984	0.127	0.183	2.8938e-06	Down-regulated	Monocyte	HCC(therapy)
MED4	1.14162e-10	-0.37684	0.435	0.473	2.90406e-06	Down-regulated	Monocyte	HCC(therapy)
LUC7L	1.17666e-10	-0.317093	0.482	0.51	2.99318e-06	Down-regulated	Monocyte	HCC(therapy)
NSL1	1.17984e-10	0.586073	0.259	0.176	3.00128e-06	Up-regulated	Monocyte	HCC(therapy)
SLC38A2	1.23616e-10	-0.336954	0.588	0.616	3.14454e-06	Down-regulated	Monocyte	HCC(therapy)
TMEM131	1.26386e-10	0.282059	0.695	0.617	3.21501e-06	Up-regulated	Monocyte	HCC(therapy)
APC	1.28289e-10	-0.354993	0.488	0.514	3.26343e-06	Down-regulated	Monocyte	HCC(therapy)
BRAP	1.29334e-10	-0.430997	0.313	0.367	3.28999e-06	Down-regulated	Monocyte	HCC(therapy)
MAP3K7CL	1.39121e-10	0.532512	0.263	0.181	3.53896e-06	Up-regulated	Monocyte	HCC(therapy)
UGGT2	1.39378e-10	0.726424	0.223	0.144	3.54549e-06	Up-regulated	Monocyte	HCC(therapy)
HOOK2	1.42148e-10	0.334623	0.509	0.412	3.61596e-06	Up-regulated	Monocyte	HCC(therapy)
GOLGA7	1.42512e-10	0.328093	0.384	0.291	3.62523e-06	Up-regulated	Monocyte	HCC(therapy)
SRGAP2B	1.42666e-10	0.407227	0.451	0.358	3.62913e-06	Up-regulated	Monocyte	HCC(therapy)
MED15	1.49864e-10	-0.260474	0.597	0.608	3.81224e-06	Down-regulated	Monocyte	HCC(therapy)
GNA15	1.51776e-10	-0.422705	0.387	0.433	3.86087e-06	Down-regulated	Monocyte	HCC(therapy)
HAT1	1.51931e-10	0.453994	0.367	0.275	3.86482e-06	Up-regulated	Monocyte	HCC(therapy)
SLC25A32	1.56103e-10	-0.556025	0.196	0.211	3.97094e-06	Down-regulated	Monocyte	HCC(therapy)
ACIN1	1.57613e-10	-0.357171	0.45	0.484	4.00935e-06	Down-regulated	Monocyte	HCC(therapy)
AL133342.1	1.60494e-10	-1.05536	0.087	0.135	4.08266e-06	Down-regulated	Monocyte	HCC(therapy)
DGUOK	1.65002e-10	0.391783	0.409	0.314	4.19733e-06	Up-regulated	Monocyte	HCC(therapy)
PDPK1	1.67965e-10	-0.427068	0.355	0.405	4.2727e-06	Down-regulated	Monocyte	HCC(therapy)
DPEP2	1.71863e-10	0.296599	0.366	0.279	4.37185e-06	Up-regulated	Monocyte	HCC(therapy)
OXSR1	1.72943e-10	0.304915	0.524	0.43	4.39934e-06	Up-regulated	Monocyte	HCC(therapy)
RSU1	1.75969e-10	0.437394	0.401	0.307	4.47629e-06	Up-regulated	Monocyte	HCC(therapy)
ZEB2-AS1	1.76254e-10	0.568401	0.23	0.151	4.48356e-06	Up-regulated	Monocyte	HCC(therapy)
NEK1	1.76294e-10	0.471063	0.213	0.138	4.48457e-06	Up-regulated	Monocyte	HCC(therapy)
OSGIN2	1.7954e-10	-0.576248	0.278	0.341	4.56714e-06	Down-regulated	Monocyte	HCC(therapy)
RNF111	1.81928e-10	-0.280308	0.559	0.56	4.62788e-06	Down-regulated	Monocyte	HCC(therapy)
AC009093.2	1.83666e-10	0.337134	0.416	0.32	4.6721e-06	Up-regulated	Monocyte	HCC(therapy)
UBE2V2	1.88104e-10	0.323273	0.302	0.219	4.78498e-06	Up-regulated	Monocyte	HCC(therapy)
PRPF39	1.91702e-10	-0.896076	0.114	0.159	4.87652e-06	Down-regulated	Monocyte	HCC(therapy)
SNX20	1.92936e-10	0.431946	0.25	0.173	4.90792e-06	Up-regulated	Monocyte	HCC(therapy)
CCM2	1.93766e-10	0.332583	0.394	0.304	4.92901e-06	Up-regulated	Monocyte	HCC(therapy)
ZBED1	1.95387e-10	0.740112	0.165	0.097	4.97024e-06	Up-regulated	Monocyte	HCC(therapy)
CCDC69	1.95787e-10	-0.260808	0.697	0.713	4.98043e-06	Down-regulated	Monocyte	HCC(therapy)
RGL1	2.01888e-10	1.10135	0.198	0.131	5.13562e-06	Up-regulated	Monocyte	HCC(therapy)
LARP4B	2.03733e-10	0.270256	0.708	0.617	5.18257e-06	Up-regulated	Monocyte	HCC(therapy)
PDK3	2.03803e-10	-0.451281	0.361	0.415	5.18434e-06	Down-regulated	Monocyte	HCC(therapy)
OXA1L	2.04322e-10	-0.402022	0.421	0.467	5.19754e-06	Down-regulated	Monocyte	HCC(therapy)
UHMK1	2.06385e-10	-0.326686	0.49	0.514	5.25002e-06	Down-regulated	Monocyte	HCC(therapy)
ZRANB1	2.11685e-10	-0.518888	0.26	0.323	5.38484e-06	Down-regulated	Monocyte	HCC(therapy)
NCKAP5L	2.14332e-10	-0.451013	0.295	0.332	5.45217e-06	Down-regulated	Monocyte	HCC(therapy)
ATRX	2.15052e-10	0.257911	0.657	0.567	5.47048e-06	Up-regulated	Monocyte	HCC(therapy)
COMMD9	2.17748e-10	-0.389491	0.411	0.452	5.53908e-06	Down-regulated	Monocyte	HCC(therapy)
ELK3	2.24664e-10	-0.425394	0.332	0.347	5.71499e-06	Down-regulated	Monocyte	HCC(therapy)
MED26	2.25767e-10	-0.533165	0.214	0.268	5.74305e-06	Down-regulated	Monocyte	HCC(therapy)
ZNF33A	2.28654e-10	0.53065	0.31	0.228	5.8165e-06	Up-regulated	Monocyte	HCC(therapy)
UBR4	2.29273e-10	-0.31233	0.545	0.575	5.83225e-06	Down-regulated	Monocyte	HCC(therapy)
RFX3	2.32638e-10	0.275687	0.701	0.599	5.91785e-06	Up-regulated	Monocyte	HCC(therapy)
SORL1	2.35034e-10	-0.278534	0.634	0.628	5.97881e-06	Down-regulated	Monocyte	HCC(therapy)
FIP1L1	2.39723e-10	-0.375898	0.386	0.418	6.09807e-06	Down-regulated	Monocyte	HCC(therapy)
NR4A1	2.4105e-10	0.337268	0.349	0.27	6.13184e-06	Up-regulated	Monocyte	HCC(therapy)
MXI1	2.56244e-10	-0.474918	0.302	0.339	6.51835e-06	Down-regulated	Monocyte	HCC(therapy)
AL162253.2	2.63673e-10	0.58005	0.148	0.09	6.7073e-06	Up-regulated	Monocyte	HCC(therapy)
NBR1	2.65314e-10	0.364503	0.302	0.22	6.74906e-06	Up-regulated	Monocyte	HCC(therapy)
MMP2-AS1	2.65891e-10	-1.05259	0.084	0.135	6.76374e-06	Down-regulated	Monocyte	HCC(therapy)
DCUN1D1	2.76652e-10	-0.400319	0.341	0.374	7.03748e-06	Down-regulated	Monocyte	HCC(therapy)
EGR2	2.80199e-10	0.864553	0.117	0.063	7.12771e-06	Up-regulated	Monocyte	HCC(therapy)
GLRX	2.85117e-10	0.279275	0.717	0.636	7.2528e-06	Up-regulated	Monocyte	HCC(therapy)
PA2G4	2.85226e-10	0.263099	0.444	0.348	7.25559e-06	Up-regulated	Monocyte	HCC(therapy)
BICRAL	2.86317e-10	0.30376	0.527	0.43	7.28332e-06	Up-regulated	Monocyte	HCC(therapy)
NAA16	2.98636e-10	-0.49517	0.269	0.322	7.59671e-06	Down-regulated	Monocyte	HCC(therapy)
ZBTB34	3.07105e-10	-0.774027	0.12	0.175	7.81214e-06	Down-regulated	Monocyte	HCC(therapy)
SERINC5	3.16532e-10	0.333038	0.458	0.359	8.05195e-06	Up-regulated	Monocyte	HCC(therapy)
CBR4	3.1696e-10	0.720197	0.19	0.119	8.06283e-06	Up-regulated	Monocyte	HCC(therapy)
ERLIN2	3.21665e-10	0.635463	0.238	0.156	8.18251e-06	Up-regulated	Monocyte	HCC(therapy)
SLC4A8	3.35737e-10	0.732509	0.139	0.08	8.54049e-06	Up-regulated	Monocyte	HCC(therapy)
CASP4	3.48692e-10	0.305481	0.675	0.578	8.87002e-06	Up-regulated	Monocyte	HCC(therapy)
RESF1	3.59086e-10	0.316709	0.493	0.404	9.13442e-06	Up-regulated	Monocyte	HCC(therapy)
LMTK2	3.67599e-10	-0.376112	0.395	0.433	9.35097e-06	Down-regulated	Monocyte	HCC(therapy)
BORCS8	3.7021e-10	0.482936	0.168	0.105	9.41741e-06	Up-regulated	Monocyte	HCC(therapy)
TTC14	3.7513e-10	0.36898	0.302	0.217	9.54256e-06	Up-regulated	Monocyte	HCC(therapy)
HSPE1	3.76892e-10	0.476878	0.39	0.302	9.58739e-06	Up-regulated	Monocyte	HCC(therapy)
PIK3CB	4.00562e-10	-0.274962	0.627	0.642	1.01895e-05	Down-regulated	Monocyte	HCC(therapy)
IKBKB	4.03474e-10	0.278743	0.337	0.254	1.02636e-05	Up-regulated	Monocyte	HCC(therapy)
SNAPIN	4.15515e-10	0.518121	0.181	0.116	1.05699e-05	Up-regulated	Monocyte	HCC(therapy)
SPATS2	4.16455e-10	-0.768207	0.164	0.219	1.05938e-05	Down-regulated	Monocyte	HCC(therapy)
CDC26	4.19671e-10	0.45725	0.284	0.205	1.06756e-05	Up-regulated	Monocyte	HCC(therapy)
DIDO1	4.33539e-10	-0.324522	0.448	0.471	1.10284e-05	Down-regulated	Monocyte	HCC(therapy)
OIP5-AS1	4.34007e-10	0.354877	0.321	0.234	1.10403e-05	Up-regulated	Monocyte	HCC(therapy)
PPP3CC	4.41923e-10	-0.429352	0.341	0.379	1.12416e-05	Down-regulated	Monocyte	HCC(therapy)
FAM193B	4.45112e-10	-0.597838	0.207	0.255	1.13228e-05	Down-regulated	Monocyte	HCC(therapy)
PTPN11	4.46732e-10	-0.331039	0.42	0.433	1.1364e-05	Down-regulated	Monocyte	HCC(therapy)
PXN	4.63369e-10	-0.401605	0.399	0.449	1.17872e-05	Down-regulated	Monocyte	HCC(therapy)
RALGAPA1	4.79149e-10	0.38742	0.399	0.304	1.21886e-05	Up-regulated	Monocyte	HCC(therapy)
BRPF1	4.79566e-10	-0.769379	0.136	0.184	1.21992e-05	Down-regulated	Monocyte	HCC(therapy)
HERC6	4.83577e-10	0.907305	0.139	0.08	1.23012e-05	Up-regulated	Monocyte	HCC(therapy)
GBP4	4.84859e-10	0.523317	0.357	0.262	1.23338e-05	Up-regulated	Monocyte	HCC(therapy)
VIRMA	4.84934e-10	-0.497361	0.28	0.325	1.23357e-05	Down-regulated	Monocyte	HCC(therapy)
ENDOV	4.90667e-10	0.359263	0.124	0.075	1.24816e-05	Up-regulated	Monocyte	HCC(therapy)
OGFR	4.91145e-10	-0.287173	0.496	0.495	1.24937e-05	Down-regulated	Monocyte	HCC(therapy)
CACUL1	4.9189e-10	-0.27427	0.565	0.584	1.25127e-05	Down-regulated	Monocyte	HCC(therapy)
RABL6	4.97807e-10	-0.331634	0.399	0.423	1.26632e-05	Down-regulated	Monocyte	HCC(therapy)
SIPA1L3	5.05739e-10	0.367488	0.466	0.367	1.2865e-05	Up-regulated	Monocyte	HCC(therapy)
THYN1	5.06671e-10	0.42431	0.157	0.099	1.28887e-05	Up-regulated	Monocyte	HCC(therapy)
SERTAD2	5.06941e-10	-0.332514	0.508	0.58	1.28956e-05	Down-regulated	Monocyte	HCC(therapy)
TMEM51	5.14962e-10	-0.951069	0.083	0.13	1.30996e-05	Down-regulated	Monocyte	HCC(therapy)
KCTD5	5.15658e-10	-0.695745	0.146	0.188	1.31173e-05	Down-regulated	Monocyte	HCC(therapy)
TMED7	5.26518e-10	-0.42542	0.381	0.415	1.33936e-05	Down-regulated	Monocyte	HCC(therapy)
SLC3A2	5.30844e-10	-0.276134	0.444	0.439	1.35036e-05	Down-regulated	Monocyte	HCC(therapy)
HIVEP2	5.36887e-10	0.429691	0.303	0.218	1.36573e-05	Up-regulated	Monocyte	HCC(therapy)
GIMAP6	5.37673e-10	0.744897	0.114	0.064	1.36773e-05	Up-regulated	Monocyte	HCC(therapy)
UQCC2	5.39407e-10	0.53841	0.191	0.123	1.37214e-05	Up-regulated	Monocyte	HCC(therapy)
FAM222B	5.4341e-10	-0.513499	0.27	0.34	1.38233e-05	Down-regulated	Monocyte	HCC(therapy)
TMED2	5.51932e-10	-0.349975	0.462	0.492	1.404e-05	Down-regulated	Monocyte	HCC(therapy)
RNF167	5.64767e-10	0.556575	0.268	0.183	1.43665e-05	Up-regulated	Monocyte	HCC(therapy)
RTF1	5.6665e-10	-0.327248	0.517	0.549	1.44145e-05	Down-regulated	Monocyte	HCC(therapy)
SIRPD	5.69776e-10	0.57838	0.165	0.099	1.4494e-05	Up-regulated	Monocyte	HCC(therapy)
AC020911.2	5.84005e-10	0.585049	0.254	0.169	1.48559e-05	Up-regulated	Monocyte	HCC(therapy)
R3HDM1	5.84844e-10	0.35697	0.372	0.281	1.48773e-05	Up-regulated	Monocyte	HCC(therapy)
RNASE6	5.94873e-10	0.332975	0.509	0.405	1.51324e-05	Up-regulated	Monocyte	HCC(therapy)
MARCKS	5.98011e-10	0.322652	0.852	0.813	1.52122e-05	Up-regulated	Monocyte	HCC(therapy)
MBTPS1	6.44922e-10	-0.366566	0.374	0.397	1.64055e-05	Down-regulated	Monocyte	HCC(therapy)
ISY1	6.47198e-10	-0.395077	0.32	0.347	1.64634e-05	Down-regulated	Monocyte	HCC(therapy)
ANKRD6	6.54663e-10	-0.71026	0.122	0.179	1.66533e-05	Down-regulated	Monocyte	HCC(therapy)
MRPL27	6.7152e-10	0.343202	0.221	0.155	1.70821e-05	Up-regulated	Monocyte	HCC(therapy)
TEDC1	7.04531e-10	0.495115	0.169	0.107	1.79219e-05	Up-regulated	Monocyte	HCC(therapy)
CD300C	7.10154e-10	0.52352	0.175	0.111	1.80649e-05	Up-regulated	Monocyte	HCC(therapy)
SEC14L1	7.1045e-10	-0.315193	0.604	0.635	1.80724e-05	Down-regulated	Monocyte	HCC(therapy)
SPECC1	7.19296e-10	-0.426278	0.497	0.533	1.82975e-05	Down-regulated	Monocyte	HCC(therapy)
OSBPL5	7.52052e-10	0.510186	0.277	0.194	1.91307e-05	Up-regulated	Monocyte	HCC(therapy)
KRR1	7.82408e-10	-0.512334	0.243	0.298	1.99029e-05	Down-regulated	Monocyte	HCC(therapy)
EEFSEC	7.88444e-10	0.372654	0.248	0.172	2.00564e-05	Up-regulated	Monocyte	HCC(therapy)
CRTC2	8.02113e-10	-0.640841	0.184	0.232	2.04042e-05	Down-regulated	Monocyte	HCC(therapy)
IMP3	8.02653e-10	0.334123	0.217	0.149	2.04179e-05	Up-regulated	Monocyte	HCC(therapy)
SNRPD3	8.09496e-10	0.287489	0.382	0.292	2.0592e-05	Up-regulated	Monocyte	HCC(therapy)
UBE2E2	8.3636e-10	0.275668	0.818	0.749	2.12753e-05	Up-regulated	Monocyte	HCC(therapy)
IRF3	8.47419e-10	0.426598	0.259	0.177	2.15566e-05	Up-regulated	Monocyte	HCC(therapy)
UBR3	8.74726e-10	0.373919	0.526	0.43	2.22513e-05	Up-regulated	Monocyte	HCC(therapy)
ENTPD1-AS1	8.82741e-10	0.388041	0.263	0.185	2.24552e-05	Up-regulated	Monocyte	HCC(therapy)
AKAP10	8.88334e-10	0.278917	0.406	0.319	2.25974e-05	Up-regulated	Monocyte	HCC(therapy)
MS4A4E	9.23809e-10	0.450092	0.292	0.207	2.34999e-05	Up-regulated	Monocyte	HCC(therapy)
NDST1	9.2694e-10	-0.480714	0.282	0.337	2.35795e-05	Down-regulated	Monocyte	HCC(therapy)
SELENOK	9.44133e-10	0.336586	0.482	0.392	2.40169e-05	Up-regulated	Monocyte	HCC(therapy)
RBM17	9.4481e-10	-0.332458	0.479	0.513	2.40341e-05	Down-regulated	Monocyte	HCC(therapy)
INVS	9.7377e-10	0.53419	0.241	0.164	2.47708e-05	Up-regulated	Monocyte	HCC(therapy)
LY96	1.06258e-09	0.31161	0.575	0.487	2.70298e-05	Up-regulated	Monocyte	HCC(therapy)
ZZEF1	1.06267e-09	-0.287353	0.564	0.582	2.70322e-05	Down-regulated	Monocyte	HCC(therapy)
ST3GAL1	1.09141e-09	0.272841	0.557	0.469	2.77633e-05	Up-regulated	Monocyte	HCC(therapy)
HLA-DQA1	1.10912e-09	0.470253	0.544	0.478	2.82139e-05	Up-regulated	Monocyte	HCC(therapy)
MITD1	1.11873e-09	0.754351	0.168	0.105	2.84582e-05	Up-regulated	Monocyte	HCC(therapy)
PIGBOS1	1.11922e-09	0.358043	0.19	0.128	2.84706e-05	Up-regulated	Monocyte	HCC(therapy)
PAM16	1.14232e-09	-0.558855	0.226	0.278	2.90582e-05	Down-regulated	Monocyte	HCC(therapy)
FCHO1	1.14802e-09	-0.464654	0.266	0.282	2.92034e-05	Down-regulated	Monocyte	HCC(therapy)
DCK	1.15039e-09	0.518736	0.198	0.132	2.92635e-05	Up-regulated	Monocyte	HCC(therapy)
PUDP	1.15355e-09	0.386958	0.199	0.136	2.93441e-05	Up-regulated	Monocyte	HCC(therapy)
DOCK4	1.18488e-09	0.310886	0.435	0.341	3.01411e-05	Up-regulated	Monocyte	HCC(therapy)
RNF38	1.18732e-09	-0.300187	0.652	0.674	3.0203e-05	Down-regulated	Monocyte	HCC(therapy)
FCGR3A	1.19726e-09	0.745756	0.28	0.21	3.04558e-05	Up-regulated	Monocyte	HCC(therapy)
AKIRIN1	1.20886e-09	-0.320955	0.481	0.529	3.07509e-05	Down-regulated	Monocyte	HCC(therapy)
PKP4	1.22166e-09	0.630801	0.186	0.118	3.10766e-05	Up-regulated	Monocyte	HCC(therapy)
TIAL1	1.24143e-09	-0.290287	0.462	0.488	3.15795e-05	Down-regulated	Monocyte	HCC(therapy)
RIPK2	1.24434e-09	0.382017	0.671	0.619	3.16535e-05	Up-regulated	Monocyte	HCC(therapy)
STK39	1.27611e-09	0.456521	0.34	0.251	3.24618e-05	Up-regulated	Monocyte	HCC(therapy)
EIF2S1	1.27964e-09	0.340467	0.189	0.131	3.25516e-05	Up-regulated	Monocyte	HCC(therapy)
FES	1.30111e-09	0.296004	0.352	0.273	3.30978e-05	Up-regulated	Monocyte	HCC(therapy)
CEP63	1.31818e-09	0.391542	0.282	0.202	3.35319e-05	Up-regulated	Monocyte	HCC(therapy)
ERO1A	1.35023e-09	-0.288774	0.386	0.377	3.43471e-05	Down-regulated	Monocyte	HCC(therapy)
ARHGAP18	1.37528e-09	0.515393	0.192	0.129	3.49843e-05	Up-regulated	Monocyte	HCC(therapy)
PEAK1	1.37841e-09	0.57966	0.288	0.206	3.50639e-05	Up-regulated	Monocyte	HCC(therapy)
IL1RN	1.40516e-09	0.512947	0.296	0.218	3.57445e-05	Up-regulated	Monocyte	HCC(therapy)
TM9SF4	1.42889e-09	0.288024	0.509	0.415	3.6348e-05	Up-regulated	Monocyte	HCC(therapy)
HEXD	1.44983e-09	0.46156	0.19	0.126	3.68808e-05	Up-regulated	Monocyte	HCC(therapy)
CYB561D2	1.46046e-09	0.415844	0.188	0.127	3.71512e-05	Up-regulated	Monocyte	HCC(therapy)
LSM10	1.48529e-09	0.258513	0.424	0.34	3.77827e-05	Up-regulated	Monocyte	HCC(therapy)
ATG10	1.50847e-09	0.508853	0.205	0.137	3.83726e-05	Up-regulated	Monocyte	HCC(therapy)
ATXN2L	1.58906e-09	-0.281312	0.397	0.401	4.04226e-05	Down-regulated	Monocyte	HCC(therapy)
CDC14A	1.60462e-09	-0.379346	0.458	0.492	4.08182e-05	Down-regulated	Monocyte	HCC(therapy)
SIGLEC14	1.64347e-09	0.636741	0.225	0.149	4.18067e-05	Up-regulated	Monocyte	HCC(therapy)
STAT5A	1.66526e-09	-0.391014	0.356	0.389	4.23608e-05	Down-regulated	Monocyte	HCC(therapy)
SPATA5	1.68339e-09	0.690043	0.138	0.081	4.28221e-05	Up-regulated	Monocyte	HCC(therapy)
CASP8	1.69738e-09	-0.369699	0.488	0.521	4.31781e-05	Down-regulated	Monocyte	HCC(therapy)
CREB3L2	1.70945e-09	-0.521056	0.225	0.256	4.34849e-05	Down-regulated	Monocyte	HCC(therapy)
TLR7	1.72442e-09	0.69982	0.158	0.094	4.38657e-05	Up-regulated	Monocyte	HCC(therapy)
ZSWIM7	1.76814e-09	0.432257	0.351	0.266	4.4978e-05	Up-regulated	Monocyte	HCC(therapy)
ALKBH4	1.83021e-09	-0.926957	0.074	0.116	4.65569e-05	Down-regulated	Monocyte	HCC(therapy)
ABHD18	1.83249e-09	0.313363	0.245	0.176	4.6615e-05	Up-regulated	Monocyte	HCC(therapy)
GPR132	1.83804e-09	-0.443243	0.441	0.496	4.67561e-05	Down-regulated	Monocyte	HCC(therapy)
GON4L	1.87891e-09	-0.345058	0.373	0.392	4.77957e-05	Down-regulated	Monocyte	HCC(therapy)
ARNTL	1.9105e-09	-0.33034	0.391	0.423	4.85992e-05	Down-regulated	Monocyte	HCC(therapy)
SIL1	1.92642e-09	0.292462	0.465	0.373	4.90044e-05	Up-regulated	Monocyte	HCC(therapy)
SELL	1.94857e-09	0.26238	0.618	0.527	4.95678e-05	Up-regulated	Monocyte	HCC(therapy)
AP1G2	2.1133e-09	0.372049	0.126	0.077	5.37582e-05	Up-regulated	Monocyte	HCC(therapy)
FPGS	2.17554e-09	-0.499802	0.305	0.355	5.53413e-05	Down-regulated	Monocyte	HCC(therapy)
USP22	2.19273e-09	-0.352501	0.367	0.386	5.57786e-05	Down-regulated	Monocyte	HCC(therapy)
RYBP	2.19724e-09	-0.26246	0.721	0.736	5.58934e-05	Down-regulated	Monocyte	HCC(therapy)
AHCYL2	2.22236e-09	0.373699	0.381	0.294	5.65324e-05	Up-regulated	Monocyte	HCC(therapy)
DLEU1	2.36226e-09	0.422708	0.364	0.283	6.00912e-05	Up-regulated	Monocyte	HCC(therapy)
MTHFR	2.36564e-09	-0.306807	0.412	0.427	6.01771e-05	Down-regulated	Monocyte	HCC(therapy)
AC068282.1	2.36807e-09	-0.63291	0.213	0.267	6.02389e-05	Down-regulated	Monocyte	HCC(therapy)
ZNF445	2.40353e-09	0.908338	0.136	0.076	6.11409e-05	Up-regulated	Monocyte	HCC(therapy)
GIMAP2	2.43128e-09	0.590943	0.303	0.22	6.18468e-05	Up-regulated	Monocyte	HCC(therapy)
PNN	2.47913e-09	-0.272204	0.564	0.578	6.30642e-05	Down-regulated	Monocyte	HCC(therapy)
NIBAN2	2.49104e-09	-0.501656	0.27	0.326	6.3367e-05	Down-regulated	Monocyte	HCC(therapy)
AF117829.1	2.52938e-09	0.369017	0.228	0.165	6.43424e-05	Up-regulated	Monocyte	HCC(therapy)
IFIT5	2.57833e-09	0.660423	0.167	0.101	6.55874e-05	Up-regulated	Monocyte	HCC(therapy)
ANKFY1	2.61339e-09	0.29073	0.374	0.29	6.64795e-05	Up-regulated	Monocyte	HCC(therapy)
GTF2F2	2.62422e-09	-0.305224	0.487	0.499	6.67549e-05	Down-regulated	Monocyte	HCC(therapy)
ARL6IP6	2.62598e-09	0.507512	0.202	0.137	6.67996e-05	Up-regulated	Monocyte	HCC(therapy)
RNASEH2B	2.62876e-09	0.368252	0.355	0.268	6.68703e-05	Up-regulated	Monocyte	HCC(therapy)
SNIP1	2.7383e-09	-0.423842	0.335	0.382	6.96568e-05	Down-regulated	Monocyte	HCC(therapy)
BTK	2.75204e-09	0.413732	0.331	0.244	7.00065e-05	Up-regulated	Monocyte	HCC(therapy)
ZNHIT1	2.75892e-09	0.304876	0.572	0.486	7.01814e-05	Up-regulated	Monocyte	HCC(therapy)
TMCO1	2.791e-09	0.275777	0.414	0.326	7.09974e-05	Up-regulated	Monocyte	HCC(therapy)
PRKY	2.80352e-09	0.562884	0.267	0.174	7.1316e-05	Up-regulated	Monocyte	HCC(therapy)
MIB1	2.82651e-09	0.405631	0.255	0.181	7.19007e-05	Up-regulated	Monocyte	HCC(therapy)
ZBTB37	2.8689e-09	0.899621	0.112	0.06	7.29792e-05	Up-regulated	Monocyte	HCC(therapy)
AAMP	3.05573e-09	0.398384	0.255	0.181	7.77318e-05	Up-regulated	Monocyte	HCC(therapy)
TAP2	3.08426e-09	0.424453	0.315	0.235	7.84573e-05	Up-regulated	Monocyte	HCC(therapy)
PRPF8	3.12716e-09	-0.444211	0.322	0.362	7.95488e-05	Down-regulated	Monocyte	HCC(therapy)
PABPN1	3.19627e-09	-0.294813	0.533	0.557	8.13067e-05	Down-regulated	Monocyte	HCC(therapy)
VRK3	3.22337e-09	0.472373	0.213	0.145	8.19962e-05	Up-regulated	Monocyte	HCC(therapy)
CPT1A	3.24549e-09	-0.317882	0.432	0.453	8.25588e-05	Down-regulated	Monocyte	HCC(therapy)
PIP5K1A	3.24839e-09	-0.487231	0.295	0.349	8.26326e-05	Down-regulated	Monocyte	HCC(therapy)
RBM10	3.26276e-09	-0.500082	0.258	0.303	8.29981e-05	Down-regulated	Monocyte	HCC(therapy)
UBA7	3.28372e-09	0.436929	0.159	0.101	8.35312e-05	Up-regulated	Monocyte	HCC(therapy)
NET1	3.32737e-09	-0.828601	0.084	0.125	8.46416e-05	Down-regulated	Monocyte	HCC(therapy)
EXOC6	3.33115e-09	0.355394	0.462	0.369	8.47379e-05	Up-regulated	Monocyte	HCC(therapy)
RBCK1	3.37492e-09	0.347168	0.399	0.311	8.58512e-05	Up-regulated	Monocyte	HCC(therapy)
UHRF2	3.39365e-09	-0.384151	0.376	0.41	8.63277e-05	Down-regulated	Monocyte	HCC(therapy)
HCP5	3.40754e-09	0.457626	0.145	0.091	8.66809e-05	Up-regulated	Monocyte	HCC(therapy)
PARP10	3.44296e-09	0.513973	0.215	0.144	8.75821e-05	Up-regulated	Monocyte	HCC(therapy)
RDX	3.45476e-09	-0.385577	0.396	0.43	8.78821e-05	Down-regulated	Monocyte	HCC(therapy)
POC1B	3.49623e-09	0.406967	0.25	0.173	8.8937e-05	Up-regulated	Monocyte	HCC(therapy)
RPS6KA2	3.52566e-09	0.656867	0.204	0.137	8.96857e-05	Up-regulated	Monocyte	HCC(therapy)
HSPBAP1	3.58728e-09	0.441288	0.376	0.289	9.12531e-05	Up-regulated	Monocyte	HCC(therapy)
RANBP1	3.63383e-09	0.290698	0.346	0.265	9.24374e-05	Up-regulated	Monocyte	HCC(therapy)
DAPP1	3.70326e-09	0.314425	0.551	0.452	9.42035e-05	Up-regulated	Monocyte	HCC(therapy)
VPS37B	3.73581e-09	-0.326087	0.512	0.552	9.50316e-05	Down-regulated	Monocyte	HCC(therapy)
HGSNAT	3.74387e-09	0.309059	0.341	0.259	9.52367e-05	Up-regulated	Monocyte	HCC(therapy)
CDK2AP2	3.74515e-09	0.365793	0.275	0.199	9.52692e-05	Up-regulated	Monocyte	HCC(therapy)
MED28	3.82312e-09	-0.297686	0.391	0.389	9.72526e-05	Down-regulated	Monocyte	HCC(therapy)
AC104162.2	3.88489e-09	-0.569345	0.178	0.239	9.88239e-05	Down-regulated	Monocyte	HCC(therapy)
SIK2	3.88669e-09	0.300838	0.403	0.32	9.88695e-05	Up-regulated	Monocyte	HCC(therapy)
ARF5	4.02495e-09	-0.377003	0.452	0.491	0.000102387	Down-regulated	Monocyte	HCC(therapy)
CCDC85B	4.08369e-09	-0.250829	0.469	0.47	0.000103881	Down-regulated	Monocyte	HCC(therapy)
LINC01473	4.0904e-09	0.948344	0.122	0.069	0.000104052	Up-regulated	Monocyte	HCC(therapy)
CTNND1	4.09392e-09	-0.303891	0.404	0.406	0.000104141	Down-regulated	Monocyte	HCC(therapy)
MRPL34	4.19424e-09	0.33366	0.287	0.21	0.000106693	Up-regulated	Monocyte	HCC(therapy)
AK2	4.32101e-09	0.374031	0.32	0.236	0.000109918	Up-regulated	Monocyte	HCC(therapy)
LATS2	4.40691e-09	-0.308732	0.458	0.485	0.000112103	Down-regulated	Monocyte	HCC(therapy)
LINC-PINT	4.41218e-09	-0.343835	0.351	0.377	0.000112237	Down-regulated	Monocyte	HCC(therapy)
NEU3	4.44666e-09	-0.68018	0.151	0.196	0.000113114	Down-regulated	Monocyte	HCC(therapy)
DAAM1	4.50587e-09	0.620514	0.148	0.092	0.00011462	Up-regulated	Monocyte	HCC(therapy)
ATOX1	4.67504e-09	0.308934	0.652	0.558	0.000118924	Up-regulated	Monocyte	HCC(therapy)
CAMK1D	4.96185e-09	-0.286579	0.758	0.749	0.00012622	Down-regulated	Monocyte	HCC(therapy)
ATF1	5.07591e-09	0.494836	0.192	0.131	0.000129121	Up-regulated	Monocyte	HCC(therapy)
SNTB2	5.10601e-09	1.02202	0.118	0.066	0.000129887	Up-regulated	Monocyte	HCC(therapy)
SAR1B	5.13845e-09	-0.416968	0.344	0.376	0.000130712	Down-regulated	Monocyte	HCC(therapy)
NCF4	5.24206e-09	0.323912	0.425	0.342	0.000133347	Up-regulated	Monocyte	HCC(therapy)
AC009226.1	5.37987e-09	0.317849	0.468	0.369	0.000136853	Up-regulated	Monocyte	HCC(therapy)
REV3L	5.42928e-09	0.374894	0.58	0.502	0.00013811	Up-regulated	Monocyte	HCC(therapy)
MYLIP	5.43572e-09	-0.408526	0.372	0.442	0.000138274	Down-regulated	Monocyte	HCC(therapy)
DNASE2	5.45785e-09	-0.433876	0.263	0.291	0.000138837	Down-regulated	Monocyte	HCC(therapy)
GMPR	5.73608e-09	0.959711	0.121	0.069	0.000145915	Up-regulated	Monocyte	HCC(therapy)
FMC1	5.85338e-09	0.756238	0.108	0.062	0.000148898	Up-regulated	Monocyte	HCC(therapy)
GHITM	5.9133e-09	0.258535	0.569	0.48	0.000150423	Up-regulated	Monocyte	HCC(therapy)
CEBPA	6.00511e-09	-0.390593	0.383	0.428	0.000152758	Down-regulated	Monocyte	HCC(therapy)
PPBP	6.01809e-09	0.622968	0.144	0.084	0.000153088	Up-regulated	Monocyte	HCC(therapy)
LINC02458	6.08782e-09	0.867588	0.125	0.075	0.000154862	Up-regulated	Monocyte	HCC(therapy)
CDK11A	6.14057e-09	-0.378115	0.336	0.368	0.000156204	Down-regulated	Monocyte	HCC(therapy)
WBP2	6.16307e-09	0.311518	0.346	0.266	0.000156776	Up-regulated	Monocyte	HCC(therapy)
IL15RA	6.20066e-09	-0.417407	0.24	0.246	0.000157733	Down-regulated	Monocyte	HCC(therapy)
H1FX	6.39609e-09	0.288166	0.628	0.538	0.000162704	Up-regulated	Monocyte	HCC(therapy)
HTATIP2	6.43107e-09	0.315963	0.285	0.209	0.000163593	Up-regulated	Monocyte	HCC(therapy)
MPLKIP	6.43595e-09	0.444088	0.24	0.168	0.000163718	Up-regulated	Monocyte	HCC(therapy)
ACVR2A	6.52514e-09	0.500282	0.3	0.221	0.000165987	Up-regulated	Monocyte	HCC(therapy)
CREBL2	6.55048e-09	0.609749	0.208	0.137	0.000166631	Up-regulated	Monocyte	HCC(therapy)
SPRED1	6.55556e-09	0.502428	0.212	0.149	0.00016676	Up-regulated	Monocyte	HCC(therapy)
PLA2G7	6.68976e-09	0.450514	0.214	0.146	0.000170174	Up-regulated	Monocyte	HCC(therapy)
CPNE8	6.75026e-09	0.282935	0.679	0.587	0.000171713	Up-regulated	Monocyte	HCC(therapy)
ERO1B	6.83017e-09	-0.664939	0.203	0.241	0.000173746	Down-regulated	Monocyte	HCC(therapy)
IKBKG	6.93494e-09	0.618903	0.179	0.116	0.000176411	Up-regulated	Monocyte	HCC(therapy)
MIR4435-2HG	7.11453e-09	0.433776	0.251	0.178	0.000180979	Up-regulated	Monocyte	HCC(therapy)
THOC7	7.14758e-09	0.298769	0.426	0.338	0.00018182	Up-regulated	Monocyte	HCC(therapy)
TMEM170A	7.26069e-09	-0.488771	0.292	0.34	0.000184697	Down-regulated	Monocyte	HCC(therapy)
UBE2Q2	7.4227e-09	-0.310374	0.436	0.472	0.000188819	Down-regulated	Monocyte	HCC(therapy)
COMMD3	7.43741e-09	0.303417	0.281	0.209	0.000189193	Up-regulated	Monocyte	HCC(therapy)
EI24	7.55456e-09	0.377093	0.164	0.108	0.000192173	Up-regulated	Monocyte	HCC(therapy)
DHX15	7.56392e-09	-0.282321	0.47	0.483	0.000192411	Down-regulated	Monocyte	HCC(therapy)
FAM120B	7.69286e-09	0.317619	0.377	0.292	0.000195691	Up-regulated	Monocyte	HCC(therapy)
DCLRE1C	7.79616e-09	-0.453386	0.279	0.298	0.000198319	Down-regulated	Monocyte	HCC(therapy)
SEPSECS	7.93492e-09	-0.646469	0.164	0.201	0.000201848	Down-regulated	Monocyte	HCC(therapy)
LILRA6	7.93959e-09	0.337918	0.267	0.202	0.000201967	Up-regulated	Monocyte	HCC(therapy)
DHX8	7.96107e-09	-0.399385	0.333	0.37	0.000202514	Down-regulated	Monocyte	HCC(therapy)
HELB	7.97372e-09	0.673807	0.166	0.104	0.000202836	Up-regulated	Monocyte	HCC(therapy)
TM2D3	8.04409e-09	0.385264	0.308	0.229	0.000204626	Up-regulated	Monocyte	HCC(therapy)
ODF2	8.09888e-09	0.368763	0.168	0.11	0.000206019	Up-regulated	Monocyte	HCC(therapy)
RALGDS	8.14561e-09	-0.464237	0.276	0.311	0.000207208	Down-regulated	Monocyte	HCC(therapy)
CCNC	8.22852e-09	-0.432569	0.294	0.324	0.000209317	Down-regulated	Monocyte	HCC(therapy)
STARD7	8.2462e-09	-0.360485	0.374	0.392	0.000209767	Down-regulated	Monocyte	HCC(therapy)
APEH	8.3295e-09	0.499288	0.164	0.105	0.000211886	Up-regulated	Monocyte	HCC(therapy)
UBE2G1	8.39769e-09	-0.250468	0.588	0.616	0.00021362	Down-regulated	Monocyte	HCC(therapy)
SNW1	8.4081e-09	-0.284733	0.473	0.488	0.000213885	Down-regulated	Monocyte	HCC(therapy)
DERA	8.73016e-09	0.364971	0.357	0.272	0.000222078	Up-regulated	Monocyte	HCC(therapy)
TEC	8.81151e-09	-0.502553	0.268	0.324	0.000224147	Down-regulated	Monocyte	HCC(therapy)
SYNJ2	9.00504e-09	-0.980927	0.065	0.109	0.00022907	Down-regulated	Monocyte	HCC(therapy)
SPIN1	9.04533e-09	-0.516826	0.251	0.288	0.000230095	Down-regulated	Monocyte	HCC(therapy)
SMIM30	9.0687e-09	0.571426	0.147	0.089	0.00023069	Up-regulated	Monocyte	HCC(therapy)
MYOSLID	9.10897e-09	0.579077	0.237	0.162	0.000231714	Up-regulated	Monocyte	HCC(therapy)
SRC	9.17659e-09	-0.489169	0.248	0.301	0.000233434	Down-regulated	Monocyte	HCC(therapy)
LINC00963	9.27845e-09	0.373885	0.266	0.195	0.000236025	Up-regulated	Monocyte	HCC(therapy)
FAM20A	9.32864e-09	0.331687	0.181	0.126	0.000237302	Up-regulated	Monocyte	HCC(therapy)
TOR1B	9.66705e-09	0.501868	0.149	0.096	0.000245911	Up-regulated	Monocyte	HCC(therapy)
CRYBG1	9.68959e-09	0.384404	0.333	0.251	0.000246484	Up-regulated	Monocyte	HCC(therapy)
GALK1	9.69851e-09	0.38002	0.249	0.178	0.000246711	Up-regulated	Monocyte	HCC(therapy)
GBP2	9.81194e-09	0.311674	0.634	0.544	0.000249596	Up-regulated	Monocyte	HCC(therapy)
FAM234B	9.8191e-09	0.471575	0.286	0.205	0.000249778	Up-regulated	Monocyte	HCC(therapy)
MEF2D	9.82184e-09	-0.324253	0.453	0.478	0.000249848	Down-regulated	Monocyte	HCC(therapy)
PDE8A	9.86205e-09	0.359956	0.511	0.424	0.000250871	Up-regulated	Monocyte	HCC(therapy)
YBX3	1.01399e-08	0.274948	0.765	0.685	0.000257939	Up-regulated	Monocyte	HCC(therapy)
NTAN1	1.02326e-08	-0.449934	0.234	0.258	0.000260297	Down-regulated	Monocyte	HCC(therapy)
FOSL2	1.0595e-08	-0.350511	0.495	0.545	0.000269516	Down-regulated	Monocyte	HCC(therapy)
ORMDL2	1.06282e-08	0.458548	0.188	0.128	0.000270361	Up-regulated	Monocyte	HCC(therapy)
ID1	1.08006e-08	0.582239	0.243	0.171	0.000274746	Up-regulated	Monocyte	HCC(therapy)
SH3BP5	1.13105e-08	0.280884	0.411	0.328	0.000287716	Up-regulated	Monocyte	HCC(therapy)
WDR18	1.13521e-08	0.465386	0.102	0.06	0.000288774	Up-regulated	Monocyte	HCC(therapy)
QSOX1	1.17253e-08	-0.30516	0.469	0.501	0.000298268	Down-regulated	Monocyte	HCC(therapy)
PARP14	1.18546e-08	0.379542	0.76	0.689	0.000301558	Up-regulated	Monocyte	HCC(therapy)
TRIM69	1.18832e-08	0.490035	0.279	0.199	0.000302285	Up-regulated	Monocyte	HCC(therapy)
TMOD2	1.2037e-08	0.497911	0.142	0.09	0.000306197	Up-regulated	Monocyte	HCC(therapy)
MTMR6	1.20458e-08	-0.265329	0.552	0.573	0.000306421	Down-regulated	Monocyte	HCC(therapy)
SLC35B1	1.21582e-08	-0.526277	0.189	0.211	0.000309281	Down-regulated	Monocyte	HCC(therapy)
DHX29	1.22017e-08	-0.417851	0.309	0.338	0.000310386	Down-regulated	Monocyte	HCC(therapy)
SLC38A10	1.22654e-08	0.273201	0.348	0.266	0.000312008	Up-regulated	Monocyte	HCC(therapy)
CHD8	1.23437e-08	-0.380634	0.395	0.438	0.000313998	Down-regulated	Monocyte	HCC(therapy)
MTAP	1.23985e-08	0.570165	0.184	0.119	0.000315394	Up-regulated	Monocyte	HCC(therapy)
FBXO38	1.24552e-08	0.262452	0.255	0.191	0.000316834	Up-regulated	Monocyte	HCC(therapy)
ABAT	1.25585e-08	0.495989	0.23	0.159	0.000319464	Up-regulated	Monocyte	HCC(therapy)
MOB4	1.26413e-08	-0.373968	0.384	0.443	0.000321569	Down-regulated	Monocyte	HCC(therapy)
C20orf194	1.27179e-08	-0.267526	0.515	0.545	0.000323519	Down-regulated	Monocyte	HCC(therapy)
OAZ2	1.30858e-08	-0.295621	0.533	0.578	0.000332877	Down-regulated	Monocyte	HCC(therapy)
LINC01588	1.31393e-08	0.434236	0.246	0.174	0.000334238	Up-regulated	Monocyte	HCC(therapy)
AC009950.1	1.34822e-08	0.544021	0.134	0.084	0.000342961	Up-regulated	Monocyte	HCC(therapy)
TMEM250	1.35572e-08	0.537429	0.116	0.07	0.000344867	Up-regulated	Monocyte	HCC(therapy)
ZNF672	1.36067e-08	0.694286	0.153	0.095	0.000346127	Up-regulated	Monocyte	HCC(therapy)
RAB27A	1.39709e-08	0.25572	0.582	0.496	0.000355391	Up-regulated	Monocyte	HCC(therapy)
IRAK1	1.41491e-08	-0.399406	0.314	0.353	0.000359925	Down-regulated	Monocyte	HCC(therapy)
KBTBD8	1.43538e-08	-1.03168	0.067	0.107	0.000365133	Down-regulated	Monocyte	HCC(therapy)
PTAR1	1.43652e-08	-0.310716	0.447	0.473	0.000365423	Down-regulated	Monocyte	HCC(therapy)
FAM50A	1.46344e-08	0.272116	0.357	0.279	0.000372271	Up-regulated	Monocyte	HCC(therapy)
RALB	1.46927e-08	0.340482	0.433	0.343	0.000373752	Up-regulated	Monocyte	HCC(therapy)
GRAMD1B	1.48155e-08	0.470207	0.296	0.215	0.000376877	Up-regulated	Monocyte	HCC(therapy)
ATP2B4	1.49633e-08	0.321811	0.255	0.188	0.000380635	Up-regulated	Monocyte	HCC(therapy)
CHD3	1.50779e-08	-0.475498	0.25	0.283	0.000383551	Down-regulated	Monocyte	HCC(therapy)
ZBED4	1.53348e-08	-0.511661	0.241	0.284	0.000390088	Down-regulated	Monocyte	HCC(therapy)
USP10	1.56143e-08	-0.252273	0.542	0.559	0.000397198	Down-regulated	Monocyte	HCC(therapy)
CCDC149	1.57972e-08	0.425205	0.253	0.181	0.00040185	Up-regulated	Monocyte	HCC(therapy)
AP1AR	1.58259e-08	0.643321	0.169	0.105	0.000402579	Up-regulated	Monocyte	HCC(therapy)
HDGF	1.59291e-08	-0.341285	0.437	0.483	0.000405203	Down-regulated	Monocyte	HCC(therapy)
DCTN1	1.59334e-08	0.539597	0.183	0.119	0.000405314	Up-regulated	Monocyte	HCC(therapy)
KLHL20	1.61011e-08	-0.46913	0.252	0.303	0.000409579	Down-regulated	Monocyte	HCC(therapy)
PGP	1.617e-08	-0.452744	0.35	0.382	0.000411331	Down-regulated	Monocyte	HCC(therapy)
LRP1	1.63969e-08	-0.250349	0.651	0.67	0.000417105	Down-regulated	Monocyte	HCC(therapy)
LRRC28	1.65383e-08	0.4497	0.182	0.122	0.000420701	Up-regulated	Monocyte	HCC(therapy)
SPN	1.73025e-08	0.42342	0.358	0.281	0.000440141	Up-regulated	Monocyte	HCC(therapy)
UBQLN1	1.73489e-08	-0.263312	0.559	0.58	0.000441321	Down-regulated	Monocyte	HCC(therapy)
USF3	1.73989e-08	-0.395385	0.314	0.361	0.000442593	Down-regulated	Monocyte	HCC(therapy)
SMAD4	1.74117e-08	-0.376302	0.342	0.375	0.000442919	Down-regulated	Monocyte	HCC(therapy)
STAM	1.7437e-08	-0.454463	0.232	0.29	0.000443563	Down-regulated	Monocyte	HCC(therapy)
PPP1R7	1.80529e-08	0.277633	0.357	0.277	0.000459231	Up-regulated	Monocyte	HCC(therapy)
TRAPPC3	1.81488e-08	0.326943	0.305	0.234	0.00046167	Up-regulated	Monocyte	HCC(therapy)
CHCHD3	1.81577e-08	0.335825	0.481	0.402	0.000461897	Up-regulated	Monocyte	HCC(therapy)
METTL7A	1.89618e-08	0.264725	0.403	0.317	0.00048235	Up-regulated	Monocyte	HCC(therapy)
PRKCI	1.89876e-08	-0.553	0.191	0.221	0.000483007	Down-regulated	Monocyte	HCC(therapy)
ZC3H4	1.90991e-08	0.505424	0.25	0.177	0.000485843	Up-regulated	Monocyte	HCC(therapy)
COPS5	1.9129e-08	0.315209	0.269	0.203	0.000486603	Up-regulated	Monocyte	HCC(therapy)
PTK2	1.95305e-08	-0.517206	0.251	0.266	0.000496818	Down-regulated	Monocyte	HCC(therapy)
THBS1	1.97414e-08	-0.790728	0.127	0.192	0.000502183	Down-regulated	Monocyte	HCC(therapy)
YTHDF2	1.99469e-08	-0.325482	0.425	0.457	0.00050741	Down-regulated	Monocyte	HCC(therapy)
HSPH1	2.00099e-08	0.814486	0.231	0.167	0.000509011	Up-regulated	Monocyte	HCC(therapy)
CAPN3	2.00497e-08	0.341857	0.168	0.11	0.000510024	Up-regulated	Monocyte	HCC(therapy)
ZCCHC24	2.02465e-08	-0.829464	0.104	0.149	0.00051503	Down-regulated	Monocyte	HCC(therapy)
HIBCH	2.03059e-08	0.674695	0.169	0.108	0.000516541	Up-regulated	Monocyte	HCC(therapy)
WWOX	2.09269e-08	0.358493	0.417	0.34	0.000532339	Up-regulated	Monocyte	HCC(therapy)
TRIQK	2.09459e-08	0.357324	0.231	0.165	0.000532823	Up-regulated	Monocyte	HCC(therapy)
CCDC93	2.13098e-08	-0.291512	0.404	0.427	0.00054208	Down-regulated	Monocyte	HCC(therapy)
NLK	2.18695e-08	0.415949	0.366	0.281	0.000556317	Up-regulated	Monocyte	HCC(therapy)
SLC39A10	2.20274e-08	0.467979	0.242	0.17	0.000560332	Up-regulated	Monocyte	HCC(therapy)
RPF1	2.20341e-08	-0.418404	0.294	0.332	0.000560502	Down-regulated	Monocyte	HCC(therapy)
SLC25A33	2.23099e-08	0.282698	0.421	0.336	0.00056752	Up-regulated	Monocyte	HCC(therapy)
FDPS	2.24214e-08	0.26241	0.288	0.219	0.000570357	Up-regulated	Monocyte	HCC(therapy)
FZR1	2.24787e-08	-0.631213	0.15	0.201	0.000571814	Down-regulated	Monocyte	HCC(therapy)
PML	2.28603e-08	0.430777	0.352	0.266	0.000581521	Up-regulated	Monocyte	HCC(therapy)
PIGA	2.30882e-08	0.31513	0.337	0.261	0.000587317	Up-regulated	Monocyte	HCC(therapy)
UBE2K	2.32999e-08	-0.259715	0.728	0.727	0.000592702	Down-regulated	Monocyte	HCC(therapy)
TOM1L2	2.35977e-08	0.619263	0.207	0.143	0.000600278	Up-regulated	Monocyte	HCC(therapy)
IQCN	2.36516e-08	0.438031	0.293	0.216	0.000601649	Up-regulated	Monocyte	HCC(therapy)
MCMBP	2.38339e-08	0.374156	0.249	0.182	0.000606288	Up-regulated	Monocyte	HCC(therapy)
NFYC	2.43098e-08	0.283861	0.484	0.394	0.000618394	Up-regulated	Monocyte	HCC(therapy)
STAM2	2.48128e-08	-0.425649	0.347	0.376	0.000631189	Down-regulated	Monocyte	HCC(therapy)
NECTIN2	2.51049e-08	-0.421151	0.255	0.293	0.000638618	Down-regulated	Monocyte	HCC(therapy)
TMA16	2.54599e-08	0.627049	0.133	0.081	0.00064765	Up-regulated	Monocyte	HCC(therapy)
KIAA0586	2.61243e-08	0.530735	0.11	0.064	0.00066455	Up-regulated	Monocyte	HCC(therapy)
WASHC5	2.61268e-08	-0.25393	0.41	0.419	0.000664615	Down-regulated	Monocyte	HCC(therapy)
MSL2	2.62603e-08	-0.281374	0.45	0.465	0.000668008	Down-regulated	Monocyte	HCC(therapy)
GANC	2.69029e-08	0.501928	0.189	0.127	0.000684355	Up-regulated	Monocyte	HCC(therapy)
RPA3	2.69266e-08	0.501223	0.179	0.119	0.00068496	Up-regulated	Monocyte	HCC(therapy)
C18orf25	2.71166e-08	-0.261527	0.49	0.501	0.000689792	Down-regulated	Monocyte	HCC(therapy)
GALK2	2.71809e-08	0.536999	0.182	0.123	0.000691427	Up-regulated	Monocyte	HCC(therapy)
CHURC1	2.73027e-08	0.271596	0.591	0.505	0.000694525	Up-regulated	Monocyte	HCC(therapy)
CYTOR	2.73992e-08	0.339467	0.405	0.317	0.000696981	Up-regulated	Monocyte	HCC(therapy)
TMEM11	2.74345e-08	-0.600088	0.194	0.238	0.00069788	Down-regulated	Monocyte	HCC(therapy)
FRAT2	2.75898e-08	0.274959	0.289	0.219	0.000701829	Up-regulated	Monocyte	HCC(therapy)
SPNS1	2.76945e-08	-0.499794	0.269	0.309	0.000704493	Down-regulated	Monocyte	HCC(therapy)
EEPD1	2.8274e-08	-0.474392	0.339	0.375	0.000719234	Down-regulated	Monocyte	HCC(therapy)
ZNF700	2.83317e-08	0.382176	0.268	0.196	0.000720701	Up-regulated	Monocyte	HCC(therapy)
SNHG7	2.92101e-08	-0.450705	0.271	0.312	0.000743047	Down-regulated	Monocyte	HCC(therapy)
PITHD1	2.98555e-08	-0.506706	0.243	0.279	0.000759465	Down-regulated	Monocyte	HCC(therapy)
ACBD5	3.01214e-08	-0.447297	0.274	0.307	0.000766227	Down-regulated	Monocyte	HCC(therapy)
MAP4K5	3.08169e-08	-0.360372	0.332	0.353	0.00078392	Down-regulated	Monocyte	HCC(therapy)
TSC22D4	3.10651e-08	-0.276547	0.413	0.425	0.000790234	Down-regulated	Monocyte	HCC(therapy)
FBXW11	3.1348e-08	-0.270074	0.529	0.536	0.000797429	Down-regulated	Monocyte	HCC(therapy)
HES4	3.14048e-08	0.744774	0.194	0.138	0.000798876	Up-regulated	Monocyte	HCC(therapy)
COMMD10	3.17002e-08	0.289807	0.537	0.446	0.00080639	Up-regulated	Monocyte	HCC(therapy)
KLHL6	3.17197e-08	0.480526	0.196	0.134	0.000806886	Up-regulated	Monocyte	HCC(therapy)
MLLT6	3.22473e-08	-0.382679	0.15	0.152	0.000820307	Down-regulated	Monocyte	HCC(therapy)
WDFY4	3.3424e-08	0.442756	0.32	0.236	0.00085024	Up-regulated	Monocyte	HCC(therapy)
AC096667.1	3.37802e-08	0.436481	0.354	0.268	0.0008593	Up-regulated	Monocyte	HCC(therapy)
NBAS	3.40231e-08	0.326142	0.495	0.403	0.000865481	Up-regulated	Monocyte	HCC(therapy)
SRA1	3.47878e-08	0.269893	0.533	0.453	0.000884932	Up-regulated	Monocyte	HCC(therapy)
ZNF846	3.59843e-08	0.612637	0.181	0.118	0.000915368	Up-regulated	Monocyte	HCC(therapy)
VPS26C	3.60405e-08	-0.330991	0.335	0.356	0.000916798	Down-regulated	Monocyte	HCC(therapy)
C5orf24	3.65233e-08	-0.654875	0.171	0.215	0.000929079	Down-regulated	Monocyte	HCC(therapy)
PCSK5	3.69142e-08	0.406677	0.464	0.379	0.000939024	Up-regulated	Monocyte	HCC(therapy)
CBFA2T2	3.85769e-08	0.35368	0.401	0.319	0.00098132	Up-regulated	Monocyte	HCC(therapy)
CLPX	3.92223e-08	-0.478148	0.249	0.295	0.000997736	Down-regulated	Monocyte	HCC(therapy)
EZH1	3.93313e-08	-0.559675	0.201	0.239	0.00100051	Down-regulated	Monocyte	HCC(therapy)
SS18L1	3.95674e-08	0.406602	0.177	0.122	0.00100652	Up-regulated	Monocyte	HCC(therapy)
JDP2	4.00985e-08	-0.329273	0.428	0.484	0.00102003	Down-regulated	Monocyte	HCC(therapy)
LINC02649	4.03368e-08	0.776027	0.149	0.088	0.00102609	Up-regulated	Monocyte	HCC(therapy)
PRELID3B	4.04478e-08	-0.341043	0.223	0.229	0.00102891	Down-regulated	Monocyte	HCC(therapy)
COPS2	4.17088e-08	-0.346535	0.429	0.47	0.00106099	Down-regulated	Monocyte	HCC(therapy)
AC114760.2	4.1719e-08	0.494234	0.275	0.196	0.00106125	Up-regulated	Monocyte	HCC(therapy)
SLC35A4	4.2148e-08	0.45334	0.167	0.11	0.00107216	Up-regulated	Monocyte	HCC(therapy)
ALMS1	4.21576e-08	0.497208	0.156	0.101	0.0010724	Up-regulated	Monocyte	HCC(therapy)
SRSF7	4.32096e-08	0.348273	0.554	0.471	0.00109917	Up-regulated	Monocyte	HCC(therapy)
MRPS6	4.39487e-08	0.303383	0.263	0.198	0.00111797	Up-regulated	Monocyte	HCC(therapy)
TYW5	4.44214e-08	-0.78465	0.116	0.146	0.00112999	Down-regulated	Monocyte	HCC(therapy)
CNOT1	4.5051e-08	-0.30002	0.517	0.536	0.00114601	Down-regulated	Monocyte	HCC(therapy)
VCAN-AS1	4.58913e-08	0.554777	0.13	0.079	0.00116738	Up-regulated	Monocyte	HCC(therapy)
AC079781.5	4.62484e-08	0.336035	0.198	0.138	0.00117647	Up-regulated	Monocyte	HCC(therapy)
NOL9	4.62932e-08	-0.48987	0.172	0.193	0.00117761	Down-regulated	Monocyte	HCC(therapy)
BORCS7	4.72746e-08	-0.307015	0.391	0.414	0.00120257	Down-regulated	Monocyte	HCC(therapy)
SH3GL1	4.7391e-08	-0.283644	0.457	0.498	0.00120553	Down-regulated	Monocyte	HCC(therapy)
HTATSF1	4.77314e-08	0.303317	0.191	0.135	0.00121419	Up-regulated	Monocyte	HCC(therapy)
HMGXB4	4.79549e-08	-0.306835	0.385	0.409	0.00121988	Down-regulated	Monocyte	HCC(therapy)
NDUFV3	4.83997e-08	0.256758	0.372	0.295	0.00123119	Up-regulated	Monocyte	HCC(therapy)
TCAIM	4.88627e-08	0.377188	0.144	0.097	0.00124297	Up-regulated	Monocyte	HCC(therapy)
RIPK1	5.06529e-08	-0.283712	0.493	0.515	0.00128851	Down-regulated	Monocyte	HCC(therapy)
ZNFX1	5.08634e-08	-0.265022	0.634	0.658	0.00129386	Down-regulated	Monocyte	HCC(therapy)
ADI1	5.14361e-08	0.330807	0.362	0.283	0.00130843	Up-regulated	Monocyte	HCC(therapy)
VKORC1L1	5.1585e-08	0.451342	0.152	0.1	0.00131222	Up-regulated	Monocyte	HCC(therapy)
RAB35	5.20777e-08	-0.392155	0.308	0.347	0.00132475	Down-regulated	Monocyte	HCC(therapy)
RNF144B	5.26075e-08	-0.405044	0.482	0.522	0.00133823	Down-regulated	Monocyte	HCC(therapy)
DDX39B	5.28206e-08	-0.258494	0.567	0.588	0.00134365	Down-regulated	Monocyte	HCC(therapy)
SRRT	5.40229e-08	-0.521813	0.198	0.236	0.00137424	Down-regulated	Monocyte	HCC(therapy)
KIF5B	5.43953e-08	-0.279014	0.617	0.644	0.00138371	Down-regulated	Monocyte	HCC(therapy)
TK2	5.46344e-08	0.479519	0.245	0.175	0.00138979	Up-regulated	Monocyte	HCC(therapy)
KLHDC7B	5.5097e-08	0.698506	0.101	0.054	0.00140156	Up-regulated	Monocyte	HCC(therapy)
SYNJ1	5.63143e-08	-0.333377	0.43	0.458	0.00143252	Down-regulated	Monocyte	HCC(therapy)
BAG4	5.65912e-08	-0.42961	0.281	0.322	0.00143957	Down-regulated	Monocyte	HCC(therapy)
ENDOG	5.66073e-08	0.42244	0.134	0.082	0.00143998	Up-regulated	Monocyte	HCC(therapy)
FAM192A	5.78941e-08	0.326399	0.451	0.359	0.00147271	Up-regulated	Monocyte	HCC(therapy)
MTHFS	5.94959e-08	0.418655	0.234	0.172	0.00151346	Up-regulated	Monocyte	HCC(therapy)
APPL2	6.002e-08	-0.478017	0.214	0.254	0.00152679	Down-regulated	Monocyte	HCC(therapy)
EGR3	6.05629e-08	0.852847	0.104	0.059	0.0015406	Up-regulated	Monocyte	HCC(therapy)
RAE1	6.08569e-08	-0.486988	0.26	0.323	0.00154808	Down-regulated	Monocyte	HCC(therapy)
RAB8A	6.16434e-08	0.265221	0.524	0.442	0.00156809	Up-regulated	Monocyte	HCC(therapy)
DERL1	6.2039e-08	-0.275037	0.386	0.39	0.00157815	Down-regulated	Monocyte	HCC(therapy)
ADA	6.25389e-08	-0.65219	0.138	0.17	0.00159086	Down-regulated	Monocyte	HCC(therapy)
GMCL1	6.26215e-08	0.611618	0.15	0.096	0.00159296	Up-regulated	Monocyte	HCC(therapy)
EPN1	6.32554e-08	-0.294553	0.474	0.484	0.00160909	Down-regulated	Monocyte	HCC(therapy)
HMGA1P4	6.34363e-08	0.795424	0.119	0.075	0.00161369	Up-regulated	Monocyte	HCC(therapy)
SKI	6.44199e-08	-0.459075	0.252	0.272	0.00163871	Down-regulated	Monocyte	HCC(therapy)
SNHG25	6.60229e-08	-0.364391	0.288	0.29	0.00167949	Down-regulated	Monocyte	HCC(therapy)
BRD3	6.7753e-08	-0.445272	0.239	0.264	0.0017235	Down-regulated	Monocyte	HCC(therapy)
RPP21	6.83754e-08	0.304158	0.193	0.137	0.00173933	Up-regulated	Monocyte	HCC(therapy)
ALG5	6.96029e-08	-0.524479	0.213	0.25	0.00177056	Down-regulated	Monocyte	HCC(therapy)
SLC22A15	7.02891e-08	-0.322907	0.45	0.473	0.00178801	Down-regulated	Monocyte	HCC(therapy)
MTMR10	7.06833e-08	-0.287892	0.457	0.484	0.00179804	Down-regulated	Monocyte	HCC(therapy)
ZDHHC14	7.09442e-08	0.808571	0.124	0.079	0.00180468	Up-regulated	Monocyte	HCC(therapy)
BAZ1B	7.16068e-08	-0.359786	0.327	0.34	0.00182153	Down-regulated	Monocyte	HCC(therapy)
PSMC6	7.18345e-08	-0.250931	0.414	0.417	0.00182733	Down-regulated	Monocyte	HCC(therapy)
MEFV	7.34733e-08	0.3099	0.337	0.26	0.00186901	Up-regulated	Monocyte	HCC(therapy)
LRMP	7.35582e-08	-0.288927	0.564	0.576	0.00187117	Down-regulated	Monocyte	HCC(therapy)
VEGFA	7.36911e-08	-0.700033	0.14	0.184	0.00187455	Down-regulated	Monocyte	HCC(therapy)
PLEKHF2	7.37815e-08	-0.438753	0.31	0.35	0.00187685	Down-regulated	Monocyte	HCC(therapy)
DPM2	7.41846e-08	0.382104	0.153	0.1	0.00188711	Up-regulated	Monocyte	HCC(therapy)
STK32C	7.50626e-08	0.368333	0.176	0.121	0.00190944	Up-regulated	Monocyte	HCC(therapy)
PLCL2	7.63726e-08	0.25578	0.727	0.653	0.00194277	Up-regulated	Monocyte	HCC(therapy)
DHTKD1	7.77884e-08	0.681211	0.109	0.063	0.00197878	Up-regulated	Monocyte	HCC(therapy)
LPCAT1	7.83865e-08	0.299651	0.383	0.3	0.001994	Up-regulated	Monocyte	HCC(therapy)
BTN3A3	8.04437e-08	0.756424	0.115	0.067	0.00204633	Up-regulated	Monocyte	HCC(therapy)
GGA1	8.18035e-08	-0.291225	0.453	0.475	0.00208092	Down-regulated	Monocyte	HCC(therapy)
NSF	8.23217e-08	0.450493	0.284	0.215	0.0020941	Up-regulated	Monocyte	HCC(therapy)
TBCEL	8.31381e-08	0.657319	0.127	0.075	0.00211487	Up-regulated	Monocyte	HCC(therapy)
CLEC4D	8.76325e-08	0.371003	0.227	0.166	0.0022292	Up-regulated	Monocyte	HCC(therapy)
MOB1B	8.81979e-08	-0.352049	0.281	0.3	0.00224358	Down-regulated	Monocyte	HCC(therapy)
NCOA7	9.21632e-08	0.480101	0.332	0.246	0.00234445	Up-regulated	Monocyte	HCC(therapy)
WDR82	9.29881e-08	-0.263349	0.409	0.426	0.00236543	Down-regulated	Monocyte	HCC(therapy)
SPOCK1	9.30958e-08	0.690182	0.151	0.096	0.00236817	Up-regulated	Monocyte	HCC(therapy)
GNL1	9.37483e-08	0.427922	0.329	0.25	0.00238477	Up-regulated	Monocyte	HCC(therapy)
CCNL2	9.49322e-08	-0.405823	0.269	0.309	0.00241489	Down-regulated	Monocyte	HCC(therapy)
C17orf49	9.71138e-08	-0.315155	0.487	0.521	0.00247038	Down-regulated	Monocyte	HCC(therapy)
FBRS	9.94149e-08	-0.351926	0.307	0.332	0.00252892	Down-regulated	Monocyte	HCC(therapy)
CDK9	9.97824e-08	-0.546846	0.22	0.272	0.00253826	Down-regulated	Monocyte	HCC(therapy)
DYNC1LI1	1.00114e-07	-0.268815	0.47	0.496	0.00254671	Down-regulated	Monocyte	HCC(therapy)
ZBP1	1.03279e-07	0.511102	0.137	0.087	0.00262721	Up-regulated	Monocyte	HCC(therapy)
ACOT9	1.03975e-07	0.288349	0.426	0.344	0.00264493	Up-regulated	Monocyte	HCC(therapy)
TRIM22	1.08868e-07	0.398207	0.587	0.513	0.00276938	Up-regulated	Monocyte	HCC(therapy)
PEX2	1.09505e-07	-0.500322	0.233	0.269	0.00278559	Down-regulated	Monocyte	HCC(therapy)
NOP56	1.11373e-07	0.461436	0.172	0.117	0.00283312	Up-regulated	Monocyte	HCC(therapy)
NRAS	1.1168e-07	-0.389675	0.302	0.335	0.00284092	Down-regulated	Monocyte	HCC(therapy)
WDR59	1.11942e-07	0.684427	0.136	0.084	0.00284758	Up-regulated	Monocyte	HCC(therapy)
POGLUT1	1.16087e-07	0.337761	0.13	0.085	0.00295302	Up-regulated	Monocyte	HCC(therapy)
ATG9A	1.17244e-07	-0.725316	0.109	0.145	0.00298246	Down-regulated	Monocyte	HCC(therapy)
EMC3	1.17302e-07	-0.267272	0.453	0.462	0.00298394	Down-regulated	Monocyte	HCC(therapy)
SEC61A1	1.18335e-07	-0.271414	0.352	0.357	0.00301019	Down-regulated	Monocyte	HCC(therapy)
SLC39A1	1.19011e-07	0.342974	0.164	0.114	0.00302741	Up-regulated	Monocyte	HCC(therapy)
ULK4	1.19959e-07	0.400214	0.35	0.26	0.00305151	Up-regulated	Monocyte	HCC(therapy)
RAB3GAP1	1.20701e-07	-0.265048	0.611	0.618	0.00307038	Down-regulated	Monocyte	HCC(therapy)
MAN2A2	1.20762e-07	-0.563468	0.168	0.203	0.00307193	Down-regulated	Monocyte	HCC(therapy)
TGFBRAP1	1.22404e-07	-0.576206	0.159	0.197	0.00311372	Down-regulated	Monocyte	HCC(therapy)
ZNF331	1.22479e-07	0.676525	0.254	0.192	0.00311561	Up-regulated	Monocyte	HCC(therapy)
USP6NL	1.25027e-07	-0.326029	0.365	0.382	0.00318044	Down-regulated	Monocyte	HCC(therapy)
STAU2	1.25064e-07	0.415562	0.337	0.261	0.00318138	Up-regulated	Monocyte	HCC(therapy)
GAPT	1.26943e-07	0.379584	0.265	0.205	0.00322917	Up-regulated	Monocyte	HCC(therapy)
UCHL5	1.27413e-07	0.292752	0.156	0.106	0.00324113	Up-regulated	Monocyte	HCC(therapy)
ENOX2	1.29866e-07	0.501405	0.221	0.156	0.00330352	Up-regulated	Monocyte	HCC(therapy)
MIEN1	1.33532e-07	0.256725	0.358	0.284	0.00339679	Up-regulated	Monocyte	HCC(therapy)
BDP1	1.34621e-07	0.368268	0.389	0.307	0.0034245	Up-regulated	Monocyte	HCC(therapy)
SASH1	1.37434e-07	0.331098	0.267	0.2	0.00349605	Up-regulated	Monocyte	HCC(therapy)
RDH11	1.3805e-07	-0.324607	0.238	0.234	0.00351172	Down-regulated	Monocyte	HCC(therapy)
RNF103	1.39061e-07	-0.589605	0.155	0.209	0.00353743	Down-regulated	Monocyte	HCC(therapy)
KRCC1	1.39325e-07	0.287233	0.23	0.173	0.00354416	Up-regulated	Monocyte	HCC(therapy)
RNF213-AS1	1.42232e-07	0.483716	0.162	0.107	0.00361811	Up-regulated	Monocyte	HCC(therapy)
PDE4D	1.4225e-07	0.409131	0.415	0.351	0.00361855	Up-regulated	Monocyte	HCC(therapy)
ZNF124	1.42713e-07	-0.320274	0.322	0.323	0.00363033	Down-regulated	Monocyte	HCC(therapy)
HNRNPA0	1.43991e-07	-0.286639	0.467	0.49	0.00366283	Down-regulated	Monocyte	HCC(therapy)
BRI3BP	1.47642e-07	0.589954	0.193	0.128	0.00375573	Up-regulated	Monocyte	HCC(therapy)
AC026979.2	1.50959e-07	-0.570081	0.195	0.239	0.00384011	Down-regulated	Monocyte	HCC(therapy)
CHROMR	1.52634e-07	0.726022	0.117	0.07	0.00388272	Up-regulated	Monocyte	HCC(therapy)
MVD	1.54962e-07	-0.681709	0.12	0.156	0.00394191	Down-regulated	Monocyte	HCC(therapy)
TRIM5	1.55858e-07	0.526781	0.169	0.115	0.00396471	Up-regulated	Monocyte	HCC(therapy)
IRAK4	1.55902e-07	0.418424	0.257	0.188	0.00396583	Up-regulated	Monocyte	HCC(therapy)
ID2-AS1	1.56858e-07	0.615055	0.109	0.064	0.00399016	Up-regulated	Monocyte	HCC(therapy)
SGPL1	1.60174e-07	-0.412976	0.232	0.26	0.0040745	Down-regulated	Monocyte	HCC(therapy)
MED16	1.71419e-07	0.626395	0.125	0.079	0.00436055	Up-regulated	Monocyte	HCC(therapy)
ACADVL	1.71756e-07	-0.312799	0.385	0.403	0.00436912	Down-regulated	Monocyte	HCC(therapy)
RNF168	1.7368e-07	-0.366149	0.313	0.347	0.00441806	Down-regulated	Monocyte	HCC(therapy)
FAM198B-AS1	1.82208e-07	0.595391	0.13	0.082	0.004635	Up-regulated	Monocyte	HCC(therapy)
CORO1B	1.8472e-07	0.301777	0.373	0.297	0.00469891	Up-regulated	Monocyte	HCC(therapy)
CARD8-AS1	1.87184e-07	0.54762	0.13	0.084	0.00476159	Up-regulated	Monocyte	HCC(therapy)
AC092803.1	1.90786e-07	0.349107	0.134	0.09	0.00485322	Up-regulated	Monocyte	HCC(therapy)
WDR20	1.91171e-07	-0.273734	0.458	0.475	0.00486301	Down-regulated	Monocyte	HCC(therapy)
ZNF32	1.92749e-07	0.370953	0.131	0.087	0.00490315	Up-regulated	Monocyte	HCC(therapy)
CCT4	1.93812e-07	-0.253432	0.478	0.48	0.00493019	Down-regulated	Monocyte	HCC(therapy)
HLA-DQA2	1.95833e-07	-0.383298	0.205	0.215	0.00498161	Down-regulated	Monocyte	HCC(therapy)
CHMP6	1.9996e-07	0.353115	0.174	0.12	0.00508659	Up-regulated	Monocyte	HCC(therapy)
DRAIC	2.02925e-07	0.428659	0.254	0.182	0.005162	Up-regulated	Monocyte	HCC(therapy)
CCDC90B	2.04494e-07	0.457514	0.171	0.119	0.00520191	Up-regulated	Monocyte	HCC(therapy)
[truncated: 2,338 more rows]

## Sheet: Supplemental Table S1B
cell_type	geneID	description	pvalue	padjust	qvalue	Module
Go_BP	CD74/SPN/IL6R/CD4/SYK/THEMIS/BCL2/CD3D/CD3G/TOX/CARD11	T cell selection	3.25352e-08	8.94066e-05	7.69587e-05	Module1
Go_BP	RABGEF1/PAK2/FCER1G/PLCL2/IKBKB/CD300A/BAX/STOML2/SYK/FGR/THEMIS/BCL2/SKAP1/TRBC1/UBASH3A/TXK/KLRK1/TRDC/LCK/CD226/CARD11/GCSAM/IGHD/BANK1/MS4A1/CD79A	immune response-activating cell surface receptor signaling pathway	6.29181e-08	8.94066e-05	7.69587e-05	Module1
Go_BP	RABGEF1/PAK2/FCER1G/PLCL2/IKBKB/CD300A/BAX/STOML2/SYK/FGR/THEMIS/BCL2/SKAP1/TRBC1/UBASH3A/TXK/KLRK1/TRDC/LCK/CD226/CARD11/GCSAM/IGHD/BANK1/MS4A1/CD79A	immune response-activating signal transduction	6.29181e-08	8.94066e-05	7.69587e-05	Module1
Go_BP	RABGEF1/PAK2/FCER1G/PLCL2/IKBKB/CD300A/BAX/STOML2/SYK/FGR/THEMIS/BCL2/SKAP1/TRBC1/UBASH3A/TXK/KLRK1/TRDC/KLRC1/LCK/CD226/CARD11/GCSAM/IGHD/BANK1/MS4A1/CD79A	immune response-regulating cell surface receptor signaling pathway	1.01157e-07	0.000107809	9.27986e-05	Module1
Go_BP	CD63/PLEK/LIMS1/FLNA/TLN1/TIMP1/ITGA4/ITGB2/SYK/FGR/ITGB1/LAT/ITGB7/TXK	integrin-mediated signaling pathway	5.75413e-07	0.000490597	0.000422292	Module1
Go_BP	PLCL2/IKBKB/CD300A/BAX/STOML2/SYK/THEMIS/BCL2/SKAP1/TRBC1/UBASH3A/TXK/TRDC/LCK/CD226/CARD11/GCSAM/IGHD/BANK1/MS4A1/CD79A	antigen receptor-mediated signaling pathway	1.31392e-06	0.000933543	0.000803568	Module1
Go_BP	MICOS10/CHCHD3/CNP/BAX/NDUFA13/MICOS13/CALM3/ROMO1/CHCHD10/TIMM13/BCL2/THEM4/GZMB/TMEM14A	mitochondrial membrane organization	1.72412e-06	0.00104999	0.000903804	Module1
Go_BP	CD74/FCER1G/PLCL2/SPN/IL6R/B2M/BAX/DOCK11/CD4/PRELID1/ITGA4/VSIR/TCF3/SYK/ITGB1/THEMIS/BCL2/CD27/CD3D/CD3G/IKZF3/TOX/KLRC1/LCK/CARD11/MS4A1/CD79A	lymphocyte differentiation	2.02941e-06	0.00106513	0.000916833	Module1
Go_BP	RABGEF1/PAK2/FCER1G/PLCL2/IKBKB/CD300A/BAX/STOML2/SYK/FGR/A2M/THEMIS/BCL2/SKAP1/TRBC1/UBASH3A/TXK/KLRK1/TRDC/LCK/CD226/CARD11/GCSAM/IGHD/BANK1/MS4A1/CD79A	activation of immune response	2.47074e-06	0.00106513	0.000916833	Module1
Go_BP	CD74/RABGEF1/VAMP8/HSPD1/FCER1G/RAB27A/FES/B2M/CD300A/STX4/HLA-F/HLA-E/ITGB2/SYK/FGR/TUBB4B/HLA-DPA1/HLA-DRB5/CD27/LAT/SPON2/GZMM/TRBC1/KLRK1/TRDC/KLRC1/CD226/PRF1/GZMB/IGHD	leukocyte mediated immunity	2.51197e-06	0.00106513	0.000916833	Module1
Go_BP	CD74/SPN/IL6R/THEMIS/BCL2/CD3D/CD3G/TOX	positive T cell selection	2.7484e-06	0.00106513	0.000916833	Module1
Go_BP	RABGEF1/VAMP8/RAB27A/FES/CD300A/STX4/HLA-F/ITGB2/SYK/FGR/LAT	leukocyte degranulation	3.43759e-06	0.00116264	0.00100077	Module1
Go_BP	RABGEF1/VAMP8/FES/CD300A/STX4/HLA-F/ITGB2/SYK/FGR	regulation of leukocyte degranulation	3.54547e-06	0.00116264	0.00100077	Module1
Go_BP	CD74/FCER1G/IKBKB/B2M/HLA-F/HLA-E/HLA-DPA1/HLA-DRB5	antigen processing and presentation of exogenous peptide antigen	4.24694e-06	0.00129319	0.00111315	Module1
Go_BP	LDLR/CD74/RABGEF1/BANF1/PARP14/MAD1L1/TMBIM6/PLCL2/SPN/CD300A/CUEDC2/HLA-F/HLA-E/MIF/LRCH1/TNFAIP3/VSIR/SYK/FGR/A2M/CST7/UBASH3A/KLRK1/KLRC1/DPP4/GCSAM/USP18/BANK1	negative regulation of immune system process	5.08309e-06	0.00144461	0.00124348	Module1
Go_BP	CD74/FCER1G/PLCL2/SPN/FES/IL6R/B2M/BAX/DOCK11/CD4/PRELID1/ITGA4/VSIR/TCF3/SYK/ITGB1/THEMIS/BCL2/CD27/CD3D/CD3G/IKZF3/TOX/KLRC1/LCK/CARD11/MS4A1/CD79A	mononuclear cell differentiation	7.21604e-06	0.00181567	0.00156288	Module1
Go_BP	RABGEF1/PAK2/HSPD1/FCER1G/PLCL2/IKBKB/CD300A/BAX/STOML2/TNFAIP3/SYK/FGR/MAPKAPK3/THEMIS/BCL2/SKAP1/TRBC1/UBASH3A/TXK/KLRK1/TRDC/KLRC1/LCK/CD226/CARD11/GCSAM/IGHD/BANK1/MS4A1/CD79A	immune response-regulating signaling pathway	7.24054e-06	0.00181567	0.00156288	Module1
Go_BP	CALM2/SRI/TMBIM6/GSTO1/CALM3/BCL2	negative regulation of calcium ion transport into cytosol	7.67529e-06	0.00181776	0.00156468	Module1
Go_BP	CD74/VAMP8/HSPD1/PLEK/B2M/STX4/CD4/HLA-F/HLA-E/MIF/VSIR/ITGB2/SYK/FGR/HLA-DPA1/HLA-DRB5/BCL2/CD27/TRBC1/SIRPG/KLRK1/TOX/TRDC/LCK/CD226/CARD11/DPP4/IGHD	positive regulation of cell activation	8.20755e-06	0.00184152	0.00158513	Module1
Go_BP	CD74/VAMP8/HSPD1/B2M/STX4/CD4/HLA-F/HLA-E/MIF/VSIR/ITGB2/SYK/FGR/HLA-DPA1/HLA-DRB5/BCL2/CD27/TRBC1/SIRPG/KLRK1/TOX/TRDC/LCK/CD226/CARD11/DPP4/IGHD	positive regulation of leukocyte activation	1.21912e-05	0.00259856	0.00223677	Module1
Go_BP	LDLR/ECE1/ANXA2/LAMTOR1/PLEKHJ1/RAB11B/NSG1	receptor recycling	1.62626e-05	0.0033013	0.00284167	Module1
Go_BP	RABGEF1/VAMP8/FES/CD300A/STX4/HLA-E/ITGB2/SYK/FGR	regulation of myeloid leukocyte mediated immunity	1.72975e-05	0.00335178	0.00288512	Module1
Go_BP	UBL5/HSPD1/VPS35/CNP/BAX/NDUFA13/CPT1A/ABCB10/BCAP31/ROMO1/CHCHD10/TIMM13/BCL2/THEM4/GZMB/TMEM14A	mitochondrial transport	1.83085e-05	0.00339345	0.00292099	Module1
Go_BP	CD74/FCER1G/IKBKB/B2M/HLA-F/HLA-E/HLA-DPA1/HLA-DRB5	antigen processing and presentation of exogenous antigen	2.23266e-05	0.00396577	0.00341363	Module1
Go_BP	CALM2/C4orf3/ACTB/SRI/TMBIM6/PLCL2/RB1/PARK7/B2M/ANXA2/BAX/CALM3/EDF1/CTBP2/SIRT2/ITGA4/SP100/HMGB2/GZMA/LDLRAP1/AKTIP/ZFP90/HOPX/ZC4H2	regulation of binding	2.58879e-05	0.00441441	0.0037998	Module1
Go_BP	NDUFB3/SUCLG2/NDUFB6/ATP5MF/PARK7/NDUFA8/UQCRC1/CAT/ETFA/STOML2/PRELID1/NDUFA1/NDUFS1/UQCRQ/ATP5F1E/CHCHD10/ETFB/ATP5ME	cellular respiration	2.88358e-05	0.00462508	0.00398114	Module1
Go_BP	CD74/PAK2/GNAI3/TMBIM6/PIH1D1/RB1/PARK7/BAX/NDUFA13/STX4/SLC9A3R1/HSPB1/ARMC10/TNFSF12/BCAP31/MIF/PRELID1/TNFAIP3/SP100/HMGB2/BCL2/LCK/MAL/TMEM14A	regulation of apoptotic signaling pathway	3.0844e-05	0.00462508	0.00398114	Module1
Go_BP	PLCL2/CD300A/BAX/SYK/BCL2/TRBC1/TRDC/LCK/GCSAM/IGHD/BANK1/MS4A1/CD79A	B cell receptor signaling pathway	3.12703e-05	0.00462508	0.00398114	Module1
Go_BP	VAMP8/STX4/HLA-F/ITGB2/SYK/FGR	positive regulation of leukocyte degranulation	3.14631e-05	0.00462508	0.00398114	Module1
Go_BP	CAPG/DSTN/CFL1/FLII/SVIL	actin filament severing	3.67676e-05	0.00522468	0.00449726	Module1
Go_BP	RABGEF1/VAMP8/FES/CD300A/SYK/FGR/LAT/SPON2	mast cell mediated immunity	4.77849e-05	0.00635306	0.00546854	Module1
Go_BP	CD74/HSPD1/PLCL2/CD300A/BAX/MIF/BCL2/IKZF3/CARD11/MS4A1/CD79A	B cell proliferation	4.90649e-05	0.00635306	0.00546854	Module1
Go_BP	CD74/STK10/HSPD1/MAD1L1/SPN/B2M/CD300A/CD4/HLA-E/ITGA4/VSIR/ITGB2/SYK/HLA-DPA1/HLA-DRB5/ITGB1/CD27/SKAP1/SIRPG/ITGB7/KLRK1/LCK/CARD11/DPP4	leukocyte cell-cell adhesion	4.91792e-05	0.00635306	0.00546854	Module1
Go_BP	CD74/HSPD1/PLCL2/CD300A/BAX/DOCK11/MIF/ITGA4/TNFAIP3/TCF3/SYK/ITGB1/BCL2/CD27/TRBC1/IKZF3/TRDC/CARD11/IGHD/BANK1/MS4A1/CD79A	B cell activation	5.709e-05	0.00689639	0.00593622	Module1
Go_BP	NDUFB3/NDUFB6/ATP5MF/PARK7/NDUFA8/UQCRC1/STOML2/NDUFA1/NDUFS1/UQCRQ/ATP5F1E/CHCHD10/ATP5ME	oxidative phosphorylation	5.82772e-05	0.00689639	0.00593622	Module1
Go_BP	PARK7/BAX/STX4/DAXX/TNFAIP3/SP100/HMGB2/BCL2/MAL/BEX3	extrinsic apoptotic signaling pathway via death domain receptors	6.04869e-05	0.00689639	0.00593622	Module1
Go_BP	MICOS10/CHCHD3/NDUFA13/MICOS13/ROMO1/CHCHD10/TIMM13	inner mitochondrial membrane organization	6.08193e-05	0.00689639	0.00593622	Module1
Go_BP	CD74/HSPD1/B2M/CD4/HLA-E/ITGA4/VSIR/ITGB2/SYK/HLA-DPA1/HLA-DRB5/CD27/SKAP1/SIRPG/KLRK1/LCK/CARD11/DPP4	positive regulation of leukocyte cell-cell adhesion	6.23779e-05	0.00689639	0.00593622	Module1
Go_BP	CALM2/SRI/RB1/PARK7/CALM3/EDF1/SIRT2/SP100/HMGB2/GZMA/ZFP90/ZC4H2	regulation of DNA binding	6.30915e-05	0.00689639	0.00593622	Module1
Go_BP	RABGEF1/VAMP8/FES/CD300A/STX4/HLA-E/ITGB2/SYK/FGR/LAT/SPON2	myeloid leukocyte mediated immunity	7.05212e-05	0.00751579	0.00646939	Module1
Go_BP	PLCL2/BAX/DOCK11/ITGA4/TCF3/SYK/ITGB1/BCL2/CD27/IKZF3/CARD11/MS4A1/CD79A	B cell differentiation	7.26923e-05	0.0075227	0.00647533	Module1
Go_BP	CD74/HSPD1/MAD1L1/SPN/B2M/CD300A/CD4/HLA-E/PRELID1/VSIR/SYK/HLA-DPA1/HLA-DRB5/CD27/LAT/SIT1/SIRPG/KLRK1/TOX/LCK/CARD11/DPP4	regulation of T cell activation	7.41152e-05	0.0075227	0.00647533	Module1
Go_BP	CALM2/SRI/TMBIM6/GSTO1/CALM3/BCL2	negative regulation of cytosolic calcium ion concentration	7.73874e-05	0.00767215	0.00660398	Module1
Go_BP	HSPD1/VPS35/BAX/PRELID1/NDUFS1/CHCHD10/PLSCR3/BCL2/THEM4/GZMB/TMEM14A	apoptotic mitochondrial changes	9.14804e-05	0.00882055	0.00759249	Module1
Go_BP	BAX/NDUFA13/CALM3/ROMO1/TIMM13/GZMB	establishment of protein localization to mitochondrial membrane	9.46641e-05	0.00882055	0.00759249	Module1
Go_BP	NDUFB3/SUCLG2/NDUFB6/ATP5MF/PARK7/NDUFA8/UQCRC1/CAT/STOML2/NDUFA1/NDUFS1/UQCRQ/ATP5F1E/CHCHD10/ATP5ME	aerobic respiration	9.51783e-05	0.00882055	0.00759249	Module1
Go_BP	NDUFB3/NDUFB6/NDUFA8/NDUFA13/TMEM126B/NDUFA1/NDUFS1/NDUFA11	NADH dehydrogenase complex assembly	0.000106472	0.00928282	0.00799039	Module1
Go_BP	NDUFB3/NDUFB6/NDUFA8/NDUFA13/TMEM126B/NDUFA1/NDUFS1/NDUFA11	mitochondrial respiratory chain complex I assembly	0.000106472	0.00928282	0.00799039	Module1
Go_BP	PSME2/PAK2/PDCD6/RPS27L/HSPD1/PIH1D1/PARK7/ANXA2/BAX/NDUFA13/TIMP1/SERPINB6/BCAP31/PRELID1/PSENEN/VSIR/SYK/TNFAIP8/ARL6IP5/A2M/PZP/CD27/CST7/LCK/BEX3	regulation of endopeptidase activity	0.000107286	0.00928282	0.00799039	Module1
Go_BP	ASAP1/LDLRAD4/VPS35/CAPG/PIH1D1/RB1/FES/PLEK/PARK7/SLF2/BAX/FLII/SVIL/SIRT2/VASP/SSH2/BRK1/STMP1/SYK/GIT1/TWF2/ANKRD27/SKAP1/KANK1	regulation of protein-containing complex assembly	0.000108877	0.00928282	0.00799039	Module1
Go_BP	CD74/BAX/DOCK11/MIF/TNFAIP3/BCL2	B cell homeostasis	0.000114873	0.00960199	0.00826513	Module1
Go_BP	CALM2/SRI/GSTO1/CALM3	negative regulation of ryanodine-sensitive calcium-release channel activity	0.000120082	0.00984439	0.00847378	Module1
Go_BP	ACTB/FCER1G/PLEK/HSPB1/FLNA/TLN1/RAP2B/CLIC1/SYK/DGKA/TXK/LCK	platelet activation	0.000126374	0.0100953	0.00868977	Module1
Go_BP	RABGEF1/VAMP8/FCER1G/FES/CD300A/STX4/ITGB2/SYK/FGR/LAT	myeloid cell activation involved in immune response	0.000130257	0.0100953	0.00868977	Module1
Go_BP	VAMP8/ACTB/VPS35/IKBKB/ATP2B4/RER1/STX4/SLC9A3R1/FLNA/ARFRP1/ATP6AP1/BSG/PACS1/NUMB/ITGB1/ARL6IP5/SKAP1/NSG1/LDLRAP1	protein localization to plasma membrane	0.000130511	0.0100953	0.00868977	Module1
Go_BP	RABGEF1/VAMP8/FES/CD300A/SYK/FGR/CD226	regulation of mast cell activation	0.000132615	0.0100953	0.00868977	Module1
Go_BP	RABGEF1/VAMP8/FES/CD300A/SYK/FGR	regulation of mast cell degranulation	0.000138359	0.0103478	0.00890708	Module1
Go_BP	LDLR/ECE1/ANXA2/LAMTOR1/PLEKHJ1/RAB11B/UVRAG/NSG1	receptor metabolic process	0.000153005	0.0109297	0.00940802	Module1
Go_BP	CD74/FCER1G/SPN/IL6R/B2M/CD4/PRELID1/VSIR/SYK/THEMIS/BCL2/CD27/CD3D/CD3G/TOX/KLRC1/LCK/CARD11	T cell differentiation	0.000153506	0.0109297	0.00940802	Module1
Go_BP	LDLR/FCER1G/ITGB2/SYK/ITGB1	cellular response to low-density lipoprotein particle stimulus	0.000154121	0.0109297	0.00940802	Module1
Go_BP	PSME2/PDCD6/RPS27L/HSPD1/BAX/NDUFA13/BCAP31/PRELID1/PSENEN/VSIR/SYK/ARL6IP5/LCK/BEX3	positive regulation of endopeptidase activity	0.000156395	0.0109297	0.00940802	Module1
Go_BP	CALM2/CD74/C4orf3/RABGEF1/VAMP8/SRI/VPS35/TMBIM6/OXSR1/PARK7/CD300A/ANXA2/SLC9A3R1/GSTO1/CALM3/PFKL/HLA-F/SP100/PNKD/VDAC1/PSMD9/MDFIC/ANKRD27/ARL6IP5/BCL2/WDR54	negative regulation of transport	0.000164789	0.0113306	0.00975306	Module1
Go_BP	CD74/FCER1G/IKBKB/B2M/HLA-F/HLA-E/HLA-DPA1/HLA-DRB5	antigen processing and presentation of peptide antigen	0.000192466	0.0125129	0.0107708	Module1
Go_BP	STK10/OXSR1/SPN/LRCH1/ITGA4/XCL2/KLRK1/GCSAM	regulation of lymphocyte migration	0.000192466	0.0125129	0.0107708	Module1
Go_BP	LDLR/ECE1/ANXA2/LAMTOR1/NSG1	regulation of receptor recycling	0.000195289	0.0125129	0.0107708	Module1
Go_BP	CD74/CD3D/CD3G/TOX/CARD11	thymic T cell selection	0.000195289	0.0125129	0.0107708	Module1
Go_BP	RABGEF1/VAMP8/FES/CD300A/SYK/FGR	regulation of mast cell activation involved in immune response	0.000196661	0.0125129	0.0107708	Module1
Go_BP	CD63/LDLR/RABGEF1/FCER1G/M6PR/B2M/ANXA2/ARRB1/AP2S1/ITGA4/PPT1/ITGB2/SYK/NUMB/ITGB1/LDLRAP1/WDR54	receptor-mediated endocytosis	0.000207205	0.0129899	0.0111814	Module1
Go_BP	CALM2/STK10/PAK2/TAOK1/OXSR1/SIK2/FES/CALM3/RAP2B/TAOK3/SYK/FGR/MAPKAPK3/MVP/PIM1/TXK	protein autophosphorylation	0.0002176	0.0134439	0.0115721	Module1
Go_BP	CD74/HSPD1/MAD1L1/SPN/B2M/CD300A/CD4/HLA-E/ITGA4/VSIR/ITGB2/SYK/HLA-DPA1/HLA-DRB5/CD27/SKAP1/SIRPG/KLRK1/LCK/CARD11/DPP4	regulation of leukocyte cell-cell adhesion	0.000221296	0.0134769	0.0116006	Module1
Go_BP	CD74/RABGEF1/VAMP8/HSPD1/FES/B2M/CD300A/STX4/HLA-F/HLA-E/MIF/ITGB2/SYK/FGR/SPON2/KLRK1/CD226	positive regulation of immune effector process	0.000228029	0.0136371	0.0117385	Module1
Go_BP	CD74/HSPD1/B2M/CD4/HLA-F/HLA-E/MIF/VSIR/SYK/HLA-DPA1/HLA-DRB5/BCL2/CD27/TRBC1/SIRPG/KLRK1/TOX/TRDC/LCK/CARD11/DPP4/IGHD	positive regulation of lymphocyte activation	0.000237533	0.0136371	0.0117385	Module1
Go_BP	NDUFB3/SUCLG2/NDUFB6/ATP5MF/UGP2/PARK7/NDUFA8/UQCRC1/STK40/CAT/ETFA/STOML2/PRELID1/NDUFA1/NDUFS1/UQCRQ/ATP5F1E/CHCHD10/ETFB/ATP5ME	energy derivation by oxidation of organic compounds	0.000237894	0.0136371	0.0117385	Module1
Go_BP	CD74/BAX/DOCK11/MIF/TNFAIP3/BCL2/LAT/SIT1	lymphocyte homeostasis	0.000239922	0.0136371	0.0117385	Module1
Go_BP	RABGEF1/VAMP8/FES/CD300A/SYK/FGR/LAT/CD226	mast cell activation	0.000239922	0.0136371	0.0117385	Module1
Go_BP	PAK2/PDCD6/RPS27L/HSPD1/PIH1D1/PARK7/BAX/NDUFA13/BCAP31/SYK/TNFAIP8/ARL6IP5/CD27/LCK/BEX3	regulation of cysteine-type endopeptidase activity involved in apoptotic process	0.000248682	0.0137648	0.0118483	Module1
Go_BP	CALM2/SRI/GSTO1/CALM3	negative regulation of release of sequestered calcium ion into cytosol	0.000249806	0.0137648	0.0118483	Module1
Go_BP	RABGEF1/VAMP8/RAB27A/FES/CD300A/STX4/CALM3/HLA-F/ITGB2/SYK/FGR/GIT1	regulation of regulated secretory pathway	0.000254145	0.0137648	0.0118483	Module1
Go_BP	RAB27A/B2M/HLA-F/HLA-E/GZMM/KLRC1/PRF1	T cell mediated cytotoxicity	0.00026154	0.0137648	0.0118483	Module1
Go_BP	RABGEF1/VAMP8/FES/CD300A/SYK/FGR/LAT	mast cell degranulation	0.00026154	0.0137648	0.0118483	Module1
Go_BP	VAMP8/RAB27A/STX4/HLA-F/ITGB2/SYK/FGR	positive regulation of regulated secretory pathway	0.00026154	0.0137648	0.0118483	Module1
Go_BP	PAK2/PDCD6/RPS27L/HSPD1/PIH1D1/PARK7/BAX/NDUFA13/BCAP31/SYK/TNFAIP8/ARL6IP5/CD27/CST7/LCK/BEX3	regulation of cysteine-type endopeptidase activity	0.000279231	0.0145166	0.0124955	Module1
Go_BP	LDLR/PAK2/TAOK1/CAPG/PFDN6/RB1/ALMS1/FES/CORO1B/PLEK/DSTN/PARK7/FLII/SVIL/FLNA/VASP/SSH2/VBP1/BRK1/GIT1/TWF2/KANK1	regulation of supramolecular fiber organization	0.000286039	0.0145802	0.0125502	Module1
Go_BP	CALM2/PAK2/BANF1/HSPD1/PARP14/IKBKB/HLA-F/SIRT2/HLA-E/MIF/TNFAIP3/SYK/FGR/SIGIRR/HMGB2/A2M/TXK/KLRK1/KLRC1/CD226/USP18	regulation of response to biotic stimulus	0.000290376	0.0145802	0.0125502	Module1
Go_BP	CD74/GNAI3/TMBIM6/PIH1D1/RB1/PARK7/BAX/NDUFA13/HSPB1/ARMC10/MIF/PRELID1/TNFAIP3/HMGB2/BCL2/TMEM14A	negative regulation of apoptotic signaling pathway	0.000293222	0.0145802	0.0125502	Module1
Go_BP	CALM2/C4orf3/SRI/TMBIM6/GSTO1/CALM3/VDAC1/BCL2	negative regulation of calcium ion transport	0.000296555	0.0145802	0.0125502	Module1
Go_BP	CALM2/CD63/C4orf3/SRI/TMBIM6/OXSR1/AHNAK/ATP2B4/B2M/BAX/SLC9A3R1/GSTO1/FLNA/CD4/KCNAB2/CALM3/AHCYL1/ORAI1/VDAC1/MLLT6/ITGB1/CAMK2G/BCL2	regulation of metal ion transport	0.000299199	0.0145802	0.0125502	Module1
Go_BP	GZMA/GZMH/GZMM/PRF1/GZMB	cytolysis	0.000302202	0.0145802	0.0125502	Module1
Go_BP	PSME2/PAK2/PDCD6/RPS27L/HSPD1/PIH1D1/PARK7/ANXA2/BAX/NDUFA13/TIMP1/SERPINB6/BCAP31/PRELID1/PSENEN/VSIR/SYK/TNFAIP8/ARL6IP5/A2M/PZP/CD27/CST7/LCK/BEX3	regulation of peptidase activity	0.000304537	0.0145802	0.0125502	Module1
Go_BP	PAK2/BANF1/PARP14/IKBKB/HLA-F/HLA-E/TNFAIP3/SYK/FGR/HMGB2/A2M/TXK/KLRK1/KLRC1/CD226/USP18	regulation of innate immune response	0.000307816	0.0145802	0.0125502	Module1
Go_BP	CD74/RABGEF1/VAMP8/HSPD1/TMBIM6/FES/B2M/CD300A/STX4/CUEDC2/HLA-F/HLA-E/MIF/ITGB2/SYK/FGR/A2M/SPON2/KLRK1/KLRC1/CD226	regulation of immune effector process	0.000313302	0.014677	0.0126335	Module1
Go_BP	LDLR/CD74/RABGEF1/VAMP8/HSPD1/FCER1G/FES/CD300A/STX4/MIF/ITGB2/SYK/FGR/CST7/LAT/CD226	myeloid leukocyte activation	0.000323033	0.0149683	0.0128843	Module1
Go_BP	RABGEF1/VAMP8/FES/CD300A/SYK/FGR/LAT	mast cell activation involved in immune response	0.000335271	0.0152049	0.013088	Module1
Go_BP	RABGEF1/CD300A/MIF/LRCH1/KLRK1/DPP4/GCSAM	negative regulation of leukocyte migration	0.000335271	0.0152049	0.013088	Module1
Go_BP	CD74/CD3D/CD3G/TOX	positive thymic T cell selection	0.000342696	0.015378	0.013237	Module1
Go_BP	RABGEF1/VAMP8/RAB27A/FES/PLEK/CD300A/STX4/CALM3/CTBP2/HLA-F/ITGB2/SYK/FGR/GIT1/RAB11B/LAT	regulated exocytosis	0.000355425	0.0157831	0.0135856	Module1
Go_BP	ACTB/PLEK/HSPB1/FLNA/TLN1/RAP2B/CLIC1/SYK	platelet aggregation	0.000363657	0.0159755	0.0137512	Module1
Go_BP	NDUFB3/NDUFB6/PARK7/NQO2/NDUFA8/NDUFA13/ETFA/ME2/NDUFA1/NDUFS1/UQCRQ/AKR1B1/ETFB	electron transport chain	0.000367252	0.0159755	0.0137512	Module1
Go_BP	CD63/B2M/ANXA2/ARRB1/PPT1/SYK/LDLRAP1	positive regulation of receptor-mediated endocytosis	0.000377916	0.0162733	0.0140076	Module1
Go_BP	CD74/RABGEF1/VAMP8/HSPD1/FCER1G/PLCL2/SPN/RAB27A/FES/IL6R/CD300A/DOCK11/STX4/HLA-F/ITGB2/SYK/FGR/LAT	leukocyte activation involved in immune response	0.000408967	0.0174179	0.0149928	Module1
Go_BP	CD74/FCER1G/IKBKB/RAB27A/B2M/RAB5B/HLA-F/HLA-E/HLA-DPA1/HLA-DRB5	antigen processing and presentation	0.000412668	0.0174179	0.0149928	Module1
Go_BP	PSME2/PDCD6/RPS27L/HSPD1/BAX/NDUFA13/BCAP31/PRELID1/PSENEN/VSIR/SYK/ARL6IP5/LCK/BEX3	positive regulation of peptidase activity	0.000431276	0.0179308	0.0154343	Module1
Go_BP	NDUFB3/SUCLG2/NDUFB6/ATP5MF/UGP2/PARK7/NQO2/NDUFA8/UQCRC1/STK40/NDUFA13/CAT/PFKL/ETFA/STOML2/PRELID1/ME2/NDUFA1/NDUFS1/UQCRQ/ATP5F1E/AKR1B1/CHCHD10/GIT1/ETFB/ATP5ME	generation of precursor metabolites and energy	0.000433233	0.0179308	0.0154343	Module1
Go_BP	PARK7/BAX/STOML2/PRELID1/CLIC1/NDUFS1/ARL6IP5/BCL2	regulation of mitochondrial membrane potential	0.000442627	0.0180343	0.0155234	Module1
Go_BP	VAMP8/ACTB/VPS35/IKBKB/ATP2B4/RER1/STX4/SLC9A3R1/FLNA/ARFRP1/ATP6AP1/BSG/PACS1/NUMB/ITGB1/ARL6IP5/SKAP1/NSG1/LDLRAP1/MAL	protein localization to cell periphery	0.000445711	0.0180343	0.0155234	Module1
Go_BP	BAX/NDUFA13/ROMO1/TIMM13/GZMB	protein insertion into mitochondrial membrane	0.000448425	0.0180343	0.0155234	Module1
Go_BP	VAMP8/STX4/ANKRD27/UVRAG	SNARE complex assembly	0.000457924	0.0180753	0.0155587	Module1
Go_BP	CALM2/SRI/GSTO1/CALM3	positive regulation of sequestering of calcium ion	0.000457924	0.0180753	0.0155587	Module1
Go_BP	CD74/RABGEF1/VAMP8/HSPD1/FCER1G/PLCL2/SPN/RAB27A/FES/IL6R/CD300A/DOCK11/STX4/HLA-F/ITGB2/SYK/FGR/LAT	cell activation involved in immune response	0.000482544	0.0188723	0.0162448	Module1
Go_BP	RAB27A/HLA-F/HLA-E/TUBB4B/KLRK1/KLRC1/CD226/GZMB	natural killer cell mediated cytotoxicity	0.000487031	0.0188747	0.0162468	Module1
Go_BP	GNAI3/VPS35/SLC9A3R1/GNG2/FLNA/NSG1	dopamine receptor signaling pathway	0.000493181	0.0189408	0.0163037	Module1
Go_BP	CD63/RABGEF1/B2M/ANXA2/ARRB1/PPT1/SYK/NUMB/LDLRAP1/WDR54	regulation of receptor-mediated endocytosis	0.000514702	0.0195908	0.0168633	Module1
Go_BP	CD74/HSPD1/B2M/CD4/HLA-E/ITGA4/VSIR/ITGB2/SYK/HLA-DPA1/HLA-DRB5/CD27/SKAP1/SIRPG/KLRK1/LCK/CARD11/DPP4	positive regulation of cell-cell adhesion	0.00052344	0.0197471	0.0169978	Module1
Go_BP	BANF1/PARP14/HLA-F/HLA-E/TNFAIP3/A2M/KLRC1/USP18	negative regulation of innate immune response	0.000534977	0.0200053	0.01722	Module1
Go_BP	RAB27A/B2M/HLA-F/HLA-E/TUBB4B/GZMM/KLRK1/KLRC1/CD226/PRF1/GZMB	leukocyte mediated cytotoxicity	0.000542264	0.0201015	0.0173028	Module1
Go_BP	LDLR/RABGEF1/BANF1/VPS35/PARP14/RB1/HLA-F/SIRT2/HLA-E/TNFAIP3/SYK/FGR/GIT1/A2M/CST7/KLRC1/USP18	negative regulation of defense response	0.000558692	0.0205319	0.0176733	Module1
Go_BP	PAK2/PARK7/IL6R/BAX/NDUFA13/STX4/DAXX/TNFSF12/TNFAIP3/SP100/HMGB2/BCL2/CD27/MAL/BEX3	extrinsic apoptotic signaling pathway	0.000581186	0.0210008	0.0180769	Module1
Go_BP	CD74/HSPD1/FCER1G/SPN/RAB27A/IL6R/B2M/CD4/HLA-F/HLA-E/TNFAIP3/HLA-DPA1/HLA-DRB5/CD27/GZMM/TRBC1/TRDC/KLRC1/CD226/PRF1/IGHD	adaptive immune response based on somatic recombination of immune receptors built from immunoglobulin superfamily domains	0.000581303	0.0210008	0.0180769	Module1
Go_BP	CALM2/RB1/PARK7/CALM3/EDF1/SIRT2/HMGB2	positive regulation of DNA binding	0.000593838	0.021255	0.0182957	Module1
Go_BP	CD63/LIMS1/FLNA/TIMP1	regulation of integrin-mediated signaling pathway	0.00059831	0.021255	0.0182957	Module1
Go_BP	BANF1/PARP14/HLA-F/SIRT2/HLA-E/TNFAIP3/SIGIRR/A2M/KLRC1/USP18	negative regulation of response to biotic stimulus	0.00063681	0.0219059	0.018856	Module1
Go_BP	CD63/FCER1G/ANXA2/ARRB1/ITGB2/SYK/NUMB/ITGB1/LDLRAP1/WDR54	receptor internalization	0.00063681	0.0219059	0.018856	Module1
Go_BP	CD74/HSPD1/B2M/CD4/HLA-E/VSIR/SYK/HLA-DPA1/HLA-DRB5/CD27/SIRPG/KLRK1/LCK/CARD11/DPP4	positive regulation of T cell activation	0.000638072	0.0219059	0.018856	Module1
Go_BP	CD74/HSPD1/MAD1L1/PLCL2/SPN/CD300A/BAX/HLA-E/MIF/CCND3/VSIR/SYK/HLA-DPA1/BCL2/IKZF3/CARD11/MS4A1/CD79A	lymphocyte proliferation	0.000639002	0.0219059	0.018856	Module1
Go_BP	RAB27A/HLA-F/HLA-E/TUBB4B/KLRK1/KLRC1/CD226/GZMB	natural killer cell mediated immunity	0.000642328	0.0219059	0.018856	Module1
Go_BP	CD74/PAK2/PARP14/SH3BP5/FES/IL6R/CHMP6/CD300A/CD4/RAP2B/TPST2/MIF/ZFYVE28/ITGB2/SYK/FGR/MVP/TXK/LCK/AREG/BANK1	peptidyl-tyrosine modification	0.000714869	0.0241864	0.020819	Module1
Go_BP	CAPG/PLEK/DSTN/CFL1/FLII/SVIL/TWF2	actin filament depolymerization	0.00073346	0.02462	0.0211922	Module1
Go_BP	CD74/HSPD1/MAD1L1/PLCL2/SPN/CD300A/BAX/HLA-E/MIF/CCND3/VSIR/SYK/HLA-DPA1/BCL2/IKZF3/CARD11/MS4A1/CD79A	mononuclear cell proliferation	0.000746653	0.0248671	0.0214049	Module1
Go_BP	FCER1G/IKBKB/B2M/HLA-F/HLA-E	antigen processing and presentation of peptide antigen via MHC class I	0.000760125	0.0251195	0.0216221	Module1
Go_BP	ITGA4/ITGB1/SKAP1/DPP4	cell-cell adhesion mediated by integrin	0.000766714	0.0251423	0.0216418	Module1
Go_BP	VAMP8/ACTB/FCER1G/CREB1/RAB27A/PLEK/VKORC1/HSPB1/FLNA/TLN1/RAP2B/EXT2/CLIC1/AKR1B1/SYK/DGKA/MLLT6/APRT/TXK/LCK/AQP3	regulation of body fluid levels	0.00087422	0.0284488	0.024488	Module1
Go_BP	CD74/HSPD1/MAD1L1/PLCL2/SPN/CD300A/BAX/HLA-E/MIF/TNFAIP3/CCND3/VSIR/SYK/HLA-DPA1/BCL2/IKZF3/CARD11/MS4A1/CD79A	leukocyte proliferation	0.000882768	0.0285094	0.0245401	Module1
Go_BP	CD74/FCER1G/B2M/HLA-DPA1/HLA-DRB5	antigen processing and presentation of exogenous peptide antigen via MHC class II	0.000893217	0.0286299	0.0246439	Module1
Go_BP	RABGEF1/VAMP8/FES/CD300A/LAMTOR1/SYK/FGR/LAT	lysosome localization	0.000909078	0.0287067	0.0247099	Module1
Go_BP	RABGEF1/VAMP8/FES/CD300A/LAMTOR1/SYK/FGR/LAT	vacuolar localization	0.000909078	0.0287067	0.0247099	Module1
Go_BP	CD74/RABGEF1/STK10/FCER1G/OXSR1/SPN/IL6R/CD300A/MIF/LRCH1/ITGA4/BSG/ITGB2/SYK/ITGB1/XCL2/ITGB7/KLRK1/LCK/DPP4/GCSAM	leukocyte migration	0.00093374	0.0292461	0.0251743	Module1
Go_BP	CALM2/C4orf3/SRI/GSTO1/CALM3/VDAC1	negative regulation of calcium ion transmembrane transport	0.000939882	0.0292461	0.0251743	Module1
Go_BP	CD63/RABGEF1/B2M/RAB5B/CD300A/ANXA2/CALM3/ARRB1/AP2S1/PPT1/SYK/NUMB/LDLRAP1/WDR54	regulation of endocytosis	0.000950638	0.0293665	0.0252778	Module1
Go_BP	RAB27A/B2M/HLA-F/HLA-E/ROMO1/SYK/TUBB4B/GZMM/KLRK1/KLRC1/CD226/PRF1/GZMB	cell killing	0.00096444	0.0295388	0.0254262	Module1
Go_BP	CD74/RCOR1/CREB1/RB1/FES/CD4/ABCB10/PRMT1/HMGB2	positive regulation of myeloid cell differentiation	0.000970074	0.0295388	0.0254262	Module1
Go_BP	CD74/RCOR1/RB1/B2M/BAX/DOCK11/CDK5RAP3/ABCB10/MIF/TNFAIP3/PRMT1/HMGB2/BCL2/LAT/SIT1/ADGRG1/CARD11	homeostasis of number of cells	0.000984792	0.0297287	0.0255897	Module1
Go_BP	CNP/BAX/CHCHD10/BCL2/THEM4/GZMB/TMEM14A	regulation of mitochondrial membrane permeability	0.000990259	0.0297287	0.0255897	Module1
Go_BP	RABGEF1/VPS35/BAX/ZDHHC12/NDUFA13/CALM3/ARFRP1/SYNE3/ROMO1/ATP6AP1/ITGB2/TIMM13/RAB11B/NSG1/GZMB/MAL	establishment of protein localization to membrane	0.00106408	0.0317214	0.0273049	Module1
Go_BP	RABGEF1/VAMP8/HSPD1/FES/B2M/CD300A/STX4/HLA-F/HLA-E/ITGB2/SYK/FGR/KLRK1/KLRC1/CD226	regulation of leukocyte mediated immunity	0.00113609	0.0336329	0.0289503	Module1
Go_BP	CD74/PAK2/PARP14/SH3BP5/IL6R/CHMP6/CD300A/CD4/RAP2B/MIF/ZFYVE28/ITGB2/SYK/MVP/AREG/BANK1	regulation of peptidyl-tyrosine phosphorylation	0.00115328	0.0339065	0.0291858	Module1
Go_BP	CD74/HSPD1/FCER1G/RAB27A/B2M/HLA-F/HLA-E/TUBB4B/HLA-DPA1/HLA-DRB5/CD27/GZMM/TRBC1/KLRK1/TRDC/KLRC1/CD226/PRF1/GZMB/IGHD	lymphocyte mediated immunity	0.00119624	0.0347748	0.0299332	Module1
Go_BP	ATP5MF/STOML2/ATP5F1E/ATP5ME	proton motive force-driven mitochondrial ATP synthesis	0.00119913	0.0347748	0.0299332	Module1
Go_BP	CD74/HSPD1/FCER1G/SPN/PARK7/IL6R/B2M/HSPB1/CD4/HLA-F/HLA-E/STOML2/MIF/STMP1/SYK/FGR/HLA-DPA1/HMGB2/SPON2/TXK/KLRK1/CD226/CARD11/IGHD	positive regulation of cytokine production	0.0012454	0.0358727	0.0308782	Module1
Go_BP	LDLRAD4/VPS35/CAPG/PARK7/FLII/SVIL/SIRT2/SSH2/TWF2/ANKRD27/KANK1	negative regulation of protein-containing complex assembly	0.00125857	0.0360087	0.0309953	Module1
Go_BP	CALM2/LDLRAD4/RABGEF1/PAK2/PARP14/RB1/SH3BP5/PARK7/CHMP6/CD300A/BAX/HSPB1/CALM3/CDK5RAP3/SIRT2/TNFAIP3/ZFYVE28/RGS14/MVP	negative regulation of protein phosphorylation	0.00129618	0.0368373	0.0317086	Module1
Go_BP	B2M/HLA-F/HLA-E/SYK/KLRK1/CD226/PRF1	positive regulation of cell killing	0.00131298	0.0370679	0.031907	Module1
Go_BP	LDLR/PAK2/TAOK1/CAPG/PFDN6/CORO1B/FLII/SVIL/SSH2/VBP1/TWF2/KANK1	negative regulation of supramolecular fiber organization	0.00136646	0.0381756	0.0328605	Module1
Go_BP	CALM2/C4orf3/SRI/OXSR1/SLC9A3R1/GSTO1/CALM3/VDAC1/ARL6IP5	negative regulation of ion transmembrane transport	0.00137703	0.0381756	0.0328605	Module1
Go_BP	PDCD6/RPS27L/HSPD1/BAX/NDUFA13/BCAP31/SYK/ARL6IP5/LCK/BEX3	positive regulation of cysteine-type endopeptidase activity involved in apoptotic process	0.00138822	0.0381756	0.0328605	Module1
Go_BP	RABGEF1/FCER1G/SYK/FGR/CD226	Fc receptor mediated stimulatory signaling pathway	0.001397	0.0381756	0.0328605	Module1
Go_BP	LDLR/FCER1G/ITGB2/SYK/ITGB1	response to lipoprotein particle	0.001397	0.0381756	0.0328605	Module1
Go_BP	PLCL2/CD300A/UBASH3A/LCK/CD226/CARD11/GCSAM	regulation of antigen receptor-mediated signaling pathway	0.00143708	0.0390209	0.0335881	Module1
Go_BP	VPS35/PARK7/ITGB2/PNKD	regulation of dopamine metabolic process	0.00146893	0.039384	0.0339006	Module1
Go_BP	VPS35/PARK7/ITGB2/PNKD	regulation of catecholamine metabolic process	0.00146893	0.039384	0.0339006	Module1
Go_BP	ASAP1/PIH1D1/FES/PLEK/PARK7/SLF2/BAX/VASP/BRK1/STMP1/SYK/GIT1/SKAP1	positive regulation of protein-containing complex assembly	0.00148552	0.0394184	0.0339303	Module1
Go_BP	CD74/RABGEF1/STK10/OXSR1/SPN/IL6R/CD300A/MIF/LRCH1/ITGA4/XCL2/KLRK1/DPP4/GCSAM	regulation of leukocyte migration	0.00148871	0.0394184	0.0339303	Module1
Go_BP	CALM2/PLCL2/RB1/PARK7/B2M/ANXA2/CALM3/EDF1/CTBP2/SIRT2/HMGB2/AKTIP	positive regulation of binding	0.00151081	0.0395129	0.0340116	Module1
Go_BP	CD74/TMBIM6/PARK7/BAX/NDUFA13/SLC9A3R1/HSPB1/ARMC10/BCAP31/MIF/BCL2/LCK	regulation of intrinsic apoptotic signaling pathway	0.00151081	0.0395129	0.0340116	Module1
Go_BP	LDLRAD4/CD74/RABGEF1/CORO1B/ATP2B4/CD300A/SLC9A3R1/SRGAP2C/TIMP1/RAP2B/MIF/LRCH1/SP100/BCL2/KLRK1/ADGRG1/DPP4/KANK1/GCSAM	negative regulation of cell migration	0.00153282	0.0398439	0.0342965	Module1
Go_BP	CD74/PAK2/PARP14/SH3BP5/FES/IL6R/CHMP6/CD300A/CD4/RAP2B/MIF/ZFYVE28/ITGB2/SYK/FGR/MVP/TXK/LCK/AREG/BANK1	peptidyl-tyrosine phosphorylation	0.00154927	0.0399148	0.0343576	Module1
Go_BP	CALM2/SRI/PARK7/RER1/BAX/GSTO1/CD4/CALM3/CHCHD10/ERO1A/SP100/TWF2/UVRAG/LCK	maintenance of location in cell	0.00155427	0.0399148	0.0343576	Module1
Go_BP	IKBKB/CD300A/STOML2/THEMIS/SKAP1/UBASH3A/TXK/LCK/CD226/CARD11	T cell receptor signaling pathway	0.00156478	0.039944	0.0343827	Module1
Go_BP	CD74/FCER1G/B2M/HLA-DPA1/HLA-DRB5	antigen processing and presentation of peptide antigen via MHC class II	0.00160395	0.0404594	0.0348264	Module1
Go_BP	VPS35/ATP2B4/PARK7/ITGB2/PNKD	regulation of cellular amine metabolic process	0.00160395	0.0404594	0.0348264	Module1
Go_BP	LDLR/RABGEF1/BANF1/VPS35/PARP14/RB1/CORO1B/HLA-F/SIRT2/HLA-E/MIF/TNFAIP3/SYK/FGR/GIT1/SIGIRR/A2M/CST7/KLRK1/KLRC1/DPP4/USP18	negative regulation of response to external stimulus	0.00162699	0.0407992	0.0351189	Module1
Go_BP	PARK7/STX4/TNFAIP3/SP100/HMGB2/MAL	regulation of extrinsic apoptotic signaling pathway via death domain receptors	0.00164726	0.0410658	0.0353483	Module1
Go_BP	ACTB/FCER1G/RAB27A/PLEK/VKORC1/HSPB1/FLNA/TLN1/RAP2B/CLIC1/SYK/DGKA/TXK/LCK	blood coagulation	0.00169263	0.0419517	0.0361109	Module1
Go_BP	CD74/B2M/HLA-F/HLA-E/MIF/SPON2/CD226	positive regulation of cytokine production involved in immune response	0.0017126	0.0422013	0.0363257	Module1
Go_BP	PRDX4/ERO1A/EGLN2	peptidyl-proline hydroxylation to 4-hydroxy-L-proline	0.00173615	0.0422927	0.0364044	Module1
Go_BP	CD74/FES/CD4	positive regulation of monocyte differentiation	0.00173615	0.0422927	0.0364044	Module1
Go_BP	VAMP8/SYK/FGR/CD226	positive regulation of mast cell activation	0.0017783	0.0430732	0.0370762	Module1
Go_BP	NDUFB3/NDUFB6/PARK7/NDUFA8/NDUFA1/NDUFS1	mitochondrial electron transport, NADH to ubiquinone	0.00182735	0.0438783	0.0377692	Module1
Go_BP	NDUFB3/NDUFB6/ATP5MF/AK2/PARK7/NDUFA8/UQCRC1/PFKL/STOML2/NDUFA1/NDUFS1/UQCRQ/ATP5F1E/CHCHD10/GIT1/ATP5ME	ATP metabolic process	0.00183212	0.0438783	0.0377692	Module1
Go_BP	CD74/CD300A/MIF/TNFAIP3/SYK/BCL2/CD27/TRBC1/IKZF3/TRDC/CARD11/IGHD/BANK1	regulation of B cell activation	0.0019487	0.0464095	0.039948	Module1
Go_BP	CD74/BAX/DOCK11/MIF/TNFAIP3/BCL2/LAT/SIT1	leukocyte homeostasis	0.00197319	0.0467317	0.0402253	Module1
Go_BP	CALM2/LDLRAD4/RABGEF1/PAK2/PARP14/RB1/SH3BP5/PARK7/CHMP6/CD300A/BAX/HSPB1/CALM3/CDK5RAP3/SIRT2/TNFAIP3/ZFYVE28/RGS14/GIT1/MVP	negative regulation of phosphorylation	0.00204887	0.0482561	0.0415375	Module1
Go_BP	ACTB/FCER1G/RAB27A/PLEK/VKORC1/HSPB1/FLNA/TLN1/RAP2B/CLIC1/SYK/DGKA/TXK/LCK	coagulation	0.00208394	0.0482863	0.0415636	Module1
Go_BP	CD74/FCER1G/B2M/HLA-DPA1/HLA-DRB5	antigen processing and presentation of peptide or polysaccharide antigen via MHC class II	0.00208414	0.0482863	0.0415636	Module1
Go_BP	LDLR/FCER1G/ITGB2/SYK/ITGB1	cellular response to lipoprotein particle stimulus	0.00208414	0.0482863	0.0415636	Module1
Go_BP	PAK2/IKBKB/SYK/KLRK1	stimulatory C-type lectin receptor signaling pathway	0.00213008	0.0483006	0.0415759	Module1
Go_BP	SPN/IL6R/BCL2/TOX	alpha-beta T cell lineage commitment	0.00213008	0.0483006	0.0415759	Module1
Go_BP	LDLR/ANXA2/CNPY2/LDLRAP1	regulation of low-density lipoprotein particle clearance	0.00213008	0.0483006	0.0415759	Module1
Go_BP	SPN/IL6R/BCL2/TOX	CD4-positive or CD8-positive, alpha-beta T cell lineage commitment	0.00213008	0.0483006	0.0415759	Module1
Go_BP	CALM2/C4orf3/SRI/TMBIM6/OXSR1/SLC9A3R1/GSTO1/CALM3/VDAC1/ARL6IP5/BCL2	negative regulation of ion transport	0.00214461	0.0483728	0.041638	Module1
Go_BP	ACTB/FCER1G/RAB27A/PLEK/VKORC1/HSPB1/FLNA/TLN1/RAP2B/CLIC1/SYK/DGKA/TXK/LCK	hemostasis	0.00217055	0.0487003	0.0419199	Module1
Go_BP	RABGEF1/BANF1/PARP14/CD300A/HLA-F/HLA-E/TNFAIP3/SYK/FGR/A2M/KLRC1/USP18	negative regulation of immune response	0.00221972	0.0494388	0.0425556	Module1
Go_BP	CALM2/LDLRAD4/RABGEF1/PAK2/PARP14/IKBKB/RB1/SH3BP5/PLEK/PARK7/CHMP6/CD300A/BAX/HSPB1/CALM3/CDK5RAP3/SIRT2/TNFAIP3/ZFYVE28/RGS14/GIT1/MVP	negative regulation of phosphate metabolic process	0.00222666	0.0494388	0.0425556	Module1
Go_MF	LDLR/SRI/PARK7/ANXA2/TIMP1/SERPINB6/MIF/TNFAIP3/ITGB1/A2M/PZP/BCL2/DPP4/BANK1	protease binding	1.7427e-05	0.0117806	0.0105846	Module1
Go_MF	CD74/B2M/CD4/HLA-DPA1/HLA-DRB5/KLRC1/MS4A1	MHC protein complex binding	4.0273e-05	0.0136123	0.0122303	Module1
Go_MF	CD74/B2M/CD4/HLA-DPA1/HLA-DRB5/MS4A1	MHC class II protein complex binding	6.55946e-05	0.0147807	0.01328	Module1
Go_MF	S100A11/CALM2/PDCD6/ATP2B4/ANXA2/CALM3/S100A6/PLSCR3/S100A4/A2M	calcium-dependent protein binding	0.000109383	0.0182991	0.0164412	Module1
Go_MF	NDUFB3/NDUFB6/NQO2/NDUFA8/UQCRC1/NDUFA13/ETFA/ME2/NDUFA1/NDUFS1/AKR1B1/ETFB	electron transfer activity	0.000135348	0.0182991	0.0164412	Module1
Go_MF	NDUFB3/NDUFB6/NQO2/NDUFA8/NDUFA13/NDUFA1/NDUFS1	NAD(P)H dehydrogenase (quinone) activity	0.000177832	0.0200358	0.0180016	Module1
Go_MF	S100A11/ASAP1/PAK2/CAPG/RANBP1/AHNAK/CORO1B/PARK7/ANXA2/FLNA/DNAJB1/TLN1/VASP/LYPLA2/CLIC1/BSG/NUMB/ITGB1/TWF2/RAB11B/DOCK9	cadherin binding	0.000269891	0.0253224	0.0227515	Module1
Go_MF	CD74/ACTB/ATP2B4/CALM3	nitric-oxide synthase binding	0.000299673	0.0253224	0.0227515	Module1
Go_MF	S100A11/AHNAK/ANXA2/S100A6	S100 protein binding	0.000410696	0.029056	0.0261061	Module1
Go_MF	ATP6V0E1/NDUFB3/NDUFB6/ATP2B4/NDUFA8/UQCRC1/NDUFA13/ABCB10/NDUFA1/NDUFS1/ATP6V0E2/ABCD2/ABCB8	primary active transmembrane transporter activity	0.000429823	0.029056	0.0261061	Module1
Go_MF	NDUFB3/NDUFB6/NQO2/NDUFA8/NDUFA13/NDUFA1/NDUFS1	oxidoreductase activity, acting on NAD(P)H, quinone or similar compound as acceptor	0.00078614	0.0423863	0.0380829	Module1
Go_MF	NDUFB3/NDUFB6/NDUFA8/NDUFA13/NDUFA1/NDUFS1	NADH dehydrogenase (ubiquinone) activity	0.00082774	0.0423863	0.0380829	Module1
Go_MF	CD74/CD4/HLA-E/BCAP31/TUBB4B/KLRK1	MHC protein binding	0.00082774	0.0423863	0.0380829	Module1
Go_MF	PSME2/RPS27L/PSENEN/VSIR/MAL/BEX3	peptidase activator activity	0.000940523	0.0423863	0.0380829	Module1
Go_MF	NDUFB3/NDUFB6/NDUFA8/NDUFA13/NDUFA1/NDUFS1	NADH dehydrogenase (quinone) activity	0.000940523	0.0423863	0.0380829	Module1
Kegg	MAD1L1/CREB1/IKBKB/RANBP1/RB1/B2M/BAX/XPO1/CD4/TLN1/HLA-F/HLA-E/CCND3/TCF3/ITGB2/VDAC1/HLA-DPA1/HLA-DRB5/CD3D/CD3G/IL2RB/LCK	Human T-cell leukemia virus 1 infection	2.35869e-07	7.09966e-05	5.93397e-05	Module1
Kegg	ATP6V0E1/NDUFB3/NDUFB6/ATP5MF/NDUFA8/UQCRC1/NDUFA13/NDUFA1/ATP6AP1/NDUFS1/UQCRQ/ATP5F1E/NDUFA11/ATP5ME/ATP6V0E2	Oxidative phosphorylation	6.05478e-06	0.000911245	0.000761628	Module1
Kegg	CALM2/NDUFB3/GNAI3/NDUFB6/PARK7/BAX/NDUFA8/UQCRC1/NDUFA13/DAXX/CALM3/NDUFA1/NDUFS1/UQCRQ/ATP5F1E/NDUFA11/TUBB4B/TUBA1B/VDAC1/PSMD9/CAMK2G	Parkinson disease	1.96338e-05	0.00196993	0.00164649	Module1
Kegg	ATP6V0E1/ACTB/DYNC1I2/M6PR/RAB5B/HLA-F/HLA-E/ATP6AP1/ITGB2/TUBB4B/TUBA1B/HLA-DPA1/HLA-DRB5/ITGB1/ATP6V0E2	Phagosome	3.3579e-05	0.00252682	0.00211194	Module1
Kegg	CD74/PSME2/CREB1/B2M/CD4/HLA-F/HLA-E/HLA-DPA1/HLA-DRB5/KLRC1	Antigen processing and presentation	7.51457e-05	0.00431896	0.00360984	Module1
Kegg	AP1S2/CALM2/PAK2/GNAI3/IKBKB/B2M/CFL1/BAX/GNG2/CD4/CALM3/HLA-F/HLA-E/GNG7/BCL2/CD3D/CD3G	Human immunodeficiency virus 1 infection	8.60923e-05	0.00431896	0.00360984	Module1
Kegg	CALM2/CD74/HSPD1/FCER1G/CREB1/RAB5B/BAX/CALM3/ATP6AP1/ITGB2/SYK/HLA-DPA1/HLA-DRB5/CAMK2G/BCL2	Tuberculosis	0.000157724	0.00678214	0.00566858	Module1
Kegg	HSPD1/HLA-F/HLA-E/HLA-DPA1/HLA-DRB5/PRF1/GZMB	Type I diabetes mellitus	0.00018564	0.0069847	0.00583789	Module1
Kegg	HLA-F/HLA-E/HLA-DPA1/HLA-DRB5/KLRC1/PRF1/GZMB	Graft-versus-host disease	0.000214707	0.00718074	0.00600174	Module1
Kegg	IKBKB/CD4/HLA-DPA1/HLA-DRB5/CD3D/CD3G/MAF/LAT/IL2RB/LCK	Th1 and Th2 cell differentiation	0.000241553	0.00727075	0.00607696	Module1
Kegg	NDUFB3/NDUFB6/RCOR1/CREB1/BAX/NDUFA8/UQCRC1/NDUFA13/POLR2F/AP2S1/NDUFA1/NDUFS1/UQCRQ/ATP5F1E/NDUFA11/POLR2E/TUBB4B/TUBA1B/VDAC1/PSMD9	Huntington disease	0.000398012	0.010891	0.00910285	Module1
Kegg	IL6R/CD4/ITGA4/CD7/HLA-DPA1/HLA-DRB5/CD3D/CD3G/FLT3LG/MS4A1	Hematopoietic cell lineage	0.000436802	0.0109564	0.00915751	Module1
Kegg	SPN/CD4/HLA-F/HLA-E/ITGA4/VSIR/ITGB2/HLA-DPA1/HLA-DRB5/ITGB1/ITGB7/NCAM1/CD226	Cell adhesion molecules	0.000494954	0.0114601	0.00957846	Module1
Kegg	HLA-F/HLA-E/HLA-DPA1/HLA-DRB5/PRF1/GZMB	Allograft rejection	0.000650511	0.0134683	0.0112569	Module1
Kegg	ACTB/EIF4G3/HLA-F/HLA-E/ITGB2/HLA-DPA1/HLA-DRB5/PRF1	Viral myocarditis	0.000671177	0.0134683	0.0112569	Module1
Kegg	IKBKB/IL6R/CD4/HLA-DPA1/HLA-DRB5/CD3D/CD3G/LAT/IL2RB/LCK	Th17 cell differentiation	0.000865349	0.0162794	0.0136065	Module1
Kegg	FCER1G/HLA-E/HCST/ITGB2/SYK/LAT/KLRK1/KLRC1/LCK/PRF1/GZMB	Natural killer cell mediated cytotoxicity	0.00122208	0.0209649	0.0175227	Module1
Kegg	DYNC1I2/CREB1/RAB5B/STX4/RAB11B/AQP3	Vasopressin-regulated water reabsorption	0.00125372	0.0209649	0.0175227	Module1
Kegg	NDUFB3/NDUFB6/IKBKB/IL6R/BAX/NDUFA8/UQCRC1/NDUFA13/NDUFA1/NDUFS1/UQCRQ/NDUFA11	Non-alcoholic fatty liver disease	0.00138308	0.021911	0.0183134	Module1
Kegg	NDUFB3/ACTB/NDUFB6/BAX/NDUFA8/UQCRC1/NDUFA13/CAT/DAXX/NUP210/NDUFA1/NDUFS1/UQCRQ/ATP5F1E/NDUFA11/CHCHD10/TUBB4B/TUBA1B/VDAC1/PSMD9/BCL2	Amyotrophic lateral sclerosis	0.00149392	0.0224835	0.0187919	Module1
Kegg	IKBKB/RB1/B2M/BAX/HLA-F/HLA-E/TNFAIP3/CCND3/SYK/HLA-DPA1/HLA-DRB5/BCL2/CD3D/CD3G	Epstein-Barr virus infection	0.00160794	0.0230471	0.019263	Module1
Kegg	NDUFB3/NDUFB6/CREB1/BAX/NDUFA8/UQCRC1/NDUFA13/NDUFA1/NDUFS1/UQCRQ/ATP5F1E/NDUFA11/TUBB4B/TUBA1B/VDAC1/PSMD9/NCAM1	Prion disease	0.00186652	0.0255374	0.0213445	Module1
Kegg	NDUFB3/ACTB/NDUFB6/ATP5MF/CREB1/NDUFA8/UQCRC1/NDUFA13/CPT1A/NDUFA1/NDUFS1/UQCRQ/ATP5F1E/NDUFA11/ATP5ME	Thermogenesis	0.00226515	0.0296439	0.0247767	Module1
Kegg	TBXAS1/VAMP8/ACTB/GNAI3/FCER1G/TLN1/VASP/ORAI1/SYK/ITGB1	Platelet activation	0.00259492	0.0325446	0.0272011	Module1
Kegg	ATP6V0E1/ACTB/PDIA4/ATP6AP1/ERO1A/ATP6V0E2	Vibrio cholerae infection	0.0027217	0.0327693	0.0273889	Module1
Kegg	CALM2/CREB1/SIK2/CALM3/PFKL/CPT1A/PRMT1/CAMK2G/ACACB	Glucagon signaling pathway	0.00284243	0.0329066	0.0275037	Module1
Kegg	HLA-F/HLA-E/HLA-DPA1/HLA-DRB5/PRF1/GZMB	Autoimmune thyroid disease	0.0036429	0.0403728	0.033744	Module1
Kegg	CD4/ORAI1/CD3D/LCK/CD79A	Primary immunodeficiency	0.00375561	0.0403728	0.033744	Module1
Kegg	CALM2/NDUFB3/NDUFB6/PARK7/BAX/NDUFA8/UQCRC1/NDUFA13/CAT/DAXX/CALM3/NDUFA1/NDUFS1/UQCRQ/ATP5F1E/NDUFA11/TUBB4B/TUBA1B/VDAC1/CAPN2/HSD17B10/PSMD9/CAMK2G/BCL2	Pathways of neurodegeneration - multiple diseases	0.0039499	0.0409973	0.0342659	Module1
Kegg	CALM2/GNAI3/CREB1/IKBKB/RB1/IL6R/B2M/BAX/GNG2/CALM3/HLA-F/HLA-E/PTGER2/GNG7	Human cytomegalovirus infection	0.00411643	0.0412873	0.0345084	Module1
Kegg	NDUFB3/NDUFB6/IKBKB/NDUFA8/UQCRC1/NDUFA13/CAT/GSTO1/NDUFA1/NDUFS1/UQCRQ/ATP5F1E/NDUFA11/VDAC1	Chemical carcinogenesis - reactive oxygen species	0.00428094	0.0412873	0.0345084	Module1
Kegg	ASAP1/LDLR/VPS35/CHMP6/RAB5B/PSD4/HLA-F/ARRB1/HLA-E/AP2S1/GIT1/CYTH2/RAB11B/IL2RB/LDLRAP1	Endocytosis	0.00438935	0.0412873	0.0345084	Module1
Kegg	CD74/IKBKB/B2M/BAX/DAXX/HLA-F/HLA-E/SYK/SP100/HLA-DPA1/HLA-DRB5/BCL2	Herpes simplex virus 1 infection	0.00471012	0.042962	0.0359081	Module1
Reactome	NDUFB3/SUCLG2/NDUFB6/ATP5MF/TIMMDC1/NDUFA8/UQCRC1/NDUFA13/TMEM126B/ETFA/ME2/NDUFA1/NDUFS1/UQCRQ/BSG/ATP5F1E/NDUFA11/VDAC1/ETFB/ATP5ME	The citric acid (TCA) cycle and respiratory electron transport	4.27235e-07	0.000271588	0.000237552	Module1
Reactome	PAK2/CD4/VASP/HLA-DPA1/HLA-DRB5/CD3D/CD3G/LAT/LCK	Generation of second messenger molecules	5.18793e-07	0.000271588	0.000237552	Module1
Reactome	NDUFB3/NDUFB6/ATP5MF/TIMMDC1/NDUFA8/UQCRC1/NDUFA13/TMEM126B/ETFA/NDUFA1/NDUFS1/UQCRQ/ATP5F1E/NDUFA11/ETFB/ATP5ME	Respiratory electron transport, ATP synthesis by chemiosmotic coupling, and heat production by uncoupling proteins.	1.35856e-06	0.000474136	0.000414717	Module1
Reactome	B2M/CD300A/HLA-F/HLA-E/ITGA4/HCST/ITGB2/ITGB1/CD3D/CD3G/ITGB7/KLRG1/KLRK1/KLRC1/KLRF1/CD226	Immunoregulatory interactions between a Lymphoid and a non-Lymphoid cell	2.79083e-06	0.000730499	0.000638952	Module1
Reactome	S100A11/CD63/STK10/VAMP8/TMEM179B/NAPRT/FCER1G/PA2G4/RAB27A/BIN2/B2M/RAB5B/CD300A/ANXA2/CAT/KCNAB2/PFKL/CTSA/SERPINB6/RAP2B/LAMTOR1/MIF/PRDX4/ITGB2/SLC2A3/FGR/TUBB4B/GDI2/MVP/APRT/TMEM63A/HMOX2/ATAD3B	Neutrophil degranulation	9.73236e-06	0.00196913	0.00172236	Module1
Reactome	NDUFB3/NDUFB6/TIMMDC1/NDUFA8/UQCRC1/NDUFA13/TMEM126B/ETFA/NDUFA1/NDUFS1/UQCRQ/NDUFA11/ETFB	Respiratory electron transport	1.31461e-05	0.00196913	0.00172236	Module1
Reactome	CD4/HLA-DPA1/HLA-DRB5/CD3D/CD3G/LCK	Translocation of ZAP-70 to Immunological synapse	1.43686e-05	0.00196913	0.00172236	Module1
Reactome	AP1S2/PAK2/B2M/CD4/AP2S1/PACS1/LCK	The role of Nef in HIV-1 replication and disease pathogenesis	1.50459e-05	0.00196913	0.00172236	Module1
Reactome	CALM2/GNAI3/CREB1/XPO1/HSPB1/GNG2/CALM3/PRMT1/GNG7/BCL2/AREG	Extra-nuclear estrogen signaling	1.87136e-05	0.00217702	0.00190419	Module1
Reactome	AP1S2/B2M/CD4/AP2S1/PACS1/LCK	Nef-mediates down modulation of cell surface receptors by recruiting them to clathrin adapters	2.72988e-05	0.00285819	0.0025	Module1
Reactome	CD4/HLA-DPA1/HLA-DRB5/CD3D/CD3G/LCK	Phosphorylation of CD3 and TCR zeta chains	3.65852e-05	0.00345222	0.00301959	Module1
Reactome	CALM2/FCER1G/CALM3/AHCYL1/SYK/LAT/TXK	FCERI mediated Ca+2 mobilization	4.76478e-05	0.00345222	0.00301959	Module1
Reactome	NDUFB3/NDUFB6/TIMMDC1/NDUFA8/NDUFA13/TMEM126B/NDUFA1/NDUFS1/NDUFA11	Complex I biogenesis	4.81566e-05	0.00345222	0.00301959	Module1
Reactome	CD4/HLA-DPA1/HLA-DRB5/CD3D/CD3G/LCK	PD-1 signaling	4.82446e-05	0.00345222	0.00301959	Module1
Reactome	CALM2/CD63/PHACTR2/GNAI3/FCER1G/PLEK/CFL1/STX4/GNG2/FLNA/CALM3/TLN1/TIMP1/ARRB1/GNG7/SYK/DGKA/A2M/LAT/LCK/MAGED2	Platelet activation, signaling and aggregation	4.94588e-05	0.00345222	0.00301959	Module1
Reactome	PSME2/PAK2/IKBKB/CD4/VASP/HLA-DPA1/HLA-DRB5/PSMD9/CD3D/CD3G/LAT/LCK/CARD11	TCR signaling	6.7746e-05	0.00443313	0.00387757	Module1
Reactome	CALM2/CREB1/CALM3/CAMK2G	CREB1 phosphorylation through the activation of CaMKII/CaMKK/CaMKIV cascasde	0.000150415	0.00849863	0.00743358	Module1
Reactome	ACTB/LIMS1/FLNA/VASP/ITGB1	Cell-extracellular matrix interactions	0.000153329	0.00849863	0.00743358	Module1
Reactome	AP1S2/PSME2/PAK2/BANF1/RANBP1/B2M/XPO1/CD4/NUP210/AP2S1/PACS1/PSMD9/LCK	Host Interactions of HIV factors	0.000154225	0.00849863	0.00743358	Module1
Reactome	CALM2/CREB1/CALM3/AHCYL1/SYK/FGR/CD3G	FCGR3A-mediated IL10 synthesis	0.000173312	0.00907286	0.00793585	Module1
Reactome	B2M/HLA-E/SYK/LAT/KLRK1/LCK	DAP12 signaling	0.000237243	0.0118283	0.0103459	Module1
Reactome	MICOS10/ATP5MF/CHCHD3/MICOS13/ATP5F1E/ATP5ME	Cristae formation	0.000286766	0.0136475	0.0119371	Module1
Reactome	CALM2/CREB1/CALM3/CAMK2G	CaMK IV-mediated phosphorylation of CREB	0.000337869	0.0144088	0.0126031	Module1
Reactome	ACTB/PFDN6/CCT5/VBP1/TUBB4B/TUBA1B	Cooperation of Prefoldin and TriC/CCT in actin and tubulin folding	0.000344051	0.0144088	0.0126031	Module1
Reactome	CALM2/CALM3/AHCYL1/ORAI1/SYK/CD79A	Antigen activates B Cell Receptor (BCR) leading to generation of second messengers	0.000344051	0.0144088	0.0126031	Module1
Reactome	CALM2/TPM4/PAK2/MYL6/ANXA2/CALM3/TLN1	Smooth Muscle Contraction	0.000370508	0.0149201	0.0130503	Module1
Reactome	CALM2/SRI/ATP2B4/CALM3	Reduction of cytosolic Ca++ levels	0.000651168	0.023904	0.0209083	Module1
Reactome	CALM2/PAK2/MYL6/FLNA/CALM3	RHO GTPases activate PAKs	0.000654977	0.023904	0.0209083	Module1
Reactome	AP1S2/PSME2/PAK2/BANF1/RANBP1/CHMP6/B2M/XPO1/CD4/POLR2F/NUP210/AP2S1/PACS1/POLR2E/PSMD9/LCK/NMT2	HIV Infection	0.000662096	0.023904	0.0209083	Module1
Reactome	PSME2/IKBKB/CD4/HLA-DPA1/HLA-DRB5/PSMD9/CD3D/CD3G/LCK/CARD11	Downstream TCR signaling	0.000750061	0.0246558	0.021566	Module1
Reactome	CALM2/PSME2/PAK2/FCER1G/IKBKB/CALM3/AHCYL1/SYK/PSMD9/LAT/TXK/CARD11	Fc epsilon receptor (FCERI) signaling	0.000753569	0.0246558	0.021566	Module1
Reactome	CALM2/CD63/PHACTR2/PLEK/CFL1/STX4/FLNA/CALM3/TLN1/TIMP1/A2M/MAGED2	Response to elevated platelet cytosolic Ca2+	0.000753569	0.0246558	0.021566	Module1
Reactome	CALM2/PAK2/ACTB/HSPB1/CALM3/AHCYL1/BRK1/MAPKAPK3/THEM4/SH2D2A	VEGFA-VEGFR2 Pathway	0.00081241	0.0257756	0.0225454	Module1
Reactome	CALM2/PSME2/PAK2/ACTB/IL6R/XPO1/HSPB1/CALM3/DNAJB1/TLN1/ARRB1/CCND3/DUSP2/PSMD9/CAMK2G/LAT/IL2RB/FLT3LG/RASGRF2/NCAM1/AREG	MAPK family signaling cascades	0.000897446	0.0269114	0.0235389	Module1
Reactome	PSME2/PAK2/CFL1/ANXA2/GSTO1/MIF	Gene and protein expression by JAK-STAT signaling after Interleukin-12 stimulation	0.000899618	0.0269114	0.0235389	Module1
Reactome	PAK2/CD4/HLA-DPA1/HLA-DRB5/CD3D/CD3G/THEM4/LCK	Costimulation by the CD28 family	0.00109137	0.0317407	0.027763	Module1
Reactome	MRPL20/MRPS34/MRPL51/MRPL27/MRPL40/MRPL24/MRPL14/MRPL43/MRPS31	Mitochondrial translation initiation	0.00123959	0.0332781	0.0291077	Module1
Reactome	MRPL20/MRPS34/MRPL51/MRPL27/MRPL40/MRPL24/MRPL14/MRPL43/MRPS31	Mitochondrial translation elongation	0.00123959	0.0332781	0.0291077	Module1
Reactome	MRPL20/MRPS34/MRPL51/MRPL27/MRPL40/MRPL24/MRPL14/MRPL43/MRPS31	Mitochondrial translation termination	0.00123959	0.0332781	0.0291077	Module1
Reactome	ACTB/PFDN6/CCT5/VBP1/TUBB4B	Prefoldin mediated transfer of substrate to CCT/TriC	0.00137127	0.0352102	0.0307977	Module1
Reactome	LDLR/VAMP8/M6PR/CD4/ARRB1/AP2S1/CD3D/CD3G/LDLRAP1/AREG	Cargo recognition for clathrin-mediated endocytosis	0.00137882	0.0352102	0.0307977	Module1
Reactome	CALM2/SRI/ATP2B4/CALM3/AHCYL1/ORAI1/CAMK2G	Ion homeostasis	0.00142466	0.0355148	0.0310641	Module1
Reactome	CALM2/PAK2/ACTB/HSPB1/CALM3/AHCYL1/BRK1/MAPKAPK3/THEM4/SH2D2A	Signaling by VEGF	0.00158941	0.037608	0.0328949	Module1
Reactome	LDLR/VAMP8/ACTB/M6PR/RAB5B/CD4/ARRB1/AP2S1/CD3D/CD3G/LDLRAP1/AREG	Clathrin-mediated endocytosis	0.00159413	0.037608	0.0328949	Module1
Reactome	CALM2/CREB1/CALM3/CAMK2G/RASGRF2	CREB1 phosphorylation through NMDA receptor-mediated activation of RAS signaling	0.00161639	0.037608	0.0328949	Module1
Reactome	CALM2/ACTB/CALM3/TLN1/ARRB1/CAMK2G	Signaling by RAF1 mutants	0.00174982	0.0398275	0.0348363	Module1
Reactome	GBP4/B2M/HLA-F/HLA-E/SP100/HLA-DPA1/HLA-DRB5/CAMK2G/NCAM1	Interferon gamma signaling	0.00184023	0.040199	0.0351612	Module1
Reactome	CALM2/CD63/PHACTR2/PLEK/CFL1/FLNA/CALM3/TLN1/TIMP1/A2M/MAGED2	Platelet degranulation	0.00184293	0.040199	0.0351612	Module1
Reactome	CALM2/SRI/ATP2B4/CALM3/ORAI1	Platelet calcium homeostasis	0.00189222	0.0404317	0.0353647	Module1
Reactome	MRPL20/MRPS34/MRPL51/MRPL27/MRPL40/MRPL24/MRPL14/MRPL43/MRPS31	Mitochondrial translation	0.00198443	0.0415539	0.0363463	Module1
Reactome	CALM2/PSME2/IKBKB/CALM3/AHCYL1/ORAI1/SYK/PSMD9/CARD11/CD79A	Signaling by the B Cell Receptor (BCR)	0.00208889	0.0428837	0.0375095	Module1
Reactome	B2M/HLA-E/SYK/LAT/KLRK1/LCK	DAP12 interactions	0.00222232	0.0447456	0.039138	Module1
Reactome	CALM2/MICOS10/ATP5MF/CREB1/CHCHD3/MICOS13/CALM3/ATP5F1E/ATP5ME	Mitochondrial biogenesis	0.00229985	0.0454329	0.0397392	Module1
Reactome	CALM2/ACTB/CALM3/TUBB4B/TUBA1B	RHO GTPases activate IQGAPs	0.00254483	0.0487372	0.0426294	Module1
Reactome	CALM2/ACTB/CALM3/TLN1/ARRB1/CAMK2G	Signaling by moderate kinase activity BRAF mutants	0.0027851	0.0487372	0.0426294	Module1
Reactome	CALM2/ACTB/CALM3/TLN1/ARRB1/CAMK2G	Signaling by RAS mutants	0.0027851	0.0487372	0.0426294	Module1
Reactome	CALM2/ACTB/CALM3/TLN1/ARRB1/CAMK2G	Paradoxical activation of RAF signaling by kinase inactive BRAF	0.0027851	0.0487372	0.0426294	Module1
Reactome	PSME2/PAK2/CFL1/ANXA2/GSTO1/MIF	Interleukin-12 signaling	0.0027851	0.0487372	0.0426294	Module1
Reactome	CALM2/ACTB/CALM3/TLN1/ARRB1/CAMK2G	Signaling downstream of RAS mutants	0.0027851	0.0487372	0.0426294	Module1
Reactome	AP1S2/B2M/PACS1	Nef mediated downregulation of MHC class I complex cell surface expression	0.00282314	0.0487372	0.0426294	Module1
Reactome	CALM2/CREB1/CALM3/GIT1/TUBB4B/TUBA1B/CAMK2G/RASGRF2	Post NMDA receptor activation events	0.00283951	0.0487372	0.0426294	Module1
Hallmark	CD74/CAPG/IKBKB/EIF4G3/B2M/FLNA/CD4/TIMP1/HLA-E/CCND3/LY75/ITGB2/CD7/FGR/GZMA/CD3D/CD3G/SIT1/IL2RB/LCK/PRF1/GZMB/CD79A	HALLMARK_ALLOGRAFT_REJECTION	2.1133e-05	0.00103552	0.000912055	Module1
Hallmark	ATP6V0E1/NDUFB3/NDUFB6/ATP5MF/NQO2/BAX/NDUFA8/UQCRC1/CPT1A/ETFA/POLR2F/NDUFA1/ATP6AP1/NDUFS1/UQCRQ/ATP5F1E/VDAC1/TIMM13/HSD17B10/ETFB/ATP5ME	HALLMARK_OXIDATIVE_PHOSPHORYLATION	0.000186623	0.00457226	0.00402713	Module1
Hallmark	CD74/PSME2/VAMP8/GBP4/SRI/PARP14/PARP12/B2M/TNFAIP3/CD69/MVP/PIM1/GZMA/AUTS2/IL2RB/ITGB7/KLRK1/USP18/BANK1	HALLMARK_INTERFERON_GAMMA_RESPONSE	0.00132322	0.0216126	0.0190358	Module1
cell_type	geneID	description	pvalue	padjust	qvalue	Module
Go_BP	SRSF4/HNRNPA1/WTAP/RBM3/SF1/HNRNPH3/SFPQ/CELF1/RPRD1B/SRSF11/HNRNPU/YTHDC1/PRPF40A/CDC40/RPRD2/SNRPB/SREK1/ZNF326/RBM39/TCERG1/LUC7L2/SON/FXR1/SLTM/SRSF10/SYF2/PRPF39/DHX9/PTBP2/SRRM2/RBM27/SAFB/SNIP1/YBX1/VIRMA/PRPF4B/SFSWAP/SCAF11/PPP4R2/DDX39B/SNRPA1/TRA2A/ISY1/SNW1/PPWD1/CIR1/TENT2/DHX15/RBM26/BUD31/SUPT6H/DYRK1A/SNRNP40/CNOT6L/AQR/SCAF8/RNMT/CDK11B/WBP11/CWF19L1/MBNL2/ADAR/NUP98	mRNA processing	3.95643e-25	1.46902e-21	1.28188e-21	Modul2
Go_BP	SRSF4/HNRNPA1/WTAP/RBM3/SF1/HNRNPH3/SFPQ/CELF1/SRSF11/HNRNPU/YTHDC1/PRPF40A/CDC40/SNRPB/SREK1/ZNF326/RBM39/TCERG1/LUC7L2/SON/FXR1/SRSF10/SYF2/PRPF39/DHX9/PTBP2/SRRM2/SNIP1/YBX1/VIRMA/PRPF4B/SFSWAP/SCAF11/CCNL2/PPP4R2/DDX39B/SNRPA1/TRA2A/ISY1/SNW1/PPWD1/CIR1/DHX15/BUD31/SUPT6H/PPIG/DYRK1A/SNRNP40/AQR/WBP11/CWF19L1/MBNL2/NUP98	RNA splicing	1.97314e-20	3.66314e-17	3.19649e-17	Modul2
Go_BP	SRSF4/HNRNPA1/WTAP/RBM3/SF1/HNRNPH3/SFPQ/CELF1/HNRNPU/YTHDC1/PRPF40A/CDC40/SNRPB/RBM39/LUC7L2/SON/FXR1/SRSF10/SYF2/PRPF39/DHX9/PTBP2/SRRM2/SNIP1/PRPF4B/SFSWAP/SCAF11/DDX39B/SNRPA1/TRA2A/ISY1/SNW1/PPWD1/BUD31/DYRK1A/SNRNP40/AQR/WBP11/CWF19L1/MBNL2/NUP98	RNA splicing, via transesterification reactions with bulged adenosine as nucleophile	7.28701e-17	6.76417e-14	5.90248e-14	Modul2
Go_BP	SRSF4/HNRNPA1/WTAP/RBM3/SF1/HNRNPH3/SFPQ/CELF1/HNRNPU/YTHDC1/PRPF40A/CDC40/SNRPB/RBM39/LUC7L2/SON/FXR1/SRSF10/SYF2/PRPF39/DHX9/PTBP2/SRRM2/SNIP1/PRPF4B/SFSWAP/SCAF11/DDX39B/SNRPA1/TRA2A/ISY1/SNW1/PPWD1/BUD31/DYRK1A/SNRNP40/AQR/WBP11/CWF19L1/MBNL2/NUP98	mRNA splicing, via spliceosome	7.28701e-17	6.76417e-14	5.90248e-14	Modul2
Go_BP	SRSF4/HNRNPA1/WTAP/RBM3/SF1/HNRNPH3/SFPQ/CELF1/HNRNPU/YTHDC1/PRPF40A/CDC40/SNRPB/RBM39/LUC7L2/SON/FXR1/SRSF10/SYF2/PRPF39/DHX9/PTBP2/SRRM2/SNIP1/PRPF4B/SFSWAP/SCAF11/DDX39B/SNRPA1/TRA2A/ISY1/SNW1/PPWD1/BUD31/DYRK1A/SNRNP40/AQR/WBP11/CWF19L1/MBNL2/NUP98	RNA splicing, via transesterification reactions	1.13621e-16	8.43749e-14	7.36264e-14	Modul2
Go_BP	SRSF4/HNRNPA1/WTAP/RBM3/SF1/PUM2/CSDE1/PUM1/CELF1/DCP2/RC3H1/CNOT8/TNRC6A/HNRNPU/YTHDC1/CNOT2/RBM39/SON/FXR1/SLTM/SRSF10/DHX9/DCP1A/SAFB/YBX1/VIRMA/SFSWAP/TUT4/TRA2A/HNRNPD/SNW1/CNOT1/SUPT6H/DYRK1A/CNOT6L/CDK11B/MBNL2/NUP98	regulation of mRNA metabolic process	6.95201e-16	4.30214e-13	3.75409e-13	Modul2
Go_BP	SRSF4/HNRNPA1/WTAP/RBM3/SF1/CELF1/HNRNPU/YTHDC1/RBM39/SON/FXR1/SLTM/SRSF10/DHX9/SAFB/VIRMA/SFSWAP/TRA2A/SNW1/SUPT6H/DYRK1A/CDK11B/MBNL2/NUP98	regulation of mRNA processing	2.95138e-13	1.5655e-10	1.36607e-10	Modul2
Go_BP	ITCH/DDIT3/WAC/UBXN7/WDR26/CSNK1A1/RFFL/CUL3/FBXL3/SMURF2/TLK2/PIAS1/USP7/SEL1L/FZR1/PSMD7/KLHL20/RNF4/RYBP/WWP2/CRBN/NPLOC4/AREL1/UBQLN1/ARNTL/UBE4A/TRIM13/SPOPL/DERL2/FBXW11/DERL1/MDM2/DNAJB14/GNA12/RHBDD2/TRPC4AP/HUWE1/SGTB/PSMC1/FBXL5/TMEM67	proteasome-mediated ubiquitin-dependent protein catabolic process	4.70414e-13	2.18331e-10	1.90518e-10	Modul2
Go_BP	ITCH/DDIT3/WAC/UBXN7/WDR26/CSNK1A1/RFFL/CUL3/FBXL3/SMURF2/TLK2/PIAS1/USP7/SEL1L/FZR1/PSMD7/KLHL20/RNF4/RYBP/WWP2/CRBN/PSMB7/NPLOC4/AREL1/UBQLN1/ARNTL/UBE4A/TRIM13/SPOPL/DERL2/FBXW11/TMF1/DERL1/MDM2/DNAJB14/PMAIP1/GNA12/RHBDD2/TRPC4AP/HUWE1/SGTB/PSMC1/FBXL5/TMEM67	proteasomal protein catabolic process	2.85461e-12	1.17769e-09	1.02766e-09	Modul2
Go_BP	RBM3/CSDE1/PUM1/CELF1/DCP2/RC3H1/CNOT8/TNRC6A/HNRNPU/CNOT2/DHX9/DCP1A/YBX1/TUT4/TRA2A/HNRNPD/SNW1/CNOT1/CNOT6L/NUP98	positive regulation of mRNA metabolic process	1.03582e-10	3.84599e-08	3.35605e-08	Modul2
Go_BP	SRSF4/HNRNPA1/WTAP/RBM3/SF1/HNRNPH3/CELF1/HNRNPU/YTHDC1/ZNF326/RBM39/SON/FXR1/SRSF10/PTBP2/SFSWAP/CCNL2/TRA2A/SNW1/DYRK1A/MBNL2/NUP98	regulation of RNA splicing	1.38598e-10	4.67832e-08	4.08235e-08	Modul2
Go_BP	SRSF4/HNRNPA1/WTAP/RBM3/SF1/CELF1/HNRNPU/YTHDC1/RBM39/SON/FXR1/SRSF10/SFSWAP/TRA2A/SNW1/DYRK1A/MBNL2/NUP98	regulation of mRNA splicing, via spliceosome	2.2995e-10	7.11503e-08	6.20865e-08	Modul2
Go_BP	CSDE1/DCP2/RC3H1/CNOT8/TNRC6A/HNRNPU/CNOT2/DHX9/DCP1A/YBX1/TUT4/HNRNPD/CNOT1/CNOT6L	nuclear-transcribed mRNA catabolic process, deadenylation-dependent decay	8.59732e-10	2.30476e-07	2.01116e-07	Modul2
Go_BP	EIF1/DNAJC3/RBM3/PUM2/CSDE1/EIF1B/PUM1/CELF1/DCP2/RC3H1/LSM14A/CNOT8/TNRC6A/HNRNPU/CNOT2/PCIF1/EIF4E/RPS6KB1/FXR1/DDX6/DHX9/DCP1A/YBX1/TUT4/PER2/DHX29/DNAJC1/HNRNPD/CDC123/SARNP/CNOT1/PPP1R15A/CNOT6L/LARP4/GCN1/EIF2AK4/NCK1/SELENOT	regulation of translation	8.69019e-10	2.30476e-07	2.01116e-07	Modul2
Go_BP	CSDE1/PUM1/CELF1/DCP2/RC3H1/CNOT8/TNRC6A/HNRNPU/CNOT2/DHX9/DCP1A/YBX1/TUT4/HNRNPD/CNOT1/CNOT6L	mRNA destabilization	1.78201e-09	4.41107e-07	3.84914e-07	Modul2
Go_BP	CSDE1/PUM1/CELF1/DCP2/RC3H1/CNOT8/TNRC6A/HNRNPU/CNOT2/DHX9/DCP1A/YBX1/TUT4/HNRNPD/CNOT1/CNOT6L	RNA destabilization	3.45384e-09	7.5436e-07	6.58262e-07	Modul2
Go_BP	CSDE1/PUM1/CELF1/DCP2/RC3H1/CNOT8/TNRC6A/HNRNPU/CNOT2/DHX9/DCP1A/YBX1/TUT4/HNRNPD/CNOT1/CNOT6L	positive regulation of mRNA catabolic process	3.45384e-09	7.5436e-07	6.58262e-07	Modul2
Go_BP	ITCH/WAC/CSDE1/PUM1/CELF1/DCP2/RC3H1/CNOT8/CSNK1A1/TNRC6A/HNRNPU/CNOT2/PIAS1/FZR1/DHX9/TBK1/DCP1A/YBX1/UBQLN1/BCL2L11/TUT4/TRIM13/SUPV3L1/EZR/HNRNPD/CNOT1/SNX9/RAB3GAP1/PTPN1/CNOT6L/PIK3C2A/MDM2/SH3D19/PRXL2C/PSMC1/FBXL5	positive regulation of cellular catabolic process	4.55849e-09	9.40314e-07	8.20527e-07	Modul2
Go_BP	USP3/CREBBP/LMNA/KDM2A/ARID4A/SFPQ/UBR5/WAC/KDM6A/BAZ2A/MIER1/BRD1/EPC1/ARID4B/UBE2E1/KANSL1/PCGF3/SETD2/USP7/KDM3A/MECP2/ATF2/RYBP/PPP4R2/KDM3B/PER2/RLF/SNW1/NAA50/SUPT6H/RBBP4/AKAP8/PHF1/SAP30BP/ARID5A/ATG5/PHF20/HUWE1	histone modification	5.25093e-09	1.02614e-06	8.95422e-07	Modul2
Go_BP	DNAJC3/DDIT3/CEBPB/ATF3/OPA1/GORASP2/SEL1L/NPLOC4/UBQLN1/BCL2L11/UBE4A/TRIM13/MBTPS1/DERL2/PPP1R15A/CERT1/PTPN1/DERL1/DNAJB14/PMAIP1/RHBDD2/EIF2AK4/NCK1/SGTB/TMEM67	response to endoplasmic reticulum stress	2.68763e-08	4.98959e-06	4.35397e-06	Modul2
Go_BP	HNRNPA1/SQSTM1/LMNA/UBR5/YTHDC1/KPNA6/RANBP2/SMG7/SETD2/XPO4/XPO7/CTDSPL2/DHX9/ATF2/APPL2/FYTTD1/DDX39B/NUP54/SARNP/PTPN11/SUPT6H/STK4/MALT1/NFKBIA/YWHAE/NUP214/NUP98	nucleocytoplasmic transport	6.63951e-08	1.12057e-05	9.77819e-06	Modul2
Go_BP	HNRNPA1/SQSTM1/LMNA/UBR5/YTHDC1/KPNA6/RANBP2/SMG7/SETD2/XPO4/XPO7/CTDSPL2/DHX9/ATF2/APPL2/FYTTD1/DDX39B/NUP54/SARNP/PTPN11/SUPT6H/STK4/MALT1/NFKBIA/YWHAE/NUP214/NUP98	nuclear transport	6.63951e-08	1.12057e-05	9.77819e-06	Modul2
Go_BP	CSDE1/DCP2/RC3H1/CNOT8/TNRC6A/HNRNPU/CNOT2/SMG7/DHX9/DCP1A/YBX1/TUT4/HNRNPD/CNOT1/TENT2/CNOT6L	nuclear-transcribed mRNA catabolic process	1.38975e-07	2.24353e-05	1.95773e-05	Modul2
Go_BP	PUM2/CSDE1/PUM1/CELF1/DCP2/RC3H1/CNOT8/TNRC6A/HNRNPU/CNOT2/FXR1/DHX9/DCP1A/YBX1/TUT4/HNRNPD/CNOT1/TENT2/CNOT6L	regulation of RNA stability	1.46354e-07	2.26423e-05	1.97579e-05	Modul2
Go_BP	PUM2/CSDE1/PUM1/CELF1/DCP2/RC3H1/CNOT8/TNRC6A/HNRNPU/CNOT2/FXR1/DHX9/DCP1A/YBX1/TUT4/HNRNPD/CNOT1/CNOT6L	regulation of mRNA stability	2.33003e-07	3.46056e-05	3.01972e-05	Modul2
Go_BP	ARFGEF2/GOLGA4/COG3/RAB14/RAB8B/SEC24B/CUL3/PPP6C/WHAMM/EPS15/TMED10/GCC2/SEC24C/KLHL20/ARF5/SAR1A/SAR1B/CCDC93/GBF1/COPA/SORL1/AP1G1/TAPBP/ATP9B/GOSR1	Golgi vesicle transport	3.63668e-07	5.19346e-05	4.53186e-05	Modul2
Go_BP	CSDE1/PUM1/CELF1/DCP2/RC3H1/LSM14A/CNOT8/TNRC6A/HNRNPU/CNOT2/PCIF1/EIF4E/FXR1/DDX6/DHX9/DCP1A/YBX1/TUT4/HNRNPD/CNOT1/CNOT6L/EIF2AK4	negative regulation of translation	9.00456e-07	0.000119763	0.000104507	Modul2
Go_BP	PUM2/CSDE1/PUM1/CELF1/DCP2/RC3H1/CNOT8/TNRC6A/HNRNPU/CNOT2/FXR1/DHX9/DCP1A/YBX1/TUT4/HNRNPD/CNOT1/CNOT6L	regulation of mRNA catabolic process	9.03145e-07	0.000119763	0.000104507	Modul2
Go_BP	UBR5/SEC24B/GCC2/SETD2/USP7/OAZ2/XPO4/CTDSPL2/DHX9/SAR1A/NUP54/SAR1B/EZR/SREBF2/DERL2/PTPN11/SORL1/KIF20B/RAB21/SUPT6H/PTPN1/PCM1/TTC21B/HUWE1/YWHAE/NUP214	regulation of intracellular transport	1.03158e-06	0.000132077	0.000115252	Modul2
Go_BP	DNAJC3/RBM3/CSDE1/HNRNPU/PCIF1/RPS6KB1/FXR1/DHX9/YBX1/DHX29/HNRNPD/CDC123/PPP1R15A/LARP4/EIF2AK4/NCK1	positive regulation of translation	1.14785e-06	0.000142066	0.000123968	Modul2
Go_BP	PUM2/CSDE1/PUM1/CELF1/DCP2/RC3H1/CNOT8/TNRC6A/HNRNPU/CNOT2/SMG7/FXR1/DHX9/DCP1A/YBX1/TUT4/SUPV3L1/HNRNPD/CNOT1/TENT2/CNOT6L	mRNA catabolic process	1.23165e-06	0.00014752	0.000128727	Modul2
Go_BP	CSDE1/PUM1/CELF1/DCP2/RC3H1/LSM14A/CNOT8/TNRC6A/HNRNPU/CNOT2/PCIF1/EIF4E/FXR1/DDX6/DHX9/DCP1A/YBX1/TUT4/HNRNPD/CNOT1/SORL1/CNOT6L/EIF2AK4	negative regulation of cellular amide metabolic process	1.51186e-06	0.000175423	0.000153076	Modul2
Go_BP	HNRNPA1/EPG5/SLC25A36/YTHDC1/RANBP2/SMG7/SETD2/LRRC8C/DHX9/YBX1/RFTN1/FYTTD1/DDX39B/NUP54/RIPK1/SARNP/TGFBR2/SUPT6H/NUP214/NUP98	nucleobase-containing compound transport	1.67344e-06	0.000188288	0.000164302	Modul2
Go_BP	DNAJC3/RBM3/CSDE1/HNRNPU/PCIF1/RPS6KB1/FXR1/DHX9/YBX1/DHX29/HNRNPD/CDC123/PPP1R15A/RELA/LARP4/EIF2AK4/NCK1	positive regulation of cellular amide metabolic process	2.45065e-06	0.000267626	0.000233533	Modul2
Go_BP	ZFP91/ITCH/UBR5/RC3H1/UBE3A/RFFL/CUL3/RNF114/SMURF2/UBE2E1/UBE2E3/FZR1/KLHL20/RNF4/WWP2/AREL1/UBE4A/TRAF3/FBXW11/MDM2/HUWE1	protein polyubiquitination	2.58432e-06	0.000274159	0.000239234	Modul2
Go_BP	ITCH/WAC/MDM4/UBE3A/CSNK1A1/SMURF2/TLK2/USP8/PIAS1/USP7/OAZ2/FZR1/RYBP/WWP2/AREL1/UBQLN1/EZR/SNX9/SORL1/RELA/TMF1/MDM2/SH3D19/GNA12/RAB7A/HUWE1/PSMC1/FBXL5	regulation of protein catabolic process	2.83962e-06	0.000292875	0.000255565	Modul2
Go_BP	CSDE1/RC3H1/HNRNPU/DHX9/YBX1/HNRNPD/CNOT1	regulation of nuclear-transcribed mRNA catabolic process, deadenylation-dependent decay	3.87823e-06	0.000389186	0.000339607	Modul2
Go_BP	HNRNPA1/YTHDC1/SMG7/SETD2/XPO4/XPO7/CTDSPL2/DHX9/FYTTD1/DDX39B/SARNP/PTPN11/SUPT6H/MALT1/YWHAE/NUP214	nuclear export	4.38027e-06	0.000427999	0.000373476	Modul2
Go_BP	CSDE1/PUM1/CELF1/DCP2/RC3H1/LSM14A/CNOT8/TNRC6A/HNRNPU/CNOT2/PCIF1/EIF4E/FXR1/DDX6/DHX9/DCP1A/YBX1/TUT4/HNRNPD/CNOT1/CNOT6L/EIF2AK4	negative regulation of cellular macromolecule biosynthetic process	4.95504e-06	0.000465982	0.00040662	Modul2
Go_BP	SF1/CELF1/YTHDC1/LUC7L2/SRSF10/PRPF39/PTBP2/SFSWAP/ISY1	mRNA splice site selection	5.02e-06	0.000465982	0.00040662	Modul2
Go_BP	SQSTM1/ZFAND6/LMNA/DDIT3/UBR5/RAB8B/GNPTAB/TRAM1/KPNA6/RANBP2/GCC2/STAM/VPS37B/ATF2/APPL2/NUP54/RALA/SREBF2/SORL1/RAB3GAP1/STK4/SEC61A1/NFKBIA/HACL1/RAB7A/HUWE1/NUP214/SGTB/NUP98	establishment of protein localization to organelle	5.25051e-06	0.000473245	0.000412958	Modul2
Go_BP	HNRNPA1/DCP2/HNRNPU/YTHDC1/RANBP2/SMG7/SETD2/DHX9/YBX1/RFTN1/FYTTD1/DDX39B/NUP54/SARNP/TGFBR2/SUPT6H/NUP214/NUP98	RNA localization	5.43015e-06	0.000473245	0.000412958	Modul2
Go_BP	HNRNPA1/YTHDC1/RANBP2/SMG7/SETD2/DHX9/YBX1/RFTN1/FYTTD1/DDX39B/NUP54/SARNP/TGFBR2/SUPT6H/NUP214/NUP98	nucleic acid transport	5.60807e-06	0.000473245	0.000412958	Modul2
Go_BP	HNRNPA1/YTHDC1/RANBP2/SMG7/SETD2/DHX9/YBX1/RFTN1/FYTTD1/DDX39B/NUP54/SARNP/TGFBR2/SUPT6H/NUP214/NUP98	RNA transport	5.60807e-06	0.000473245	0.000412958	Modul2
Go_BP	HNRNPA1/YTHDC1/RANBP2/SMG7/SETD2/DHX9/YBX1/RFTN1/FYTTD1/DDX39B/NUP54/SARNP/TGFBR2/SUPT6H/NUP214/NUP98	establishment of RNA localization	7.1351e-06	0.000585404	0.000510829	Modul2
Go_BP	CREBBP/LMNA/ARID4A/KDM6A/BRD1/RANBP2/EPC1/ARID4B/KANSL1/SETD2/PIAS1/KDM3A/MECP2/ATF2/UHRF2/RLF/SNW1/RELA/NAA50/SUPT6H/MDM2/PHF1/ARID5A/ATG5/PHF20/UBE2I/SENP5	peptidyl-lysine modification	7.25251e-06	0.000585404	0.000510829	Modul2
Go_BP	SF1/CELF1/YTHDC1/LUC7L2/SRSF10/PRPF39/PTBP2/SFSWAP/SCAF11/DDX39B/ISY1	spliceosomal complex assembly	7.59439e-06	0.000599957	0.000523528	Modul2
Go_BP	CSDE1/HNRNPU/DHX9/YBX1/HNRNPD	negative regulation of nuclear-transcribed mRNA catabolic process, deadenylation-dependent decay	8.93681e-06	0.000691299	0.000603234	Modul2
Go_BP	CUL3/PPP6C/TMED10/SAR1A/SAR1B/GBF1	vesicle coating	9.80231e-06	0.000742775	0.000648153	Modul2
Go_BP	DNAJC3/RPS6KB1/DHX29/CDC123/PPP1R15A/EIF2AK4/NCK1	positive regulation of translational initiation	1.09431e-05	0.000812633	0.000709111	Modul2
Go_BP	RAB14/RAB5A/EPS15/GCC2/USP7/ATG14/SRSF10/KLHL20/KIF5B/EZR/GBF1/SORL1/RAB21/AP1G1/RAB7A/GOSR1	cytosolic transport	1.22298e-05	0.000890379	0.000776953	Modul2
Go_BP	RC3H1/LSM14A/CNOT2/DDX6/CNOT1/CNOT6L	P-body assembly	1.34154e-05	0.000939835	0.000820109	Modul2
Go_BP	PPP6C/PPP2R2D/PPP1R15A/NCK1/YWHAE/PPP1R16B	peptidyl-serine dephosphorylation	1.34154e-05	0.000939835	0.000820109	Modul2
Go_BP	SEC24B/CUL3/PPP6C/TMED10/SEC24C/SAR1A/SAR1B	COPII-coated vesicle budding	1.72764e-05	0.00117374	0.00102422	Modul2
Go_BP	SEL1L/NPLOC4/UBQLN1/UBE4A/TRIM13/DERL2/DERL1/DNAJB14/RHBDD2/SGTB/TMEM67	ubiquitin-dependent ERAD pathway	1.73864e-05	0.00117374	0.00102422	Modul2
Go_BP	ITCH/RIOK3/PUM2/PUM1/LSM14A/EPG5/SEC14L1/PJA2/NPLOC4/APPL2/RFTN1/UBQLN1/RAB11FIP2/TRAF3/RELA/NFKBIA	pattern recognition receptor signaling pathway	2.03416e-05	0.00134872	0.00117691	Modul2
Go_BP	PUM2/CSDE1/PUM1/CELF1/DCP2/RC3H1/CNOT8/TNRC6A/HNRNPU/CNOT2/SMG7/FXR1/DHX9/DCP1A/YBX1/TUT4/SUPV3L1/HNRNPD/CNOT1/TENT2/CNOT6L	RNA catabolic process	2.15654e-05	0.00140478	0.00122582	Modul2
Go_BP	CUL3/PPP6C/TMED10/SAR1A/SAR1B/GBF1	vesicle targeting, to, from or within Golgi	2.38501e-05	0.00152682	0.00133232	Modul2
Go_BP	ARFGEF2/SQSTM1/RAB14/RAB8B/SEC24B/CUL3/PPP6C/EPS15/TMED10/USP8/SEC24C/STAM/RAB22A/VPS37B/SAR1A/SAR1B/GBF1/TMF1/AP1G1/WASHC5/RAB7A/GOSR1	vesicle organization	2.64969e-05	0.00166751	0.00145508	Modul2
Go_BP	ITCH/RIOK3/PUM2/PUM1/LSM14A/SEC14L1/NPLOC4/RELA/NFKBIA	cytoplasmic pattern recognition receptor signaling pathway	2.786e-05	0.00172407	0.00150444	Modul2
Go_BP	ITCH/RIOK3/PUM2/UBR5/PUM1/LSM14A/UBE3A/CNOT2/KDM3A/NR3C1/SAFB/SEC14L1/RWDD1/NPLOC4/ARNTL/SNW1/CNOT1/RELA/TMF1/NFKBIA	intracellular receptor signaling pathway	2.92184e-05	0.00177849	0.00155193	Modul2
Go_BP	PUM2/PUM1/FXR1/DHX9/TIAL1/RIPK1	positive regulation of miRNA-mediated gene silencing	3.10878e-05	0.00186176	0.00162459	Modul2
Go_BP	CSDE1/HNRNPU/DHX9/YBX1/HNRNPD	positive regulation of cytoplasmic translation	3.1709e-05	0.00186176	0.00162459	Modul2
Go_BP	HNRNPA1/YTHDC1/RANBP2/SMG7/SETD2/DHX9/FYTTD1/DDX39B/NUP54/SARNP/SUPT6H/NUP214/NUP98	mRNA transport	3.22047e-05	0.00186176	0.00162459	Modul2
Go_BP	DDIT3/ATF3/BCL2L11/MBTPS1/DERL2/PPP1R15A/PTPN1/DERL1/RHBDD2/NCK1	endoplasmic reticulum unfolded protein response	3.25921e-05	0.00186176	0.00162459	Modul2
Go_BP	LMNA/ARID4A/KDM6A/ARID4B/KANSL1/SETD2/KDM3A/MECP2/RLF/SNW1/SUPT6H/PHF1/PHF20	histone lysine methylation	3.50218e-05	0.00196943	0.00171854	Modul2
Go_BP	GCC2/SEL1L/SAR1A/NPLOC4/SAR1B/DERL2/SORL1/DERL1	protein exit from endoplasmic reticulum	3.55377e-05	0.00196943	0.00171854	Modul2
Go_BP	HNRNPA1/WTAP/SFPQ/CELF1/HNRNPU/YTHDC1/FXR1/DHX9/SFSWAP/MBNL2	alternative mRNA splicing, via spliceosome	3.65774e-05	0.00199636	0.00174204	Modul2
Go_BP	KDM2A/TOP1/SFPQ/UBE3A/HNRNPU/FBXL3/USP7/RELB/ARNTL/PER2/BTBD9/HNRNPD/PSPC1/FBXW11/DYRK1A/USP9X/HUWE1	circadian rhythm	3.7099e-05	0.00199636	0.00174204	Modul2
Go_BP	PUM2/PUM1/FXR1/DHX9/TIAL1/RIPK1	positive regulation of post-transcriptional gene silencing	3.99891e-05	0.00209126	0.00182485	Modul2
Go_BP	PUM2/PUM1/FXR1/DHX9/TIAL1/RIPK1	positive regulation of post-transcriptional gene silencing by RNA	3.99891e-05	0.00209126	0.00182485	Modul2
Go_BP	COG3/SEC24B/CUL3/PPP6C/WHAMM/TMED10/SEC24C/SAR1A/SAR1B/GBF1/COPA/SORL1/GOSR1	endoplasmic reticulum to Golgi vesicle-mediated transport	4.13074e-05	0.0021302	0.00185883	Modul2
Go_BP	CUL3/PPP6C/TMED10/SAR1A/SAR1B	vesicle targeting, rough ER to cis-Golgi	4.51141e-05	0.00226363	0.00197527	Modul2
Go_BP	CUL3/PPP6C/TMED10/SAR1A/SAR1B	COPII vesicle coating	4.51141e-05	0.00226363	0.00197527	Modul2
Go_BP	SEC24B/CUL3/PPP6C/TMED10/SEC24C/SAR1A/SAR1B/GBF1/RAB7A	vesicle budding from membrane	4.72334e-05	0.00233837	0.00204048	Modul2
Go_BP	ITCH/CSNK1A1/SMURF2/PIAS1/OAZ2/FZR1/WWP2/AREL1/UBQLN1/EZR/SNX9/SORL1/MDM2/SH3D19/RAB7A/HUWE1/PSMC1/FBXL5	positive regulation of protein catabolic process	5.62854e-05	0.00271134	0.00236594	Modul2
Go_BP	HNRNPU/ZNF326/TCERG1/SETD2/DDX39B/CCNT2/SUPT6H/ELP2/SCAF8/ELL2	DNA-templated transcription elongation	5.69579e-05	0.00271134	0.00236594	Modul2
Go_BP	EIF1/DNAJC3/CSDE1/EIF1B/RPS6KB1/DHX29/CDC123/PPP1R15A/EIF2AK4/NCK1	regulation of translational initiation	5.69579e-05	0.00271134	0.00236594	Modul2
Go_BP	PUM2/CSDE1/LSM14A/DDX6/PRRC2C/ATXN2L	stress granule assembly	6.38813e-05	0.00300242	0.00261994	Modul2
Go_BP	DDIT3/ATF3/CUL3/BCL2L11/MBTPS1/DERL2/PPP1R15A/PTPN1/DERL1/DNAJB14/RHBDD2/NCK1	cellular response to topologically incorrect protein	6.82776e-05	0.00316893	0.00276524	Modul2
Go_BP	DDIT3/CEBPB/RBPJ/ATF3/RELA/BCLAF1/GCN1/NCK1	regulation of DNA-templated transcription in response to stress	7.42855e-05	0.00340521	0.00297142	Modul2
Go_BP	RB1CC1/SQSTM1/WAC/RAB5A/VMP1/ATP6V1A/MTMR3/EPG5/PIK3CA/ATG14/STAM/TBK1/VPS37B/UBQLN1/TRIM13/RAB3GAP1/ATP6V1D/ATP6V1E1/ATG5/RAB7A/HUWE1	macroautophagy	7.85887e-05	0.00355578	0.00310281	Modul2
Go_BP	CSDE1/HNRNPU/DHX9/YBX1/HNRNPD/NCK1	regulation of cytoplasmic translation	7.94856e-05	0.00355578	0.00310281	Modul2
Go_BP	WTAP/CREBBP/LMNA/ARID4A/KDM6A/BAZ2A/FBXO11/PIK3CA/PCIF1/SNRPB/ARID4B/KANSL1/SETD2/KDM3A/MECP2/VIRMA/RLF/SNW1/SUPT6H/PHF1/RNMT/PHF20	macromolecule methylation	8.56264e-05	0.00372579	0.00325116	Modul2
Go_BP	HNRNPA1/YTHDC1/SMG7/SETD2/DHX9/FYTTD1/DDX39B/SARNP/SUPT6H/NUP214	RNA export from nucleus	8.62962e-05	0.00372579	0.00325116	Modul2
Go_BP	RIOK3/PUM2/PUM1/LSM14A/SEC14L1/ATF2/NPLOC4/GBF1/NFKB1/ADAR	cellular response to virus	8.62962e-05	0.00372579	0.00325116	Modul2
Go_BP	CREBBP/LMNA/ARID4A/KDM6A/ARID4B/KANSL1/SETD2/KDM3A/MECP2/RLF/SNW1/SUPT6H/PHF1/PHF20	histone methylation	8.7539e-05	0.003736	0.00326007	Modul2
Go_BP	CREBBP/LMNA/ARID4A/KDM6A/FBXO11/SNRPB/ARID4B/KANSL1/SETD2/KDM3A/MECP2/RLF/SNW1/SUPT6H/PHF1/PHF20	protein methylation	9.01404e-05	0.00376058	0.00328152	Modul2
Go_BP	CREBBP/LMNA/ARID4A/KDM6A/FBXO11/SNRPB/ARID4B/KANSL1/SETD2/KDM3A/MECP2/RLF/SNW1/SUPT6H/PHF1/PHF20	protein alkylation	9.01404e-05	0.00376058	0.00328152	Modul2
Go_BP	DDIT3/BCL2L11/PMAIP1/NCK1	positive regulation of endoplasmic reticulum stress-induced intrinsic apoptotic signaling pathway	9.21029e-05	0.00379976	0.0033157	Modul2
Go_BP	DNAJC3/DDIT3/TRAM1/ATF3/CUL3/BCL2L11/MBTPS1/DERL2/PPP1R15A/PTPN1/DERL1/DNAJB14/RHBDD2/NCK1	response to topologically incorrect protein	0.000100231	0.00408963	0.00356865	Modul2
Go_BP	UBR5/GCC2/OAZ2/XPO4/CTDSPL2/SAR1A/NUP54/SAR1B/SREBF2/DERL2/PTPN11/SORL1/KIF20B/PTPN1/PCM1/HUWE1/YWHAE	regulation of intracellular protein transport	0.00011177	0.00445058	0.00388362	Modul2
Go_BP	ITCH/SQSTM1/UBR5/UBE3A/CUL3/TANK/WDR48/PIAS1/FZR1/UBQLN1/PER2/SPOPL/RELA/DERL1/MALT1/ATG5/HUWE1/UBE2I	regulation of protein modification by small protein conjugation or removal	0.000112918	0.00445058	0.00388362	Modul2
Go_BP	RPRD1B/MTMR3/PPP3R1/PPP6C/PPP4R1/PPP6R3/CTDSPL2/PPP4R3A/PPP2R2D/PPP4R2/CDC14A/PTPN11/PPP1R15A/ARPP19/FBXW11/PTPN1/GNA12/NCK1/YWHAE/PPP1R16B	protein dephosphorylation	0.00011335	0.00445058	0.00388362	Modul2
Go_BP	ATP2B1/UBR5/UBE3A/HNRNPU/CNOT2/EIF4E/RPS6KB1/USP8/KDM3A/NR3C1/SAFB/RWDD1/ARNTL/BCL2L11/CNOT1/TMF1	cellular response to steroid hormone stimulus	0.000113872	0.00445058	0.00388362	Modul2
Go_BP	TCERG1/DDX39B/CCNT2/SUPT6H/SCAF8/ELL2	positive regulation of DNA-templated transcription, elongation	0.000119741	0.00458749	0.00400309	Modul2
Go_BP	LMNA/ARID4A/KDM6A/ARID4B/KANSL1/SETD2/KDM3A/MECP2/RLF/SNW1/SUPT6H/PHF1/PHF20	peptidyl-lysine methylation	0.000119846	0.00458749	0.00400309	Modul2
Go_BP	HNRNPU/ZNF326/TCERG1/DDX39B/CCNT2/SUPT6H/SCAF8/ELL2	regulation of DNA-templated transcription elongation	0.000126177	0.00478056	0.00417156	Modul2
Go_BP	CUL3/PPP6C/TMED10/FAM91A1/SAR1A/SAR1B/GBF1	vesicle targeting	0.000128399	0.0048156	0.00420214	Modul2
Go_BP	DDIT3/SFPQ/CEBPB/S100A8/CUL3/OPA1/USP47/ATF2/UBQLN1/BCL2L11/SNW1/PPP1R15A/TP53BP2/S100A9/PTPN1/BCLAF1/MDM2/PMAIP1/NCK1/HIPK1	intrinsic apoptotic signaling pathway	0.000136294	0.00506061	0.00441594	Modul2
Go_BP	DNAJC3/PPP1R15A/EIF2AK4/NCK1	regulation of translation in response to endoplasmic reticulum stress	0.000141687	0.00520877	0.00454522	Modul2
Go_BP	PUM2/PUM1/FXR1/DHX9/TIAL1/RIPK1/ADAR	regulation of post-transcriptional gene silencing	0.000149223	0.00532795	0.00464922	Modul2
Go_BP	PUM2/PUM1/FXR1/DHX9/TIAL1/RIPK1/ADAR	regulation of post-transcriptional gene silencing by RNA	0.000149223	0.00532795	0.00464922	Modul2
Go_BP	CREBBP/KDM2A/TOP1/SFPQ/UBE3A/HNRNPU/FBXL3/USP7/DHX9/RELB/ARNTL/PER2/BTBD9/HNRNPD/PSPC1/FBXW11/NFKB2/DYRK1A/USP9X/HUWE1	rhythmic process	0.000149234	0.00532795	0.00464922	Modul2
Go_BP	SEL1L/NPLOC4/UBQLN1/UBE4A/TRIM13/DERL2/DERL1/DNAJB14/RHBDD2/SGTB/TMEM67	ERAD pathway	0.000157454	0.00556786	0.00485857	Modul2
Go_BP	DDIT3/BCL2L11/MBTPS1/SREBF2/PPP1R15A/PTPN1/NCK1	ER-nucleus signaling pathway	0.000172701	0.00604943	0.00527879	Modul2
Go_BP	DDIT3/OPA1/BCL2L11/PTPN1/PMAIP1/NCK1	regulation of endoplasmic reticulum stress-induced intrinsic apoptotic signaling pathway	0.000174676	0.00606142	0.00528925	Modul2
Go_BP	PUM2/PUM1/FXR1/DHX9/TIAL1/RIPK1/ADAR	regulation of gene silencing by RNA	0.000199077	0.0068442	0.00597232	Modul2
Go_BP	DDIT3/SFPQ/S100A8/BCL2L11/S100A9/BCLAF1/PMAIP1/NCK1	positive regulation of intrinsic apoptotic signaling pathway	0.000204891	0.00697946	0.00609035	Modul2
Go_BP	RC3H1/TENT2/RELA/NFKB1	regulation of miRNA metabolic process	0.000208063	0.00702306	0.00612839	Modul2
Go_BP	CREBBP/CUL3/FBXL3/FBXW11/DERL1/MDM2/CCDC88C	protein destabilization	0.000228611	0.00761969	0.00664901	Modul2
Go_BP	YTHDC1/SMG7/SETD2/FYTTD1/DDX39B/SARNP/SUPT6H/NUP214	mRNA export from nucleus	0.000229842	0.00761969	0.00664901	Modul2
Go_BP	CUL3/PIK3CA/CHD8/BCL2L11/API5	fibroblast apoptotic process	0.000238281	0.00776085	0.0067722	Modul2
Go_BP	DDIT3/PPP1R15A/PTPN1/EIF2AK4/NCK1	integrated stress response signaling	0.000238281	0.00776085	0.0067722	Modul2
Go_BP	RIOK3/PUM2/PUM1/LSM14A/SEC14L1/NPLOC4	cytoplasmic pattern recognition receptor signaling pathway in response to virus	0.000247809	0.008001	0.00698175	Modul2
Go_BP	DDIT3/CEBPB/OPA1/BCL2L11/PPP1R15A/PTPN1/PMAIP1/NCK1	intrinsic apoptotic signaling pathway in response to endoplasmic reticulum stress	0.000257229	0.00823355	0.00718468	Modul2
Go_BP	LMNA/UBR5/KANSL1/KDM3A/MECP2/PPP4R2/SNW1/SUPT6H/AKAP8/PHF1/SAP30BP/ARID5A/ATG5/PHF20	regulation of histone modification	0.000273184	0.00866951	0.0075651	Modul2
Go_BP	DDIT3/ATF3/BCL2L11/MBTPS1/DERL2/PPP1R15A/PTPN1/DERL1/RHBDD2/NCK1	cellular response to unfolded protein	0.000283928	0.00886861	0.00773884	Modul2
Go_BP	UBR5/OAZ2/XPO4/CTDSPL2/DHX9/SAR1A/SAR1B/EZR/SREBF2/SORL1/KIF20B/RAB21/PCM1/HUWE1/YWHAE	positive regulation of intracellular transport	0.000284235	0.00886861	0.00773884	Modul2
Go_BP	DDIT3/UBQLN1/BCL2L11/PTPN1/PMAIP1/NCK1	positive regulation of response to endoplasmic reticulum stress	0.000292416	0.00903047	0.00788008	Modul2
Go_BP	KDM2A/SFPQ/UBE3A/FBXL3/USP7/ARNTL/PER2/HNRNPD/PSPC1/FBXW11/USP9X	regulation of circadian rhythm	0.000294287	0.00903047	0.00788008	Modul2
Go_BP	SFPQ/HNRNPU/OPA1/KIF5B/FBXW11/RAB21/IFT57/MAPK8IP3/MAK/RPGR/PCM1/NDE1/TTC21B	transport along microtubule	0.000303468	0.00923588	0.00805932	Modul2
Go_BP	GRB2/CEBPB/RBPJ/GGNBP2/CUL3/YTHDC1/CNOT2/SETD2/SEC24C/SYF2/YBX1/ATF2/CHD8/BCL2L11/CNOT1/CIR1/TGFBR2/CERT1/EPN1/SUPT6H/SBDS/STK4/GNA12	in utero embryonic development	0.000308574	0.00931493	0.0081283	Modul2
Go_BP	CSDE1/CSNK1A1/DHX9/TRIM13/CCNT2/SNW1/CHD1/EIF2AK4/ATG5/TAF11	viral gene expression	0.000334723	0.0100228	0.00874598	Modul2
Go_BP	DNAJC3/DDIT3/TRAM1/ATF3/BCL2L11/MBTPS1/DERL2/PPP1R15A/PTPN1/DERL1/RHBDD2/NCK1	response to unfolded protein	0.000350486	0.0103282	0.00901249	Modul2
Go_BP	RBPJ/CNOT2/EIF4E/RAF1/KDM3A/DDX6/TUT4/MED15/CNOT1/SMC3/PCM1/NKAP	stem cell population maintenance	0.000350486	0.0103282	0.00901249	Modul2
Go_BP	PIK3CA/RAF1/RELA/NFKBIA/NFKB1	response to muscle stretch	0.000368044	0.0105639	0.00921818	Modul2
Go_BP	DDIT3/CEBPB/RBPJ/ATF3/GCN1	positive regulation of transcription from RNA polymerase II promoter in response to stress	0.000368044	0.0105639	0.00921818	Modul2
Go_BP	RIOK3/PUM2/PUM1/SEC14L1/NPLOC4	regulation of viral-induced cytoplasmic pattern recognition receptor signaling pathway	0.000368044	0.0105639	0.00921818	Modul2
Go_BP	DNAJC3/ITCH/RIOK3/PUM2/PUM1/LSM14A/SETD2/DHX9/TBK1/SEC14L1/ATF2/NPLOC4/TRIM13/GBF1/TRAF3/RELA/PMAIP1/SAP30BP/EIF2AK4/ATG5/NFKB1/ADAR/IFITM1	response to virus	0.000369865	0.0105639	0.00921818	Modul2
Go_BP	ITCH/UBR5/UBE3A/RFFL/CUL3/UBE2E1/UBE2E3/RNF4	protein K48-linked ubiquitination	0.000394795	0.0111899	0.0097644	Modul2
Go_BP	RBPJ/CNOT2/EIF4E/RAF1/KDM3A/DDX6/TUT4/MED15/CNOT1/SMC3/PCM1/NKAP	maintenance of cell number	0.000399446	0.0112359	0.00980457	Modul2
Go_BP	DNAJC3/PPP1R15A/EIF2AK4/NCK1	regulation of translational initiation in response to stress	0.000403266	0.0112581	0.00982393	Modul2
Go_BP	RB1CC1/LMNA/DDIT3/SFPQ/S100A8/ATF3/RFFL/OPA1/RPS6KB1/USP47/RAF1/UBQLN1/BCL2L11/RIPK1/RELA/S100A9/PTPN1/STK4/BCLAF1/MDM2/PMAIP1/NCK1	regulation of apoptotic signaling pathway	0.000411615	0.0114054	0.00995247	Modul2
Go_BP	COG3/TMED10/ARF5/GBF1/COPA/TAPBP/ATP9B	retrograde vesicle-mediated transport, Golgi to endoplasmic reticulum	0.000433668	0.0118216	0.0103156	Modul2
Go_BP	ZC3H7A/PUM2/PUM1/SNIP1/TUT4/RIPK1/ADAR	miRNA processing	0.000433668	0.0118216	0.0103156	Modul2
Go_BP	HNRNPA1/SQSTM1/LMNA/UBR5/KPNA6/RANBP2/ATF2/APPL2/NUP54/STK4/NFKBIA/NUP214/NUP98	import into nucleus	0.000436186	0.0118216	0.0103156	Modul2
Go_BP	SRSF4/SRSF10/PTBP2/SFSWAP/DYRK1A	negative regulation of RNA splicing	0.000450058	0.0121092	0.0105666	Modul2
Go_BP	UBR5/SETD2/XPO4/CTDSPL2/DHX9/NUP54/PTPN11/SUPT6H/YWHAE/NUP214	regulation of nucleocytoplasmic transport	0.000459212	0.0122666	0.0107039	Modul2
Go_BP	COG3/USP3/CREBBP/LMNA/MDM4/CUL3/FBXL3/USP47/USP8/USP7/SEL1L/FBXW11/RAB21/MAPK8IP3/STK4/DERL1/MDM2/USP9X/CCDC88C	regulation of protein stability	0.000467234	0.0123917	0.0108131	Modul2
Go_BP	SF1/CELF1/YTHDC1/SNRPB/LUC7L2/SRSF10/PRPF39/DHX9/PTBP2/KIF5B/SFSWAP/SCAF11/DDX39B/ISY1/DHX29	ribonucleoprotein complex subunit organization	0.000480022	0.0126406	0.0110303	Modul2
Go_BP	ATP2B1/HNRNPU/EIF4E/RPS6KB1/USP8/NR3C1/BCL2L11	cellular response to glucocorticoid stimulus	0.000488357	0.0127695	0.0111428	Modul2
Go_BP	WTAP/CREBBP/LMNA/ARID4A/KDM6A/BAZ2A/FBXO11/PIK3CA/PCIF1/SNRPB/ARID4B/KANSL1/SETD2/KDM3A/MECP2/VIRMA/RLF/SNW1/SUPT6H/PHF1/RNMT/PHF20	methylation	0.000511468	0.0132803	0.0115885	Modul2
Go_BP	RB1CC1/RAB14/RAB5A/VMP1/GNPTAB/MTMR3/ATG14/ATF2/UBQLN1/MBTPS1/RAB3GAP1/WASHC5/ATG5/RAB7A	vacuole organization	0.000533304	0.0137511	0.0119993	Modul2
Go_BP	SETD2/DHX9/RIPK1/SUPT6H	regulation of nucleobase-containing compound transport	0.000538378	0.0137862	0.01203	Modul2
Go_BP	PUM2/CSDE1/RC3H1/LSM14A/HNRNPU/CNOT2/DDX6/RNF4/PRRC2C/DHX29/EZR/CNOT1/CENPC/SMC3/WASHC5/ATXN2L/SBDS/CNOT6L/STAG2/CEP135/NIP7/CENPH	non-membrane-bounded organelle assembly	0.000568878	0.0144674	0.0126244	Modul2
Go_BP	RC3H1/TUT4/TENT2/RELA/NFKB1	miRNA metabolic process	0.000654485	0.0162007	0.0141369	Modul2
Go_BP	PUM2/PUM1/LSM14A/SEC14L1/NPLOC4	RIG-I signaling pathway	0.000654485	0.0162007	0.0141369	Modul2
Go_BP	ITCH/RIOK3/SEC14L1/NPLOC4/ATG5	negative regulation of defense response to virus	0.000654485	0.0162007	0.0141369	Modul2
Go_BP	GCC2/SAR1A/SAR1B/DERL2/SORL1	regulation of protein exit from endoplasmic reticulum	0.000654485	0.0162007	0.0141369	Modul2
Go_BP	ZC3H7A/PUM2/PUM1/SNIP1/TUT4/RIPK1/ADAR	small regulatory ncRNA processing	0.000686052	0.016787	0.0146485	Modul2
Go_BP	DDIT3/SFPQ/S100A8/OPA1/USP47/UBQLN1/BCL2L11/S100A9/PTPN1/BCLAF1/MDM2/PMAIP1/NCK1	regulation of intrinsic apoptotic signaling pathway	0.000687212	0.016787	0.0146485	Modul2
Go_BP	ARID4A/ARID4B/PCGF3/MECP2	regulation of gene expression by genomic imprinting	0.000702799	0.0170555	0.0148828	Modul2
Go_BP	ZFP91/ITCH/UBR5/UBE2E3/RNF4/WWP2/TRAF3	protein K63-linked ubiquitination	0.000764434	0.0184308	0.0160829	Modul2
Go_BP	ITCH/RIOK3/DHX9/SEC14L1/NPLOC4/TRAF3/EIF2AK4/ATG5	regulation of defense response to virus	0.000775709	0.0185528	0.0161893	Modul2
Go_BP	TNRC6A/CNOT2/TUT4/CNOT1/CNOT6L	nuclear-transcribed mRNA poly(A) tail shortening	0.000779485	0.0185528	0.0161893	Modul2
Go_BP	PUM2/PUM1/FXR1/DHX9/TIAL1/RIPK1	regulation of miRNA-mediated gene silencing	0.000807399	0.0189985	0.0165783	Modul2
Go_BP	GRB2/WAC/MDM4/FZR1/SYF2/ATF2/DDX39B/USP10/PTPN11/DYRK1A/MDM2/PMAIP1/EIF2AK4	signal transduction in response to DNA damage	0.000808447	0.0189985	0.0165783	Modul2
Go_BP	DNAJC3/ITCH/RIOK3/PUM2/PUM1/LSM14A/SETD2/DHX9/SEC14L1/NPLOC4/TRIM13/TRAF3/RELA/PMAIP1/EIF2AK4/ATG5/ADAR/IFITM1	defense response to virus	0.000824738	0.0192594	0.016806	Modul2
Go_BP	SFPQ/HNRNPU/OPA1/KIF5B/FBXW11/RAB21/IFT57/MAPK8IP3/MAK/RPGR/PCM1/NDE1/TTC21B/CCDC88C	cytoskeleton-dependent intracellular transport	0.000845891	0.0195676	0.0170749	Modul2
Go_BP	ITCH/UBE3A/CUL3/RNF4/WWP2/UHRF2/TRIM13/MDM2	protein autoubiquitination	0.000848474	0.0195676	0.0170749	Modul2
Go_BP	DNAJC3/ITCH/RIOK3/PUM2/PUM1/LSM14A/SETD2/DHX9/SEC14L1/NPLOC4/TRIM13/TRAF3/RELA/PMAIP1/EIF2AK4/ATG5/ADAR/IFITM1	defense response to symbiont	0.000857995	0.019665	0.0171599	Modul2
Go_BP	SFPQ/HNRNPU/RFX3/OPA1/KIF5B/FBXW11/RAB21/IFT57/MAPK8IP3/MAK/RPGR/PCM1/NDE1/TTC21B	microtubule-based transport	0.000888626	0.0201867	0.0176151	Modul2
Go_BP	RAB14/EPS15/KLHL20/GBF1	Golgi to endosome transport	0.000899809	0.0201867	0.0176151	Modul2
Go_BP	LMNA/ARID4A/ARID4B/MECP2	histone H3-K9 trimethylation	0.000899809	0.0201867	0.0176151	Modul2
Go_BP	SRSF4/CSDE1/HNRNPU/SRSF10/DHX9/YBX1/SFSWAP/HNRNPD/DYRK1A	negative regulation of mRNA metabolic process	0.000902501	0.0201867	0.0176151	Modul2
Go_BP	RB1CC1/SQSTM1/ATG14/TBK1/UBQLN1/ATG5/RAB7A/HUWE1	selective autophagy	0.000926617	0.020579	0.0179575	Modul2
Go_BP	DDIT3/SFPQ/S100A8/ATF3/BCL2L11/RIPK1/S100A9/STK4/BCLAF1/PMAIP1/NCK1	positive regulation of apoptotic signaling pathway	0.000931128	0.020579	0.0179575	Modul2
Go_BP	ATP2B1/HNRNPU/EIF4E/RPS6KB1/USP8/NR3C1/BCL2L11	cellular response to corticosteroid stimulus	0.000942359	0.020704	0.0180665	Modul2
Go_BP	SF1/CELF1/YTHDC1/SNRPB/LUC7L2/SRSF10/PRPF39/DHX9/PTBP2/SFSWAP/SCAF11/DDX39B/ISY1/DHX29	ribonucleoprotein complex assembly	0.000979572	0.0213903	0.0186654	Modul2
Go_BP	UBR5/OAZ2/XPO4/CTDSPL2/SAR1A/SAR1B/SREBF2/SORL1/KIF20B/PCM1/HUWE1/YWHAE	positive regulation of intracellular protein transport	0.000985119	0.0213903	0.0186654	Modul2
Go_BP	UBR5/UBE3A/CNOT2/KDM3A/NR3C1/SAFB/RWDD1/ARNTL/CNOT1/TMF1	intracellular steroid hormone receptor signaling pathway	0.00101191	0.0217502	0.0189795	Modul2
Go_BP	RPRD1B/MTMR3/PPP3R1/PPP6C/SMG7/PPP4R1/PPP6R3/CTDSPL2/PPP4R3A/PPP2R2D/PPP4R2/CDC14A/MTMR12/PTPN11/PPP1R15A/ARPP19/FBXW11/PTPN1/GNA12/NCK1/YWHAE/INPP5A/PPP1R16B	dephosphorylation	0.00101341	0.0217502	0.0189795	Modul2
Go_BP	HNRNPA1/WTAP/CELF1/HNRNPU/YTHDC1/FXR1/MBNL2	regulation of alternative mRNA splicing, via spliceosome	0.00104276	0.0222515	0.0194168	Modul2
Go_BP	CSDE1/DHX9/EIF2AK4/ATG5	viral translation	0.00113271	0.0238962	0.0208521	Modul2
Go_BP	DDIT3/PPP1R15A/PTPN1/NCK1	PERK-mediated unfolded protein response	0.00113271	0.0238962	0.0208521	Modul2
Go_BP	SQSTM1/LMNA/UBR5/KPNA6/RANBP2/ATF2/APPL2/NUP54/STK4/NFKBIA/NUP214/NUP98	protein import into nucleus	0.00116243	0.0243847	0.0212784	Modul2
Go_BP	RAB5A/ATG14/EZR/SORL1/RAB21/RAB7A	vesicle-mediated transport between endosomal compartments	0.00117206	0.0244487	0.0213342	Modul2
Go_BP	LMNA/KANSL1/KDM3A/MECP2/SNW1/SUPT6H/PHF1/PHF20	regulation of histone methylation	0.00119619	0.0248126	0.0216517	Modul2
Go_BP	ITCH/RIOK3/SETD2/DHX9/TBK1/NPLOC4/RELB/TRAF3/PTPN11	regulation of type I interferon production	0.00121618	0.0249484	0.0217702	Modul2
Go_BP	ITCH/RIOK3/SETD2/DHX9/TBK1/NPLOC4/RELB/TRAF3/PTPN11	type I interferon production	0.00121618	0.0249484	0.0217702	Modul2
Go_BP	ITCH/RIOK3/CREBBP/PUM2/SFPQ/PUM1/LSM14A/DHX9/TBK1/SEC14L1/NPLOC4/APPL2/PSPC1/TRAF3/PTPN11/AP1G1/PTPN1/EIF2AK4/ATG5/ADAR	regulation of response to biotic stimulus	0.00124823	0.0254653	0.0222213	Modul2
Go_BP	PUM2/CSDE1/PUM1/CELF1/DCP2/RC3H1/CNOT8/TNRC6A/HNRNPU/CNOT2/SMG7/FXR1/DHX9/DCP1A/YBX1/TUT4/SUPV3L1/HNRNPD/CNOT1/TENT2/CNOT6L/ENTPD4	nucleobase-containing compound catabolic process	0.00134953	0.0273814	0.0238933	Modul2
Go_BP	EIF1/DNAJC3/CSDE1/EIF1B/RPS6KB1/DHX29/CDC123/PPP1R15A/EIF2AK4/NCK1	translational initiation	0.00140082	0.0280205	0.024451	Modul2
Go_BP	EIF1/HNRNPU/YTHDC1/PCGF3	dosage compensation by inactivation of X chromosome	0.00140479	0.0280205	0.024451	Modul2
Go_BP	PIK3CA/CHD8/BCL2L11/API5	regulation of fibroblast apoptotic process	0.00140479	0.0280205	0.024451	Modul2
Go_BP	EIF1/ARID4A/BAZ2A/HNRNPU/PIK3CA/YTHDC1/EPC1/ARID4B/PCGF3/MECP2/PPHLN1	epigenetic regulation of gene expression	0.00141122	0.0280205	0.024451	Modul2
Go_BP	DDIT3/CEBPB/RBPJ/ATF3/GCN1/NCK1	regulation of transcription from RNA polymerase II promoter in response to stress	0.00147744	0.0291794	0.0254622	Modul2
Go_BP	DDIT3/OPA1/UBQLN1/BCL2L11/PPP1R15A/PTPN1/PMAIP1/NCK1	regulation of response to endoplasmic reticulum stress	0.00152485	0.0299216	0.0261098	Modul2
Go_BP	LSM14A/SETD2/TBK1/PTPN11/PTPN1/ADAR/IFITM1	response to type I interferon	0.00153113	0.0299216	0.0261098	Modul2
Go_BP	UBR5/WAC/UBE2E1/PCGF3/RYBP/HUWE1	histone ubiquitination	0.00165113	0.0320976	0.0280087	Modul2
Go_BP	KLHL20/RO60/ADAR/IFITM1	response to interferon-alpha	0.00171933	0.0327005	0.0285348	Modul2
Go_BP	PUM2/PUM1/SEC14L1/NPLOC4	regulation of RIG-I signaling pathway	0.00171933	0.0327005	0.0285348	Modul2
Go_BP	DNAJC3/PPP1R15A/EIF2AK4/NCK1	regulation of translation in response to stress	0.00171933	0.0327005	0.0285348	Modul2
Go_BP	SRSF4/SRSF10/SFSWAP/DYRK1A	negative regulation of mRNA splicing, via spliceosome	0.00171933	0.0327005	0.0285348	Modul2
Go_BP	LMNA/KANSL1/MECP2/SNW1/AKAP8/PHF1/SAP30BP/ARID5A/PHF20	positive regulation of histone modification	0.00172618	0.0327005	0.0285348	Modul2
Go_BP	DDIT3/WAC/ATP6V1A/MTMR3/PIK3CA/HERC1/TLK2/ATG14/TBK1/UBQLN1/BCL2L11/TRIM13/USP10/SREBF2/RAB3GAP1/ATP6V1D/ATP6V1E1/PIK3C2A/ATG5	regulation of autophagy	0.0017841	0.0336261	0.0293425	Modul2
Go_BP	GAPVD1/UBR5/RFX3/TMED10/GCC2/OAZ2/XPO4/CTDSPL2/WWP2/SAR1A/ARNTL/NUP54/PER2/SAR1B/DNAJC1/EZR/SREBF2/DERL2/PTPN11/SORL1/KIF20B/PTPN1/PCM1/HUWE1/YWHAE	regulation of protein transport	0.00180051	0.0336269	0.0293432	Modul2
Go_BP	RREB1/DDIT3/CEBPB/HNRNPU/PIAS1/LRRC8C/ATF2/ARNTL/PER2/STK4/ZBTB16/MEX3C/GRK5/ARL4A/WDFY2	fat cell differentiation	0.00180225	0.0336269	0.0293432	Modul2
Go_BP	ATP2B1/RPS6KB1/APPL2/PTPN11/SORL1/PTPN1/NCK1	regulation of cellular response to insulin stimulus	0.00183409	0.0340498	0.0297122	Modul2
Go_BP	ARFGEF2/GOLGA4/RAB14/EPS15/KLHL20/CCDC93/GBF1/SORL1/AP1G1	post-Golgi vesicle-mediated transport	0.00184621	0.0341043	0.0297597	Modul2
Go_BP	ARFGEF2/SQSTM1/USP8/STAM/RAB22A/VPS37B/WASHC5/RAB7A	endosome organization	0.0019213	0.0353158	0.0308169	Modul2
Go_BP	ATF2/TGFBR2/ZBTB16	NK T cell differentiation	0.00196297	0.0355538	0.0310246	Modul2
Go_BP	DNAJC3/EIF2AK4/NCK1	regulation of translational initiation by eIF2 alpha phosphorylation	0.00196297	0.0355538	0.0310246	Modul2
Go_BP	RAB5A/RAB22A/WASHC5	regulation of vesicle size	0.00196297	0.0355538	0.0310246	Modul2
Go_BP	ITCH/CSDE1/RAB5A/CSNK1A1/KPNA6/EPS15/SIVA1/DDX6/DHX9/VPS37B/YTHDC2/WWP2/TRIM13/CCNT2/SNW1/CHD1/EIF2AK4/ATG5/RAB7A/ADAR/TAF11/IFITM1	viral process	0.00200449	0.0361295	0.0315269	Modul2
Go_BP	UBR5/KDM3A/PPP4R2/SUPT6H/PHF1/ATG5	negative regulation of histone modification	0.00204458	0.0363231	0.0316959	Modul2
Go_BP	LMNA/KANSL1/MECP2/SNW1/PHF1/PHF20	positive regulation of histone methylation	0.00204458	0.0363231	0.0316959	Modul2
Go_BP	GNPTAB/GCC2/STAM/VPS37B/SORL1/RAB7A	establishment of protein localization to vacuole	0.00204458	0.0363231	0.0316959	Modul2
Go_BP	EIF1/HNRNPU/YTHDC1/PCGF3	dosage compensation	0.00207959	0.0367692	0.0320852	Modul2
Go_BP	LMBRD1/GNPTAB/GCC2/STAM/VPS37B/SORL1/RAB7A	protein localization to vacuole	0.00218158	0.0383895	0.0334991	Modul2
Go_BP	RPS6KB1/MECP2/PJA2/BTBD9/EIF2AK4	long-term memory	0.00220934	0.0386947	0.0337654	Modul2
Go_BP	RB1CC1/RAB5A/VMP1/MTMR3/ATG14/UBQLN1/RAB3GAP1/ATG5/RAB7A	autophagosome assembly	0.0022468	0.039166	0.0341766	Modul2
Go_BP	DHX9/TRIM13/CCNT2/SNW1/CHD1/TAF11	viral transcription	0.00226599	0.039316	0.0343075	Modul2
Go_BP	KDM2A/TOP1/HNRNPU/RELB/ARNTL/PER2/HUWE1	circadian regulation of gene expression	0.00237333	0.0408442	0.0356411	Modul2
Go_BP	CUL3/PPP6C/TMED10/FAM91A1/STAM/KIF5B/SAR1A/SAR1B/GBF1/FBXW11/NDE1/RAB7A	establishment of vesicle localization	0.00237607	0.0408442	0.0356411	Modul2
Go_BP	RREB1/ARFGEF2/GRB2/SQSTM1/CYTH1/CUL3/RAB12/DENND4A/USP8/RAF1/BRAP/SHOC2/RAP1B/RALGDS/RALA/GBF1/RAB21/ITPKB/GNA12	Ras protein signal transduction	0.00256084	0.0438175	0.0382356	Modul2
Go_BP	RIOK3/TOP1/PUM2/SFPQ/PUM1/CUL3/HNRNPU/TLK2/NR3C1/CENPC/NAA50/SMC3/AKAP8/MAU2/USP9X/NDE1/STAG2/UBE2I/CENPH	chromosome segregation	0.00264372	0.0442542	0.0386167	Modul2
Go_BP	RIOK3/SEC14L1/NPLOC4	negative regulation of viral-induced cytoplasmic pattern recognition receptor signaling pathway	0.00264596	0.0442542	0.0386167	Modul2
Go_BP	SQSTM1/ATG14/TAPBP	regulation of protein complex stability	0.00264596	0.0442542	0.0386167	Modul2
Go_BP	PPP1R15A/PTPN1/NCK1	regulation of PERK-mediated unfolded protein response	0.00264596	0.0442542	0.0386167	Modul2
Go_BP	DDIT3/CEBPB/ATF3	positive regulation of transcription from RNA polymerase II promoter in response to endoplasmic reticulum stress	0.00264596	0.0442542	0.0386167	Modul2
Go_BP	GNPTAB/GCC2/VPS37B/SORL1/RAB7A	protein targeting to vacuole	0.00284003	0.0470761	0.0410791	Modul2
Go_BP	RBM3/TRA2A/SNW1/DYRK1A/NUP98	positive regulation of RNA splicing	0.00284003	0.0470761	0.0410791	Modul2
Go_BP	RB1CC1/RAB5A/VMP1/MTMR3/ATG14/UBQLN1/RAB3GAP1/ATG5/RAB7A	autophagosome organization	0.00288525	0.047613	0.0415476	Modul2
Go_BP	GNPTAB/GCC2/SORL1/RAB7A	protein targeting to lysosome	0.00295002	0.048253	0.042106	Modul2
Go_BP	RBM3/TRA2A/SNW1/NUP98	positive regulation of mRNA splicing, via spliceosome	0.00295002	0.048253	0.042106	Modul2
Go_BP	RANBP2/PIAS1/UHRF2/RELA/MDM2/UBE2I	protein sumoylation	0.00303919	0.0494934	0.0431884	Modul2
Go_BP	RAB5A/MTMR3/HNRNPU/CNOT2/STAM/RNF4/EZR/CNOT1/RAB3GAP1/MAK/CNOT6L/ATG5/CEP135	regulation of organelle assembly	0.00307424	0.0498457	0.0434958	Modul2
Go_MF	ZFP91/RNF145/ITCH/UBR5/RC3H1/KCMF1/UBE3A/RFFL/FBXO11/CUL3/RNF114/RANBP2/HERC1/FBXL3/SMURF2/UBE2E1/UBE2E3/PIAS1/BRAP/UBR4/KLHL20/RNF4/WWP2/PJA2/AREL1/UHRF2/UBE4A/RNF7/TRIM13/TRAF3/FBXW11/MDM2/MEX3C/MALT1/HUWE1/UBE2I/FBXL5	ubiquitin-like protein transferase activity	5.38486e-09	3.22553e-06	2.60741e-06	Modul2
Go_MF	ZFP91/RNF145/ITCH/UBR5/RC3H1/KCMF1/UBE3A/RFFL/FBXO11/CUL3/RNF114/HERC1/FBXL3/SMURF2/UBE2E1/UBE2E3/BRAP/UBR4/KLHL20/RNF4/WWP2/PJA2/AREL1/UHRF2/UBE4A/RNF7/TRIM13/TRAF3/FBXW11/MDM2/MEX3C/MALT1/HUWE1/FBXL5	ubiquitin-protein transferase activity	4.58224e-08	9.21097e-06	7.44583e-06	Modul2
Go_MF	MED13L/SF1/CREBBP/KDM2A/YY1AP1/MIER1/UBE3A/MED23/HNRNPU/CNOT2/EWSR1/MAML1/TCERG1/PIAS1/YAF2/KDM3A/DHX9/MECP2/RNF4/RYBP/MED4/KDM3B/PER2/MED15/TRIM13/SNW1/CIR1/TMF1/BUD31/MAK/DYRK1A/BCLAF1/TLE4/ARID5A/SFMBT1/TAF11/NUP98	transcription coregulator activity	4.61318e-08	9.21097e-06	7.44583e-06	Modul2
Go_MF	WAC/RPRD1B/HNRNPU/PCIF1/RPRD2/ZNF326/TCERG1/DHX9/YTHDC2/CCNT2/ELP2/SCAF8	RNA polymerase binding	6.67625e-07	9.99768e-05	8.08177e-05	Modul2
Go_MF	EIF1/RICTOR/ITCH/RBM3/EIF1B/HNRNPU/SNRPB/DHX9/DHX29/DERL2/DNAJC2/SBDS/DERL1/SEC61A1/MDM2/GCN1	ribonucleoprotein complex binding	3.9749e-06	0.00040376	0.000326386	Modul2
Go_MF	HNRNPA1/ZC3H7A/PUM2/PUM1/RC3H1/DHX9/MECP2/YBX1/TUT4	regulatory RNA binding	4.55512e-06	0.00040376	0.000326386	Modul2
Go_MF	RAB14/RAB2A/RAB5A/RAB8B/RAB12/RAB22A/RAB28/RAP1B/RALA/RAB21/RAB7A	GDP binding	4.7184e-06	0.00040376	0.000326386	Modul2
Go_MF	WAC/RPRD1B/HNRNPU/PCIF1/RPRD2/ZNF326/DHX9/ELP2/SCAF8	RNA polymerase II complex binding	7.78312e-06	0.000582761	0.000471084	Modul2
Go_MF	PPP3R1/PPP4R1/PPP6R3/SHOC2/PPP4R3A/PPP2R2D/FRS2/PPP4R2/MTMR12/PPP1R15A/ARPP19/GNA12/PPP1R16B	phosphatase regulator activity	1.15298e-05	0.000767369	0.000620314	Modul2
Go_MF	CREBBP/DDIT3/CEBPB/RBPJ/BAZ2A/UBXN7/TCERG1/KDM3A/DHX9/ATF2/WWP2/MED4/ARNTL/UHRF2/SNW1/CNOT1/RELA/TP53BP2/TMF1/BUD31/STK4/AKAP8/NFKBIA/ARID5A/TAF11	RNA polymerase II-specific DNA-binding transcription factor binding	1.33744e-05	0.000801125	0.000647601	Modul2
Go_MF	WAC/RPRD1B/HNRNPU/PCIF1/RPRD2/ZNF326/DHX9/ELP2/SCAF8	RNA polymerase core enzyme binding	2.35576e-05	0.00128282	0.00103699	Modul2
Go_MF	HNRNPA1/ZC3H7A/PUM2/PUM1/RC3H1/YBX1/TUT4	miRNA binding	3.25116e-05	0.00162287	0.00131187	Modul2
Go_MF	RNF145/ITCH/UBR5/RC3H1/KCMF1/UBE3A/RFFL/CUL3/RNF114/RANBP2/SMURF2/PIAS1/BRAP/UBR4/WWP2/AREL1/UHRF2/UBE4A/RNF7/TRIM13/MDM2/MEX3C/HUWE1	ubiquitin-like protein ligase activity	4.50085e-05	0.00207385	0.00167643	Modul2
Go_MF	PPP3R1/PPP4R1/PPP6R3/SHOC2/PPP4R3A/PPP2R2D/PPP4R2/PPP1R15A/ARPP19/GNA12/PPP1R16B	protein phosphatase regulator activity	4.92769e-05	0.00210835	0.00170431	Modul2
Go_MF	GRB2/MTMR3/RPS6KB1/SMG7/PPP6R3/SHOC2/TBK1/TRAF3/PPP1R15A/ARPP19/PTPN1/GNA12/YWHAE/PPP1R16B	protein phosphatase binding	6.08814e-05	0.0024312	0.00196529	Modul2
Go_MF	RIOK3/MAP3K2/SQSTM1/TOP1/PRKD3/MAP3K8/CSNK1A1/PIK3CA/RPS6KB1/TLK2/RAF1/TBK1/PRPF4B/RIPK1/CDK17/TGFBR2/SIK3/MAK/STK4/DYRK1A/GRK5/BRAF/EIF2AK4/CDK11B/TRPM7/HIPK1/MOK	protein serine/threonine kinase activity	6.52416e-05	0.00244248	0.00197442	Modul2
Go_MF	ITCH/SQSTM1/CEBPB/UBXN7/RFFL/CUL3/TANK/PIAS1/USP7/STAM/NPLOC4/RIPK1/SPOPL/RALA/TRAF3/SNX9/RELA/DERL1/MDM2/NFKBIA/YWHAE/ABCB1	ubiquitin-like protein ligase binding	7.30446e-05	0.00257375	0.00208053	Modul2
Go_MF	GRB2/MTMR3/PPP3R1/RPS6KB1/SMG7/PPP6R3/SHOC2/TBK1/TRAF3/PPP1R15A/ARPP19/PTPN1/GNA12/TRPC4AP/YWHAE/PPP1R16B	phosphatase binding	9.17741e-05	0.00305404	0.00246878	Modul2
Go_MF	CREBBP/DDIT3/CEBPB/RBPJ/BAZ2A/UBXN7/EIF4E/TCERG1/PIAS1/KDM3A/DHX9/ATF2/WWP2/MED4/ARNTL/UHRF2/SNW1/CNOT1/RELA/TP53BP2/TMF1/BUD31/STK4/TLE4/AKAP8/NFKBIA/ARID5A/TAF11	DNA-binding transcription factor binding	0.000118254	0.00372811	0.00301367	Modul2
Go_MF	RIOK3/MAP3K2/PRKD3/MAP3K8/CSNK1A1/PIK3CA/RPS6KB1/TLK2/RAF1/TBK1/PRPF4B/RIPK1/CDK17/SIK3/MAK/STK4/DYRK1A/BRAF/EIF2AK4/CDK11B/TRPM7/HIPK1/MOK	protein serine kinase activity	0.000173956	0.00503484	0.00406999	Modul2
Go_MF	WAC/RPRD1B/HNRNPU/PCIF1/RPRD2/ZNF326/DHX9/ELP2/SCAF8	basal transcription machinery binding	0.000191365	0.00503484	0.00406999	Modul2
Go_MF	WAC/RPRD1B/HNRNPU/PCIF1/RPRD2/ZNF326/DHX9/ELP2/SCAF8	basal RNA polymerase II transcription machinery binding	0.000191365	0.00503484	0.00406999	Modul2
Go_MF	RNF145/ITCH/UBR5/RC3H1/KCMF1/UBE3A/RFFL/CUL3/RNF114/SMURF2/BRAP/UBR4/WWP2/AREL1/UHRF2/UBE4A/RNF7/TRIM13/MDM2/MEX3C/HUWE1	ubiquitin protein ligase activity	0.000193325	0.00503484	0.00406999	Modul2
Go_MF	DDX6/DHX9/YTHDC2/DDX39B/DHX29/SUPV3L1/DHX15/AQR/DDX24	RNA helicase activity	0.000259708	0.00648188	0.00523973	Modul2
Go_MF	DDX6/DHX9/YTHDC2/DDX39B/DHX29/SUPV3L1/DHX15/AQR/DDX24	ATP-dependent activity, acting on RNA	0.000315644	0.00756284	0.00611353	Modul2
Go_MF	CNOT8/CNOT2/CNOT1/CNOT6L	poly(A)-specific ribonuclease activity	0.000333446	0.00768209	0.00620993	Modul2
Go_MF	RANBP2/PIAS1/UHRF2/MDM2/UBE2I	SUMO transferase activity	0.000346447	0.007686	0.00621309	Modul2
Go_MF	CHD2/HELZ/DDX6/DHX9/CHD8/YTHDC2/DDX39B/DHX29/SUPV3L1/DHX15/CHD1/AQR/DDX24	helicase activity	0.000366027	0.00783036	0.00632978	Modul2
Go_MF	CREBBP/UBE3A/MED23/MAML1/TCERG1/YAF2/DHX9/RNF4/MED4/PER2/TRIM13/SNW1/TMF1/BUD31/MAK/DYRK1A/TAF11/NUP98	transcription coactivator activity	0.000438517	0.00883395	0.00714105	Modul2
Go_MF	CREBBP/MDM4/RFFL/USP7/CHD8/USP10/TP53BP2/MDM2	p53 binding	0.000442435	0.00883395	0.00714105	Modul2
Go_MF	MAP3K2/MAP3K8/RAF1/RIPK1/BRAF	MAP kinase kinase kinase activity	0.000632669	0.011603	0.00937947	Modul2
Go_MF	CREBBP/KDM6A/HNRNPU/KDM3A/DHX9/KDM3B/LEMD2/RELA/RBBP4/NKAP	chromatin DNA binding	0.000638724	0.011603	0.00937947	Modul2
Go_MF	SQSTM1/UBXN7/RFFL/CUL3/TANK/PIAS1/USP7/NPLOC4/RIPK1/SPOPL/RALA/TRAF3/SNX9/RELA/DERL1/MDM2/NFKBIA/YWHAE/ABCB1	ubiquitin protein ligase binding	0.000639231	0.011603	0.00937947	Modul2
Go_MF	KPNA6/BRAP/NFKBIA/NUP214/NUP98	nuclear localization sequence binding	0.000759051	0.0133727	0.01081	Modul2
Go_MF	CREBBP/ZNF644/CNOT2/ELOC/PER2/CCNT2/RELA/ZBTB16/PHF1/UBE2I	transcription coregulator binding	0.0007969	0.0136384	0.0110248	Modul2
Go_MF	SF1/CREBBP/MIER1/HNRNPU/TCERG1/PIAS1/YAF2/MECP2/RYBP/SNW1/CIR1/TLE4/ARID5A/SFMBT1	transcription corepressor activity	0.000857075	0.0142608	0.0115279	Modul2
Go_MF	RC3H1/LSM14A/HNRNPU/DHX9/RFTN1/SUPV3L1/DHX15/ADAR	double-stranded RNA binding	0.00104775	0.0169622	0.0137116	Modul2
Go_MF	RAB14/RAB2A/RAB5A/RAB8B/GNAS/RAB12/OPA1/RAB22A/ARF5/RAB28/SAR1A/RAP1B/SAR1B/RALA/RAB21/ENTPD4/GNA12/RAB7A/SEPTIN2/ARL4A	GTPase activity	0.00109094	0.0171967	0.0139012	Modul2
Go_MF	ZNF644/CNOT2/ELOC/PER2/ZBTB16/PHF1	transcription corepressor binding	0.00122966	0.0187472	0.0151546	Modul2
Go_MF	RPS6KB1/SMG7/ARPP19/PTPN1/GNA12	protein phosphatase 2A binding	0.0012519	0.0187472	0.0151546	Modul2
Go_MF	PPP3R1/NKTR/PPWD1/PPIG	cyclosporin A binding	0.00193891	0.0276525	0.0223533	Modul2
Go_MF	CSDE1/RC3H1/DHX9/ARID5A	RNA stem-loop binding	0.00193891	0.0276525	0.0223533	Modul2
Go_MF	GAPVD1/CLINT1/EPS15/USP8/DDX6/KIF5B/ZC3H15/ABI1/DHX29/EZR/SNX9/PTPN11/PTPN1/ATXN2L/CAPZA1/GCN1/NCK1/YWHAE/SEPTIN2	cadherin binding	0.00232596	0.0324011	0.0261919	Modul2
Go_MF	KPNA6/BRAP/SEC61A1/NFKBIA/NUP214/NUP98	signal sequence binding	0.00240944	0.0328013	0.0265154	Modul2
Go_MF	DCP2/CNOT8/CNOT2/PCIF1/POLR2B/DDX6/DHX9/YTHDC2/DDX39B/TUT4/DHX29/SUPV3L1/CNOT1/TENT2/DHX15/POLR1D/RTCA/CNOT6L/AQR/DDX24/RNMT	catalytic activity, acting on RNA	0.00265114	0.0352896	0.0285268	Modul2
Go_MF	DCP2/HNRNPU/SNRPB/SMG7	telomerase RNA binding	0.00280268	0.0362482	0.0293018	Modul2
Go_MF	LMBRD1/CLINT1/GPR107/AFTPH/AP1G1/EPN1/PIK3C2A	clathrin binding	0.00284923	0.0362482	0.0293018	Modul2
Go_MF	XPO4/XPO7/NUP214	nuclear export signal receptor activity	0.0029047	0.0362482	0.0293018	Modul2
Go_MF	RIOK3/MAP3K2/PRKD3/MAP3K8/CSNK1A1/PIK3CA/RPS6KB1/TLK2/RAF1/TBK1/PRPF4B/RIPK1/CDK17/SIK3/MAK/STK4/DYRK1A/BRAF/EIF2AK4/CDK11B/TRPM7/HIPK1/MOK	protein serine/threonine/tyrosine kinase activity	0.00312278	0.0381744	0.0308589	Modul2
Go_MF	DCP2/CNOT8/CNOT2/CNOT1/CNOT6L	exoribonuclease activity, producing 5'-phosphomonoesters	0.00368162	0.0441058	0.0356536	Modul2
Go_MF	CHD2/USP3/BAZ2A/BRD1/CHD8/UHRF2/NAP1L1/PHC3/DNAJC2/SUPT6H/CHD1/RBBP4/PHF1/SFMBT1/ATAD2B	histone binding	0.00407299	0.0471285	0.038097	Modul2
Go_MF	CHD2/ATP2B1/DDX6/DHX9/CHD8/YTHDC2/KIF5B/DDX39B/DHX29/SUPV3L1/DHX15/KIF20B/SMC3/CHD1/AQR/DDX24/ATAD2B/PSMC1	ATP hydrolysis activity	0.00409128	0.0471285	0.038097	Modul2
Go_MF	RAB14/RAB2A/RAB5A/RAB8B/GNAS/RAB12/OPA1/RAB22A/ARF5/RAB28/SAR1A/RAP1B/SAR1B/RALA/RAB21/SPAG1/GNA12/RAB7A/SEPTIN2/ARL4A	GTP binding	0.00439032	0.0496189	0.0401102	Modul2
Kegg	ITCH/UBR5/UBE3A/CUL3/HERC1/SMURF2/UBE2E1/UBE2E3/PIAS1/FZR1/ELOC/WWP2/UBE4A/RNF7/FBXW11/MDM2/HUWE1/UBE2I	Ubiquitin mediated proteolysis	1.22258e-07	2.95864e-05	2.11056e-05	Modul2
Kegg	RBPJ/PIK3CA/GADD45B/USP7/TBK1/PSMD7/PSMD12/RELB/BCL2L11/RIPK1/SNW1/CIR1/TRAF3/RELA/TAPBP/NFKB2/MDM2/NFKBIA/NFKB1/PSMC1/CD247	Epstein-Barr virus infection	3.96452e-07	4.79707e-05	3.42201e-05	Modul2
Kegg	ITCH/ARFGEF2/RAB5A/CYTH1/SMURF2/EPS15/USP8/STAM/RAB22A/VPS37B/ARF5/KIF5B/WIPF2/RAB11FIP2/GBF1/TGFBR2/EPN1/WASHC5/MDM2/CAPZA1/GRK5/RAB7A	Endocytosis	3.44057e-06	0.00027754	0.000197984	Modul2
Kegg	GRB2/PIK3CA/GADD45B/RAF1/PTPN11/RELA/TGFBR2/MDM2/NFKBIA/BRAF/NFKB1	Chronic myeloid leukemia	1.16387e-05	0.00068728	0.000490273	Modul2
Kegg	SRSF4/HNRNPA1/HNRNPU/PRPF40A/CDC40/SNRPB/TCERG1/SRSF10/SYF2/U2SURP/DDX39B/SNRPA1/TRA2A/ISY1/SNW1/DHX15/BUD31/SNRNP40/AQR/WBP11	Spliceosome	1.42e-05	0.00068728	0.000490273	Modul2
Kegg	GRB2/CREBBP/RBPJ/UBE3A/PIK3CA/USP7/UBR4/ATF2/SNW1/TRAF3/RELA/NFKB2/MDM2/NFKBIA/PMAIP1/YWHAE/NFKB1/PSMC1	Viral carcinogenesis	2.53547e-05	0.00102264	0.000729504	Modul2
Kegg	DNAJC3/DDIT3/TRAM1/SEC24B/SEL1L/SEC24C/SAR1A/NPLOC4/UBQLN1/SAR1B/MBTPS1/DNAJC1/DERL2/PPP1R15A/DERL1/SEC61A1	Protein processing in endoplasmic reticulum	3.31556e-05	0.00114345	0.000815682	Modul2
Kegg	GRB2/PIK3CA/RPS6KB1/GADD45B/RAF1/BCL2L11/RALGDS/RALA/TGFBR2/PMAIP1/BRAF	Colorectal cancer	3.77999e-05	0.00114345	0.000815682	Modul2
Kegg	GRB2/MAP3K8/PPP3R1/PIK3CA/RAF1/PPP2R2D/PTPN11/RELA/MALT1/NFKBIA/NCK1/NFKB1/CD247	T cell receptor signaling pathway	4.7772e-05	0.00128454	0.000916328	Modul2
Kegg	PIK3CA/RPS6KB1/GADD45B/RAF1/RALGDS/RALA/RELA/TGFBR2/BRAF/NFKB1	Pancreatic cancer	6.76909e-05	0.00163812	0.00116856	Modul2
Kegg	RB1CC1/SQSTM1/VMP1/MTMR3/EPG5/PIK3CA/TANK/RPS6KB1/GORASP2/RAF1/ATG14/TBK1/EIF2AK4/ATG5/RAB7A	Autophagy - animal	0.000107011	0.00235424	0.0016794	Modul2
Kegg	CREBBP/KDM2A/PCGF3/YAF2/USP7/RYBP/PHC3/RBBP4/PHF1/SFMBT1	Polycomb repressive complex	0.000128933	0.00251413	0.00179346	Modul2
Kegg	GRB2/PIK3CA/RPS6KB1/RAF1/PER2/RELA/ZBTB16/BRAF/NFKB1	Acute myeloid leukemia	0.000135056	0.00251413	0.00179346	Modul2
Kegg	GRB2/SH2B3/PIK3CA/RAF1/FRS2/RAP1B/PTPN11/RELA/NFKBIA/BRAF/YWHAE/NFKB1	Neurotrophin signaling pathway	0.000172275	0.00278697	0.0019881	Modul2
Kegg	SQSTM1/PPP3R1/PIK3CA/GADD45B/RAF1/FBXW11/RELA/TGFBR2/RBBP4/MDM2/NFKB1/TRPM7/HIPK1/E2F5	Cellular senescence	0.000172746	0.00278697	0.0019881	Modul2
Kegg	GRB2/PIK3CA/PIAS1/RAF1/TBK1/PPP2R2D/RIPK1/TRAF3/RELA/NFKBIA/BRAF/EIF2AK4/YWHAE/NFKB1	Hepatitis C	0.000197434	0.00285939	0.00203975	Modul2
Kegg	TANK/TBK1/RIPK1/TRAF3/RELA/NFKBIA/ATG5/NFKB1/ADAR	RIG-I-like receptor signaling pathway	0.000210957	0.00285939	0.00203975	Modul2
Kegg	PPP3R1/PIK3CA/RAF1/RELB/PTPN11/RELA/NFKB2/MDM2/MALT1/NFKBIA/NFKB1	C-type lectin receptor signaling pathway	0.000212682	0.00285939	0.00203975	Modul2
Kegg	NDUFV2/HNRNPA1/RB1CC1/SQSTM1/DDIT3/RAB5A/PPP3R1/TANK/RANBP2/ATG14/TBK1/PSMD7/PSMD12/KIF5B/PSMB7/UBQLN1/NUP54/SDHA/ATXN2L/DERL1/NUP214/PSMC1/NUP98	Amyotrophic lateral sclerosis	0.000443076	0.00564338	0.00402573	Modul2
Kegg	GRB2/CREBBP/PIK3CA/RAF1/RELA/MDM2/NFKBIA/BRAF/NFKB1/ZEB1	Prostate cancer	0.000508188	0.00614908	0.00438647	Modul2
Kegg	GRB2/CREBBP/RBPJ/ATP6V1A/GNAS/UBE3A/CSNK1A1/PIK3CA/RPS6KB1/MAML1/RAF1/TBK1/UBR4/PPP2R2D/TRAF3/RELA/ATP6V1D/ATP6V1E1/MDM2/NFKB1/PSMC1	Human papillomavirus infection	0.000629752	0.00725714	0.00517691	Modul2
Kegg	GRB2/CREBBP/PIK3CA/RAF1/ELOC/RAP1B/PTPN11/BRAF	Renal cell carcinoma	0.000871108	0.00923179	0.00658553	Modul2
Kegg	GADD45B/RELB/RIPK1/TRAF3/RELA/NFKB2/MALT1/NFKBIA/NFKB1/UBE2I	NF-kappa B signaling pathway	0.000877402	0.00923179	0.00658553	Modul2
Kegg	RB1CC1/PUM2/RBPJ/PUM1/PIK3CA/OPA1/ATG14/PSMD7/PSMD12/PSMB7/ATXN2L/PSMC1	Spinocerebellar ataxia	0.000918342	0.00925994	0.00660561	Modul2
Kegg	PPP3R1/PIK3CA/RPS6KB1/RAF1/PTPN11/RELA/NFKBIA/NFKB1/CD247	PD-L1 expression and PD-1 checkpoint pathway in cancer	0.00111504	0.0107936	0.00769966	Modul2
Kegg	GRB2/PPP3R1/PIK3CA/RAF1/RELA/MALT1/NFKBIA/NFKB1/IFITM1	B cell receptor signaling pathway	0.00120688	0.0112333	0.0080133	Modul2
Kegg	PPP3R1/PIK3CA/RPS6KB1/RAF1/ELOC/TBK1/RIPK1/RNF7/FBXW11/RELA/AP1G1/TAPBP/NFKBIA/NFKB1/CD247	Human immunodeficiency virus 1 infection	0.00127116	0.0113934	0.00812749	Modul2
Kegg	GRB2/CREBBP/PIK3CA/GADD45B/RAF1/USP7/BCL2L11/TGFBR2/STK4/MDM2/BRAF	FoxO signaling pathway	0.00158359	0.0136867	0.00976347	Modul2
Kegg	DDIT3/CEBPB/KDM6A/KLF3/EWSR1/GADD45B/PER2/CCNT2/RELA/TGFBR2/ZBTB16/MDM2/NFKB1/ZEB1	Transcriptional misregulation in cancer	0.00176437	0.0147234	0.010503	Modul2
Kegg	ITCH/CREBBP/RBPJ/MAML1/SNW1/CIR1/TLE4	Notch signaling pathway	0.00195873	0.0156773	0.0111835	Modul2
Kegg	LMNA/DDIT3/PIK3CA/GADD45B/RAF1/BCL2L11/RIPK1/RELA/NFKBIA/PMAIP1/NFKB1	Apoptosis	0.00200825	0.0156773	0.0111835	Modul2
Kegg	SEC24B/CYTH1/TMED10/SEC24C/WIPF2/RIPK1/ABI1/EZR/PTPN11/RELA/NFKBIA/GNA12/NCK1/NFKB1	Pathogenic Escherichia coli infection	0.00222762	0.0162382	0.0115836	Modul2
Kegg	ITCH/CEBPB/MAP3K8/PIK3CA/ATF2/RIPK1/TRAF3/RELA/NFKBIA/NFKB1	TNF signaling pathway	0.00227547	0.0162382	0.0115836	Modul2
Kegg	GRB2/GNAS/PPP3R1/PIK3CA/RPS6KB1/RAF1/TBK1/ATF2/RIPK1/RELA/TAPBP/MDM2/NFKBIA/GNA12/NFKB1	Human cytomegalovirus infection	0.0022814	0.0162382	0.0115836	Modul2
Kegg	GRB2/MAP3K2/DDIT3/MAP3K8/PPP3R1/GADD45B/RAF1/ATF2/RAP1B/RELB/RELA/TGFBR2/MAPK8IP3/NFKB2/STK4/BRAF/GNA12/NFKB1	MAPK signaling pathway	0.00264561	0.0178321	0.0127206	Modul2
Kegg	GRB2/CREBBP/PIK3CA/RAF1/TBK1/ATF2/TRAF3/RELA/TGFBR2/NFKBIA/BRAF/NFKB1	Hepatitis B	0.00265272	0.0178321	0.0127206	Modul2
Kegg	SQSTM1/RAB5A/OPA1/SMURF2/USP8/TBK1/RELA/RAB7A/HUWE1	Mitophagy - animal	0.00326358	0.0213456	0.0152269	Modul2
Kegg	KPNA6/RANBP2/XPO4/XPO7/DDX39B/NUP54/NUP214/NUP98/UBE2I	Nucleocytoplasmic transport	0.00394242	0.025107	0.0179101	Modul2
Kegg	ATP6V1A/PTPN11/RELA/ATP6V1D/ATP6V1E1/NFKBIA/NFKB1	Epithelial cell signaling in Helicobacter pylori infection	0.00425351	0.0257574	0.0183742	Modul2
Kegg	DNAJC3/CREBBP/PIK3CA/KPNA6/RAF1/TBK1/TRAF3/RELA/NFKBIA/NFKB1/ADAR/NUP98	Influenza A	0.00431104	0.0257574	0.0183742	Modul2
Kegg	RB1CC1/PIK3CA/EIF4E/RPS6KB1/ATF2/RELA/ATG5/NFKB1	Longevity regulating pathway	0.00436386	0.0257574	0.0183742	Modul2
Kegg	GRB2/PIK3CA/GADD45B/RAF1/KIF5B/STK4/BRAF	Non-small cell lung cancer	0.00496397	0.0286019	0.0204033	Modul2
Kegg	SAR1A/SAR1B/RELA/NFKB2/NFKBIA/NFKB1	Legionellosis	0.00530634	0.0298636	0.0213033	Modul2
Kegg	SQSTM1/CYTH1/PIK3CA/RPS6KB1/ATG14/TBK1/RIPK1/FBXW11/RELA/MDM2/MALT1/NFKBIA/ATG5/SEPTIN2/NFKB1	Shigellosis	0.00587571	0.0320464	0.0228604	Modul2
Kegg	CEBPB/S100A8/TBK1/TRAF3/RELA/S100A9/NFKBIA/NFKB1	IL-17 signaling pathway	0.00605109	0.0320464	0.0228604	Modul2
Kegg	RAB5A/CYTH1/PIK3CA/GCC2/RAF1/KIF5B/RIPK1/RALA/ABI1/SNX9/RELA/PIK3C2A/NFKBIA/RAB7A/NFKB1	Salmonella infection	0.00609146	0.0320464	0.0228604	Modul2
Kegg	DCP2/CNOT8/CNOT2/DDX6/DCP1A/CNOT1/CNOT6L	RNA degradation	0.00712897	0.0367066	0.0261848	Modul2
Kegg	GRB2/PIK3CA/EIF4E/RPS6KB1/RAF1/BCL2L11/BRAF	EGFR tyrosine kinase inhibitor resistance	0.00816661	0.0411733	0.0293711	Modul2
Kegg	GRB2/SQSTM1/PPP3R1/PIK3CA/RELB/RELA/TGFBR2/NFKB2/NFKBIA/NFKB1	Osteoclast differentiation	0.00837561	0.0413653	0.0295081	Modul2
Kegg	GRB2/RAB5A/PIK3CA/RAF1/BRAP/SHOC2/TBK1/RAP1B/RALGDS/RALA/PTPN11/RELA/STK4/NFKB1	Ras signaling pathway	0.00906084	0.0438545	0.0312838	Modul2
Kegg	GNAS/PIK3CA/PPP2R2D/RELA/TGFBR2/NFKBIA/NFKB1/CD247	Chagas disease	0.00972706	0.0461558	0.0329254	Modul2
Kegg	TBK1/RIPK1/POLR1D/RELA/NFKBIA/NFKB1/ADAR	Cytosolic DNA-sensing pathway	0.00992613	0.0461947	0.0329532	Modul2
Reactome	SRSF4/HNRNPA1/WTAP/SF1/SRSF11/HNRNPU/PRPF40A/CDC40/EIF4E/RANBP2/SNRPB/POLR2B/SRSF10/SYF2/DHX9/SRRM2/YBX1/U2SURP/FYTTD1/DDX39B/NUP54/SNRPA1/ISY1/HNRNPD/SNW1/SARNP/PPWD1/DHX15/BUD31/SNRNP40/AQR/WBP11/NUP214/NUP98	Processing of Capped Intron-Containing Pre-mRNA	3.922e-13	3.8867e-10	2.78668e-10	Modul2
Reactome	ITCH/S100A8/UBE3A/SEC24B/FBXO11/CUL3/RNF114/HERC1/FBXL3/SMURF2/UBE2E1/UBE2E3/BTBD1/ATG14/SEC24C/FZR1/ELOC/UBR4/PSMD7/KLHL20/PSMD12/RNF4/PJA2/PSMB7/AREL1/UBE4A/SAR1B/RNF7/KLHL2/FBXW11/TAPBP/S100A9/ZBTB16/SEC61A1/MEX3C/HUWE1/PSMC1/FBXL5	Class I MHC mediated antigen processing & presentation	3.65121e-10	1.80918e-07	1.29714e-07	Modul2
Reactome	SRSF4/HNRNPA1/SF1/SRSF11/HNRNPU/PRPF40A/CDC40/SNRPB/POLR2B/SRSF10/SYF2/DHX9/SRRM2/YBX1/U2SURP/SNRPA1/ISY1/HNRNPD/SNW1/PPWD1/DHX15/BUD31/SNRNP40/AQR/WBP11	mRNA Splicing - Major Pathway	9.35208e-10	3.0893e-07	2.21497e-07	Modul2
Reactome	SRSF4/HNRNPA1/SF1/SRSF11/HNRNPU/PRPF40A/CDC40/SNRPB/POLR2B/SRSF10/SYF2/DHX9/SRRM2/YBX1/U2SURP/SNRPA1/ISY1/HNRNPD/SNW1/PPWD1/DHX15/BUD31/SNRNP40/AQR/WBP11	mRNA Splicing	2.29717e-09	5.69123e-07	4.08049e-07	Modul2
Reactome	RICTOR/GOLGA4/GRB2/SQSTM1/CREBBP/LMNA/CEBPB/RBPJ/CSNK1A1/PIK3CA/WDR48/RANBP2/MAML1/FGFR1OP2/POLR2B/GCC2/RAF1/FXR1/SEL1L/BRAP/SHOC2/PSMD7/MECP2/PSMD12/KIF5B/FRS2/PSMB7/RAP1B/BCL2L11/SNW1/DERL2/PTPN11/TGFBR2/GOLGB1/MDM2/BRAF/PSMC1	Diseases of signal transduction by growth factor receptors and second messengers	4.21973e-08	8.3635e-06	5.99645e-06	Modul2
Reactome	ITCH/UBE3A/FBXO11/CUL3/RNF114/HERC1/FBXL3/SMURF2/UBE2E1/UBE2E3/BTBD1/FZR1/ELOC/UBR4/PSMD7/KLHL20/PSMD12/RNF4/PJA2/PSMB7/AREL1/UBE4A/RNF7/KLHL2/FBXW11/ZBTB16/MEX3C/HUWE1/PSMC1/FBXL5	Antigen processing: Ubiquitination & Proteasome degradation	5.35126e-08	8.83849e-06	6.33702e-06	Modul2
Reactome	DHX9/TBK1/RIPK1/RELA/NFKB2/NFKBIA/NFKB1	ZBP1(DAI) mediated induction of type I IFNs	2.52907e-06	0.000358044	0.00025671	Modul2
Reactome	CREBBP/TOP1/RANBP2/PIAS1/NR3C1/SAFB/NUP54/UHRF2/PHC3/RELA/SMC3/NFKB2/MDM2/NFKBIA/STAG2/NUP214/NUP98/UBE2I/SENP5	SUMOylation	8.90678e-06	0.0010308	0.000739063	Modul2
Reactome	DHX9/RIPK1/RELA/NFKB2/NFKBIA/NFKB1	RIP-mediated NFkB activation via ZBP1	9.36146e-06	0.0010308	0.000739063	Modul2
Reactome	CREBBP/TOP1/RANBP2/PIAS1/NR3C1/SAFB/NUP54/UHRF2/PHC3/RELA/SMC3/NFKB2/MDM2/NFKBIA/STAG2/NUP214/NUP98/UBE2I	SUMO E3 ligases SUMOylate target proteins	2.06329e-05	0.00204472	0.00146602	Modul2
Reactome	S100A8/TRAF3/RELA/S100A9/NFKB2/NFKBIA/NFKB1	Diseases of Immune System	4.34009e-05	0.00344294	0.00246851	Modul2
Reactome	S100A8/TRAF3/RELA/S100A9/NFKB2/NFKBIA/NFKB1	Diseases associated with the TLR signaling cascade	4.34009e-05	0.00344294	0.00246851	Modul2
Reactome	DCP2/CNOT8/CNOT2/EIF4E/DDX6/DCP1A/TUT4/CNOT1/CNOT6L	Deadenylation-dependent mRNA decay	5.43185e-05	0.00344294	0.00246851	Modul2
Reactome	GRB2/SQSTM1/CEBPB/PIK3CA/RANBP2/GCC2/MECP2/KIF5B/FRS2	Signaling by ALK in cancer	5.43185e-05	0.00344294	0.00246851	Modul2
Reactome	GRB2/SQSTM1/CEBPB/PIK3CA/RANBP2/GCC2/MECP2/KIF5B/FRS2	Signaling by ALK fusions and activated point mutants	5.43185e-05	0.00344294	0.00246851	Modul2
Reactome	ITCH/CREBBP/TANK/TBK1/RIPK1/TRAF3/RELA/NFKB2/NFKBIA/ATG5/NFKB1	DDX58/IFIH1-mediated induction of interferon-alpha/beta	5.55873e-05	0.00344294	0.00246851	Modul2
Reactome	SRSF4/SRSF11/CDC40/EIF4E/RANBP2/FYTTD1/DDX39B/NUP54/SARNP/NUP214/NUP98	Transport of Mature Transcript to Cytoplasm	6.96527e-05	0.00391974	0.00281037	Modul2
Reactome	GRB2/CREBBP/ARID4A/SEC24B/CSNK1A1/CUL3/PARP8/RANBP2/SNRPB/ARID4B/ATG14/SEC24C/NR3C1/TBK1/CRBN/NUP54/RIPK1/SAR1B/TRAF3/PTPN11/PARP6/RBBP4/NCK1/YWHAE/NUP214/NUP98/UBE2I	SARS-CoV Infections	7.1196e-05	0.00391974	0.00281037	Modul2
Reactome	CNOT8/CNOT2/EIF4E/TUT4/CNOT1/CNOT6L	Deadenylation of mRNA	8.42193e-05	0.0040856	0.00292929	Modul2
Reactome	SQSTM1/PUM2/UBXN7/FBXO11/CUL3/FBXL3/BTBD1/ELOC/PSMD7/KLHL20/PSMD12/PSMB7/NPLOC4/RNF7/KLHL2/FBXW11/CAND1/ZBTB16/PSMC1/FBXL5	Neddylation	8.5872e-05	0.0040856	0.00292929	Modul2
Reactome	PPP3R1/PSMD7/PSMD12/PSMB7/RELB/FBXW11/RELA/NFKB2/MALT1/NFKBIA/NFKB1/PSMC1	CLEC7A (Dectin-1) signaling	8.65767e-05	0.0040856	0.00292929	Modul2
Reactome	COG3/ANKRD28/SEC24B/PPP6C/TMED10/PPP6R3/SEC24C/ARF5/NAPB/SAR1B/GBF1/COPA/GOLGB1/CAPZA1/GOSR1	ER to Golgi Anterograde Transport	0.000119542	0.00538483	0.00386081	Modul2
Reactome	SRSF4/SRSF11/CDC40/RANBP2/FYTTD1/DDX39B/NUP54/SARNP/NUP214/NUP98	Transport of Mature mRNA derived from an Intron-Containing Transcript	0.00012732	0.00543092	0.00389386	Modul2
Reactome	GAPVD1/RAB14/RAB5A/RAB8B/RAB12/DENND4A/TRAPPC13/RAB3GAP1/RAB21/RAB7A/YWHAE	RAB GEFs exchange GTP for GDP on RABs	0.000131526	0.00543092	0.00389386	Modul2
Reactome	RANBP2/PIAS1/NUP54/MDM2/NUP214/NUP98/UBE2I	SUMOylation of ubiquitinylation proteins	0.00017183	0.0065283	0.00468065	Modul2
Reactome	CREBBP/PPP3R1/RAF1/PSMD7/PSMD12/PSMB7/RELB/FBXW11/RELA/NFKB2/MALT1/NFKBIA/NFKB1/PSMC1	C-type lectin receptors (CLRs)	0.000176392	0.0065283	0.00468065	Modul2
Reactome	CREBBP/DHX9/TBK1/RIPK1/POLR1D/RELA/NFKB2/NFKBIA/NFKB1	Cytosolic sensors of pathogen-associated DNA	0.000182725	0.0065283	0.00468065	Modul2
Reactome	MAP3K8/TANK/TBK1/ATF2/RIPK1/TRAF3/PTPN11/FBXW11/RELA/NFKB2/NFKBIA/NFKB1	MyD88-independent TLR4 cascade	0.000197524	0.0065283	0.00468065	Modul2
Reactome	MAP3K8/TANK/TBK1/ATF2/RIPK1/TRAF3/PTPN11/FBXW11/RELA/NFKB2/NFKBIA/NFKB1	TRIF(TICAM1)-mediated TLR4 signaling	0.000197524	0.0065283	0.00468065	Modul2
Reactome	GRB2/PIK3CA/EPS15/USP8/STAM/RAP1B/RANBP9/PTPN11/PTPN1/RANBP10	Signaling by MET	0.000197628	0.0065283	0.00468065	Modul2
Reactome	RAB14/RAB2A/RAB5A/RAB8B/RAB12/RAB22A/RAB21/RABGGTB/RAB7A	RAB geranylgeranylation	0.000206227	0.0065926	0.00472676	Modul2
Reactome	GRB2/PPP3R1/PSMD7/PSMD12/PSMB7/FBXW11/RELA/MALT1/NFKBIA/NCK1/NFKB1/PSMC1	Signaling by the B Cell Receptor (BCR)	0.000234276	0.00688893	0.00493922	Modul2
Reactome	CREBBP/RBPJ/MAML1/SMURF2/PSMD7/PSMD12/PSMB7/BCL2L11/SNW1/MDM2/PSMC1	Transcriptional regulation by RUNX3	0.000235079	0.00688893	0.00493922	Modul2
Reactome	S100A8/MAP3K8/TANK/TBK1/ATF2/RIPK1/TRAF3/PTPN11/FBXW11/RELA/S100A9/NFKB2/NFKBIA/NFKB1	Toll Like Receptor 4 (TLR4) Cascade	0.000236351	0.00688893	0.00493922	Modul2
Reactome	PSMD7/PSMD12/PSMB7/FBXW11/RELA/MALT1/NFKBIA/NFKB1/PSMC1	Activation of NF-kappaB in B cells	0.000260804	0.00738447	0.00529451	Modul2
Reactome	PIK3CA/PSMD7/PSMD12/PSMB7/FBXW11/RELA/MALT1/NFKBIA/NFKB1/PSMC1/CD247	Downstream TCR signaling	0.000282179	0.00757289	0.0054296	Modul2
Reactome	RELA/NFKB2/NFKBIA/UBE2I	SUMOylation of immune response proteins	0.000282938	0.00757289	0.0054296	Modul2
Reactome	ITCH/GNAS/CSNK1A1/CUL3/SMURF2/SEL1L/PSMD7/PSMD12/PSMB7/SPOPL/DERL2/IFT57/TTC21B/PSMC1	Signaling by Hedgehog	0.000292131	0.00757289	0.0054296	Modul2
Reactome	PPP3R1/PSMD7/PSMD12/PSMB7/FBXW11/RELA/MALT1/NFKBIA/NFKB1/PSMC1	Downstream signaling events of B Cell Receptor (BCR)	0.000298025	0.00757289	0.0054296	Modul2
Reactome	PUM1/CLINT1/FTH1/SNX9/AP1G1/GOLGB1/PIK3C2A/SH3D19	Golgi Associated Vesicle Biogenesis	0.000372912	0.0092389	0.0066241	Modul2
Reactome	CREBBP/RAF1/RELB/RELA/NFKB1	CD209 (DC-SIGN) signaling	0.000431596	0.0101652	0.0072882	Modul2
Reactome	GRB2/EPS15/USP8/STAM/PTPN1	Negative regulation of MET activity	0.000431596	0.0101652	0.0072882	Modul2
Reactome	PIK3CA/PSMD7/PSMD12/PSMB7/FBXW11/RELA/MALT1/NFKBIA/NCK1/NFKB1/PSMC1/CD247	TCR signaling	0.000445111	0.0101652	0.0072882	Modul2
Reactome	PUM1/CLINT1/FTH1/GBF1/SNX9/AP1G1/GOLGB1/PIK3C2A/SH3D19	trans-Golgi Network Vesicle Budding	0.000451329	0.0101652	0.0072882	Modul2
Reactome	CREBBP/KDM2A/ARID4A/KDM6A/BRD1/BRWD1/EPC1/ARID4B/KANSL1/SETD2/KDM3A/ATF2/KDM3B/RELA/NFKB2/ELP2/RBBP4/ARID2/PHF20/NFKB1	Chromatin modifying enzymes	0.000501307	0.0107999	0.00774329	Modul2
Reactome	CREBBP/KDM2A/ARID4A/KDM6A/BRD1/BRWD1/EPC1/ARID4B/KANSL1/SETD2/KDM3A/ATF2/KDM3B/RELA/NFKB2/ELP2/RBBP4/ARID2/PHF20/NFKB1	Chromatin organization	0.000501307	0.0107999	0.00774329	Modul2
Reactome	MAP3K8/TANK/TBK1/ATF2/RIPK1/TRAF3/FBXW11/RELA/NFKB2/NFKBIA/NFKB1	Toll Like Receptor 3 (TLR3) Cascade	0.000514438	0.010847	0.00777706	Modul2
Reactome	USP3/MDM4/WDR48/SMURF2/USP47/USP8/USP7/STAM/PSMD7/PSMD12/PSMB7/RIPK1/USP10/TRAF3/WDR20/TGFBR2/MDM2/INO80D/NFKBIA/USP9X/PSMC1	Deubiquitination	0.000580917	0.0115484	0.00827998	Modul2
Reactome	RICTOR/CREBBP/MDM4/BRD1/CNOT8/RFFL/TNRC6A/CNOT2/POLR2B/USP7/ELOC/ATF2/CCNT2/CNOT1/TP53BP2/RABGGTB/RBBP4/CNOT6L/MDM2/PMAIP1/PHF20/YWHAE/TAF11/HIPK1	Transcriptional Regulation by TP53	0.000580945	0.0115484	0.00827998	Modul2
Reactome	SQSTM1/RELA/NFKBIA/NFKB1	NF-kB is activated and signals survival	0.000582665	0.0115484	0.00827998	Modul2
Reactome	PSMD7/PSMD12/PSMB7/RELB/FBXW11/RELA/NFKB2/PSMC1	Dectin-1 mediated noncanonical NF-kB signaling	0.000601226	0.0116826	0.00837621	Modul2
Reactome	USP3/MDM4/WDR48/SMURF2/USP47/USP8/USP7/PSMD7/PSMD12/PSMB7/RIPK1/USP10/WDR20/MDM2/NFKBIA/USP9X/PSMC1	Ub-specific processing proteases	0.000692192	0.0129554	0.00928873	Modul2
Reactome	CREBBP/SEC24B/RANBP2/ATG14/SEC24C/TBK1/NUP54/SAR1B/TRAF3/PTPN11/NUP214/NUP98	SARS-CoV-2 activates/modulates innate and adaptive immune responses	0.00069287	0.0129554	0.00928873	Modul2
Reactome	RANBP2/PIAS1/NUP54/PHC3/SMC3/STAG2/NUP214/NUP98/UBE2I	SUMOylation of DNA damage response and repair proteins	0.000743852	0.013401	0.00960822	Modul2
Reactome	COG3/ANKRD28/SEC24B/PPP6C/TMED10/PPP6R3/SEL1L/SEC24C/ARF5/NAPB/NEU3/SAR1B/TRIM13/GBF1/DERL2/COPA/GOLGB1/DERL1/CAPZA1/GOSR1/PSMC1	Asparagine N-linked glycosylation	0.000752427	0.013401	0.00960822	Modul2
Reactome	GOLGA4/COG3/CYTH1/TMED10/GCC2/ARF5/NAPB/KIF5B/GBF1/COPA/RAB3GAP1/KIF20B/TMF1/GALNT2/CAPZA1/GOSR1	Intra-Golgi and retrograde Golgi-to-ER traffic	0.00075727	0.013401	0.00960822	Modul2
Reactome	CREBBP/RBPJ/MAML1/SNW1	RUNX3 regulates NOTCH signaling	0.000795302	0.0138271	0.00991374	Modul2
Reactome	COG3/ANKRD28/SEC24B/PPP6C/TMED10/PPP6R3/SEC24C/ARF5/NAPB/SAR1B/GBF1/COPA/GOLGB1/CAPZA1/GOSR1	Transport to the Golgi and subsequent modification	0.000865057	0.0147806	0.0105973	Modul2
Reactome	RICTOR/MDM4/RFFL/USP7/MDM2/PHF20	Regulation of TP53 Degradation	0.000881978	0.0148142	0.0106215	Modul2
Reactome	S100A8/MAP3K8/TANK/TBK1/ATF2/RIPK1/TRAF3/PTPN11/FBXW11/RELA/S100A9/NFKB2/NFKBIA/NFKB1	Toll-like Receptor Cascades	0.000977873	0.0161512	0.0115801	Modul2
Reactome	RICTOR/MDM4/RFFL/USP7/MDM2/PHF20	Regulation of TP53 Expression and Degradation	0.0010248	0.0166326	0.0119253	Modul2
Reactome	DDIT3/CEBPB/ATF3/PPP1R15A	Response of EIF2AK1 (HRI) to heme deficiency	0.00105737	0.0166326	0.0119253	Modul2
Reactome	CSNK1A1/PARP8/PARP6/UBE2I	Maturation of nucleoprotein	0.00105737	0.0166326	0.0119253	Modul2
Reactome	SQSTM1/MAP3K8/PSMD7/PSMD12/PSMB7/FBXW11/RELA/NFKB2/NFKBIA/NFKB1/PSMC1	Interleukin-1 signaling	0.00110685	0.0171389	0.0122882	Modul2
Reactome	PSMD7/PSMD12/PSMB7/FBXW11/RELA/MALT1/NFKBIA/NFKB1/PSMC1	FCERI mediated NF-kB activation	0.00117525	0.0176634	0.0126643	Modul2
Reactome	RANBP2/POLR2B/ELOC/VPS37B/PSMD7/PSMD12/PSMB7/NUP54/CCNT2/AP1G1/RNMT/UBAP1/NUP214/PSMC1/TAF11/NUP98/CD247	HIV Infection	0.00119089	0.0176634	0.0126643	Modul2
Reactome	GRB2/PPP3R1/PIK3CA/PSMD7/PSMD12/PSMB7/FBXW11/RELA/MALT1/NFKBIA/NFKB1/PSMC1	Fc epsilon receptor (FCERI) signaling	0.0011942	0.0176634	0.0126643	Modul2
Reactome	GRB2/ARID4A/CUL3/ARID4B/NR3C1/TBK1/CRBN/RIPK1/RBBP4/NCK1	Potential therapeutics for SARS	0.00121645	0.0176782	0.0126749	Modul2
Reactome	SQSTM1/MAP3K8/TBK1/PSMD7/PSMD12/PSMB7/PTPN11/FBXW11/RELA/NFKB2/NFKBIA/NFKB1/PSMC1	Interleukin-1 family signaling	0.00123087	0.0176782	0.0126749	Modul2
Reactome	CEBPB/TNRC6A/UBE2E1/FZR1/RELA/NFKB1	Transcriptional Regulation by VENTX	0.00136309	0.0186992	0.0134069	Modul2
Reactome	SQSTM1/RELA/NFKBIA/NFKB1	p75NTR signals via NF-kB	0.0013746	0.0186992	0.0134069	Modul2
Reactome	CREBBP/RBPJ/MAML1/SNW1	Regulation of gene expression in late stage (branching morphogenesis) pancreatic bud precursor cells	0.0013746	0.0186992	0.0134069	Modul2
Reactome	ANKRD28/SEC24B/PPP6C/TMED10/PPP6R3/SEC24C/NAPB/SAR1B	COPII-mediated vesicle transport	0.00139236	0.0186992	0.0134069	Modul2
Reactome	MED13L/CREBBP/CEBPB/MED23/MED4/MED15/SREBF2/RELA/NFKB1	Transcriptional regulation of white adipocyte differentiation	0.0013963	0.0186992	0.0134069	Modul2
Reactome	ITCH/CSNK1A1/CUL3/SMURF2/PSMD7/PSMD12/PSMB7/SPOPL/PSMC1	Hedgehog 'on' state	0.00151874	0.0200677	0.0143881	Modul2
Reactome	LMNA/RAB2A/RANBP2/UBE2E1/GORASP2/PSMD7/PSMD12/PPP2R2D/PSMB7/NUP54/ARPP19/LEMD2/CENPC/SMC3/PCM1/MAU2/NDE1/YWHAE/STAG2/NUP214/CEP135/PSMC1/NUP98/UBE2I/CENPH	M Phase	0.00193429	0.0252222	0.0180838	Modul2
Reactome	GAPVD1/RAB14/RAB5A/RAB8B/RAB12/DENND4A/TRAPPC13/RAB3GAP1/RAB21/RAB7A/YWHAE	Rab regulation of trafficking	0.00204008	0.0259455	0.0186024	Modul2
Reactome	SEC24B/ATG14/SEC24C/SAR1B/TAPBP	Antigen Presentation: Folding, assembly and peptide loading of class I MHC	0.00204213	0.0259455	0.0186024	Modul2
Reactome	MDM4/PSMD7/PSMD12/PSMB7/MDM2/PHF20/PSMC1	Stabilization of p53	0.00214175	0.0266592	0.0191141	Modul2
Reactome	GRB2/PIK3CA/FRS2/PTPN11	PI-3K cascade:FGFR3	0.00219726	0.0266592	0.0191141	Modul2
Reactome	TANK/TBK1/TRAF3/PTPN11	Activation of IRF3/IRF7 mediated by TBK1/IKK epsilon	0.00219726	0.0266592	0.0191141	Modul2
Reactome	HNRNPA1/GRB2/PIK3CA/POLR2B/FRS2/TIAL1/PTPN11/BRAF	Signaling by FGFR2	0.00220591	0.0266592	0.0191141	Modul2
Reactome	PPP3R1/BCL2L11/TP53BP2/PMAIP1/YWHAE	Activation of BH3-only proteins	0.00238736	0.0283865	0.0203525	Modul2
Reactome	RPRD1B/INTS6/RPRD2/POLR2B/CCNT2/ELL2/POU2F1/TAF11	RNA polymerase II transcribes snRNA genes	0.00240612	0.0283865	0.0203525	Modul2
Reactome	PSMD7/PSMD12/PSMB7/RELB/FBXW11/NFKB2/PSMC1	NIK-->noncanonical NF-kB signaling	0.00261735	0.0305152	0.0218788	Modul2
Reactome	CREBBP/PIAS1/SAFB/UHRF2/PHC3/UBE2I	SUMOylation of transcription cofactors	0.00289823	0.0330132	0.0236698	Modul2
Reactome	TOP1/RANBP2/NUP54/NUP214/NUP98/UBE2I	SUMOylation of DNA replication proteins	0.00289823	0.0330132	0.0236698	Modul2
Reactome	RANBP2/ELOC/PSMD7/PSMD12/PSMB7/NUP54/AP1G1/NUP214/PSMC1/NUP98/CD247	Host Interactions of HIV factors	0.0029602	0.0333359	0.0239012	Modul2
Reactome	SEL1L/PSMD7/PSMD12/PSMB7/DERL2/DERL1/PSMC1	Defective CFTR causes cystic fibrosis	0.00317018	0.0348741	0.025004	Modul2
Reactome	SMC3/MAU2/STAG2	Cohesin Loading onto Chromatin	0.00328331	0.0348741	0.025004	Modul2
Reactome	GRB2/PIK3CA/FRS2/PTPN11	PI-3K cascade:FGFR4	0.00330794	0.0348741	0.025004	Modul2
Reactome	CNOT8/CNOT2/CNOT1/CNOT6L	TP53 regulates transcription of additional cell cycle genes whose exact role in the p53 pathway remain uncertain	0.00330794	0.0348741	0.025004	Modul2
Reactome	CREBBP/RBPJ/MAML1/SNW1	NOTCH4 Intracellular Domain Regulates Transcription	0.00330794	0.0348741	0.025004	Modul2
Reactome	GOLGA4/GRB2/PIK3CA/WDR48	Signaling by PDGFR in disease	0.00330794	0.0348741	0.025004	Modul2
Reactome	LMBRD1/SEL1L/PSMD7/PSMD12/PSMB7/DERL2/DERL1/PSMC1	ABC transporter disorders	0.00335323	0.0349795	0.0250796	Modul2
Reactome	RANBP2/NUP54/PHC3/NUP214/NUP98/UBE2I	SUMOylation of RNA binding proteins	0.00362215	0.0373911	0.0268086	Modul2
Reactome	LMNA/RANBP2/UBE2E1/PSMD7/PSMD12/PSMB7/NUP54/LEMD2/CENPC/SMC3/NDE1/STAG2/PSMC1/NUP98/UBE2I/CENPH	Mitotic Anaphase	0.00375241	0.0383365	0.0274864	Modul2
Reactome	LMNA/RANBP2/UBE2E1/PSMD7/PSMD12/PSMB7/NUP54/LEMD2/CENPC/SMC3/NDE1/STAG2/PSMC1/NUP98/UBE2I/CENPH	Mitotic Metaphase and Anaphase	0.00391018	0.0395407	0.0283499	Modul2
Reactome	GRB2/PIK3CA/FRS2/PTPN11	PI-3K cascade:FGFR1	0.00398472	0.0398875	0.0285985	Modul2
Reactome	RANBP2/POLR2B/ELOC/VPS37B/NUP54/CCNT2/RNMT/UBAP1/NUP214/TAF11/NUP98	Late Phase of HIV Life Cycle	0.00418864	0.0404088	0.0289722	Modul2
Reactome	EIF4E/RANBP2/NUP54/NUP214/NUP98	Transport of the SLBP independent Mature mRNA	0.0041999	0.0404088	0.0289722	Modul2
Reactome	GRB2/FRS2/RALGDS/RALA/BRAF	Signalling to ERKs	0.0041999	0.0404088	0.0289722	Modul2
Reactome	RANBP2/NUP54/NUP214/NUP98/UBE2I	SUMOylation of SUMOylation proteins	0.0041999	0.0404088	0.0289722	Modul2
Reactome	GRB2/PIK3CA/FRS2	Signaling by FGFR4 in disease	0.00440845	0.0408296	0.029274	Modul2
Reactome	GRB2/RANBP9/RANBP10	MET activates RAS signaling	0.00440845	0.0408296	0.029274	Modul2
Reactome	GRB2/FRS2/PTPN11	Activated NTRK2 signals through FRS2 and FRS3	0.00440845	0.0408296	0.029274	Modul2
Reactome	PARP8/PARP6/UBE2I	Maturation of nucleoprotein.1	0.00440845	0.0408296	0.029274	Modul2
Reactome	CREBBP/RBPJ/MAML1/YBX1/WWP2/SNW1	Signaling by NOTCH3	0.00447236	0.041038	0.0294234	Modul2
Reactome	CREBBP/RBPJ/MAML1/PSMD7/PSMD12/PSMB7/SNW1/PSMC1	Signaling by NOTCH4	0.00456703	0.0415223	0.0297706	Modul2
Reactome	EIF4E/RANBP2/NUP54/NUP214/NUP98	Transport of the SLBP Dependant Mature mRNA	0.00477405	0.0422418	0.0302865	Modul2
Reactome	SEL1L/TRIM13/DERL2/DERL1/PSMC1	N-glycan trimming in the ER and Calnexin/Calreticulin cycle	0.00477405	0.0422418	0.0302865	Modul2
Reactome	EPC1/YAF2/RYBP/PHC3/RBBP4	Transcriptional Regulation by E2F6	0.00477405	0.0422418	0.0302865	Modul2
Reactome	COG3/TMED10/ARF5/NAPB/GBF1/COPA/GOLGB1/CAPZA1/GOSR1	COPI-mediated anterograde transport	0.00493899	0.0422773	0.0303119	Modul2
Reactome	MDM4/PSMD7/PSMD12/PSMB7/MDM2/PHF20/PSMC1	p53-Dependent G1 DNA Damage Response	0.0049418	0.0422773	0.0303119	Modul2
Reactome	MDM4/PSMD7/PSMD12/PSMB7/MDM2/PHF20/PSMC1	p53-Dependent G1/S DNA damage checkpoint	0.0049418	0.0422773	0.0303119	Modul2
Reactome	GRB2/PIK3CA/EPS15/STAM/PTPN11/EPN1	Signaling by EGFR	0.0049487	0.0422773	0.0303119	Modul2
Reactome	CREBBP/SEC24B/CSNK1A1/PARP8/RANBP2/SNRPB/ATG14/SEC24C/TBK1/NUP54/SAR1B/TRAF3/PTPN11/PARP6/YWHAE/NUP214/NUP98/UBE2I	SARS-CoV-2 Infection	0.00513823	0.0435213	0.0312038	Modul2
Reactome	SQSTM1/CREBBP/UBXN7/CUL3/PSMD7/PSMD12/PSMB7/NPLOC4/PSMC1	KEAP1-NFE2L2 pathway	0.005269	0.0440378	0.0315742	Modul2
Reactome	LMNA/RAF1/FXR1/BRAP/SHOC2/RAP1B/BCL2L11/BRAF	Oncogenic MAPK signaling	0.00528809	0.0440378	0.0315742	Modul2
Reactome	CREBBP/SEC24B/RANBP2/SNRPB/ATG14/SEC24C/TBK1/NUP54/SAR1B/TRAF3/PTPN11/YWHAE/NUP214/NUP98	SARS-CoV-2-host interactions	0.00537655	0.0444014	0.0318348	Modul2
Reactome	SMURF2/YBX1/CCNT2/SNW1/USP9X/E2F5	Transcriptional activity of SMAD2/SMAD3:SMAD4 heterotrimer	0.00546127	0.0447283	0.0320692	Modul2
Reactome	GRB2/PIK3CA/FRS2/PTPN11	PI-3K cascade:FGFR2	0.00560662	0.0452464	0.0324408	Modul2
Reactome	SEL1L/PSMD7/PSMD12/PSMB7/DERL2/ABCB7/DERL1/PSMC1/ABCB1	ABC-family proteins mediated transport	0.00561586	0.0452464	0.0324408	Modul2
Reactome	TANK/TBK1/TRAF3	TICAM1-dependent activation of IRF3/IRF7	0.00574001	0.0458343	0.0328622	Modul2
Reactome	MDM4/PSMD7/PSMD12/PSMB7/MDM2/PHF20/PSMC1	G1/S DNA Damage Checkpoints	0.00582757	0.0458343	0.0328622	Modul2
Reactome	SRSF4/SRSF11/CDC40/SNRPB/FYTTD1/DDX39B/SARNP	RNA Polymerase II Transcription Termination	0.00582757	0.0458343	0.0328622	Modul2
Reactome	LMNA/RANBP2/NUP54/LEMD2/NUP214/NUP98	Nuclear Envelope Breakdown	0.00601163	0.0469096	0.0336332	Modul2
Hallmark	ARFGEF2/GOLGA4/RAB14/RAB2A/RAB5A/GNAS/TMED10/STAM/RAB22A/GBF1/AP1G1	HALLMARK_PROTEIN_SECRETION	0.000525545	0.023124	0.0199154	Modul2
cell_type	geneID	description	pvalue	padjust	qvalue	Module
Go_BP	CYBB/FOXP1/ANXA1/LRRK2/CD14/PDE4B/PTPRC/GBP5/IL15/PLCB1/AKIRIN2/C3AR1/CSF1R/LILRB2/MBP/CD36/TLR4/SLC11A1/IFIH1/DHX58/HSP90AA1/NLRP3/MYD88/AIM2/LILRA5/CD55/NFAM1/EGR1/CLEC4E/TRIM56/PTAFR/HSPA1A/TLR5/EPHB2/HPSE/NLRP12/TLR7/SELENOK/LY96/CLU/PTGS2/RIPK2/P2RX7/PDE4D/MEFV/NLRC4/TLR1/CCR2	positive regulation of cytokine production	1.90912e-12	8.50513e-09	7.37122e-09	Module3
Go_BP	CYBB/LRRK2/CD14/PTPRC/CD36/TLR4/IFIH1/MYD88/LILRA5/PTAFR/EPHB2/SELENOK/LY96/CLU/RIPK2/TLR1/CCR2	positive regulation of tumor necrosis factor production	2.78213e-08	5.63629e-05	4.88485e-05	Module3
Go_BP	CYBB/LRRK2/CD14/PTPRC/CD36/TLR4/IFIH1/MYD88/LILRA5/PTAFR/EPHB2/SELENOK/LY96/CLU/RIPK2/TLR1/CCR2	positive regulation of tumor necrosis factor superfamily cytokine production	4.98949e-08	5.63629e-05	4.88485e-05	Module3
Go_BP	GBP5/CD36/TLR4/NLRP3/MYD88/AIM2/LILRA5/EGR1/NLRP12/RIPK2/P2RX7/MEFV/NLRC4	positive regulation of interleukin-1 beta production	6.43246e-08	5.63629e-05	4.88485e-05	Module3
Go_BP	FOXP1/GBP5/CD36/TLR4/NLRP3/MYD88/AIM2/LILRA5/EGR1/CX3CR1/CD33/NLRP12/PML/RIPK2/P2RX7/MEFV/NLRC4	interleukin-1 beta production	7.59096e-08	5.63629e-05	4.88485e-05	Module3
Go_BP	FOXP1/GBP5/CD36/TLR4/NLRP3/MYD88/AIM2/LILRA5/EGR1/CX3CR1/CD33/NLRP12/PML/RIPK2/P2RX7/MEFV/NLRC4	regulation of interleukin-1 beta production	7.59096e-08	5.63629e-05	4.88485e-05	Module3
Go_BP	FYB1/FOXP1/CD14/PDE4B/PTPRC/NMI/FPR1/C3AR1/FYN/ELF1/LILRB2/NFKBIZ/FER/CD36/TLR4/ALPK1/IFIH1/DHX58/MYD88/NFAM1/FPR2/CLEC4E/CD33/HSPA1A/TLR5/TLR7/BTK/LY96/IKBKG/SLC39A10/FCGR3A/KLHL6/BTN3A3/RIPK2/IRAK4/PDE4D/CLEC4D/TLR1/BIRC3	immune response-regulating signaling pathway	1.19476e-07	7.6038e-05	6.59005e-05	Module3
Go_BP	FOXP1/ANXA1/GBP5/CD36/TLR4/NLRP3/MYD88/AIM2/LILRA5/EGR1/CX3CR1/CD33/NLRP12/PML/RIPK2/P2RX7/MEFV/NLRC4	interleukin-1 production	1.57147e-07	7.7788e-05	6.74172e-05	Module3
Go_BP	FOXP1/ANXA1/GBP5/CD36/TLR4/NLRP3/MYD88/AIM2/LILRA5/EGR1/CX3CR1/CD33/NLRP12/PML/RIPK2/P2RX7/MEFV/NLRC4	regulation of interleukin-1 production	1.57147e-07	7.7788e-05	6.74172e-05	Module3
Go_BP	CYBB/FOXP1/LRRK2/CD14/ZFP36/PTPRC/CD36/TLR4/IFIH1/MYD88/LILRA5/PTAFR/CX3CR1/CD33/EPHB2/SELENOK/LY96/CLU/RIPK2/TLR1/CCR2	tumor necrosis factor production	4.03323e-07	0.000163346	0.000141568	Module3
Go_BP	CYBB/FOXP1/LRRK2/CD14/ZFP36/PTPRC/CD36/TLR4/IFIH1/MYD88/LILRA5/PTAFR/CX3CR1/CD33/EPHB2/SELENOK/LY96/CLU/RIPK2/TLR1/CCR2	regulation of tumor necrosis factor production	4.03323e-07	0.000163346	0.000141568	Module3
Go_BP	FOXP1/ANXA1/LRRK2/PTPRC/IL15/NMI/DYSF/JUN/FER/TLR4/SLC11A1/MYD88/FPR2/SNAP23/PTAFR/CX3CR1/CD33/CD93/BTK/CLU/CLEC4D/TLR1/BATF3/CCR2	myeloid leukocyte activation	4.69148e-07	0.00016574	0.000143643	Module3
Go_BP	GBP5/CD36/TLR4/NLRP3/MYD88/AIM2/LILRA5/EGR1/NLRP12/RIPK2/P2RX7/MEFV/NLRC4	positive regulation of interleukin-1 production	4.83641e-07	0.00016574	0.000143643	Module3
Go_BP	CD14/CCL2/PRKCA/CD36/TLR4/MYD88/CD55/TRIB1/PTAFR/LY96/RIPK2/SASH1	lipopolysaccharide-mediated signaling pathway	5.20981e-07	0.000165783	0.000143681	Module3
Go_BP	CYBB/FOXP1/LRRK2/CD14/ZFP36/PTPRC/CD36/TLR4/IFIH1/MYD88/LILRA5/PTAFR/CX3CR1/CD33/EPHB2/SELENOK/LY96/CLU/RIPK2/TLR1/CCR2	tumor necrosis factor superfamily cytokine production	6.34633e-07	0.000176706	0.000153147	Module3
Go_BP	CYBB/FOXP1/LRRK2/CD14/ZFP36/PTPRC/CD36/TLR4/IFIH1/MYD88/LILRA5/PTAFR/CX3CR1/CD33/EPHB2/SELENOK/LY96/CLU/RIPK2/TLR1/CCR2	regulation of tumor necrosis factor superfamily cytokine production	6.34633e-07	0.000176706	0.000153147	Module3
Go_BP	FGL2/EXT1/IFIT1/PTPRC/IL15/IFIT2/NMI/APOBEC3A/DDX17/LYST/IFIH1/DHX58/HSP90AA1/NLRP3/MYD88/AIM2/APOBEC3G/TRIM56/MLKL/SLFN11/SAMHD1/TLR7/PML/SELENOK/WDFY4/IKBKG/CLU/IVNS1ABP/IKBKE/BATF3/AP1S1/BIRC3	response to virus	1.36217e-06	0.00035697	0.000309378	Module3
Go_BP	AKIRIN2/LILRB2/MBP/CD36/TLR4/IFIH1/MYD88/LILRA5/PTAFR/TLR7/SELENOK/RIPK2/P2RX7/TLR1	positive regulation of interleukin-6 production	2.47965e-06	0.000613713	0.000531892	Module3
Go_BP	KLF2/ANXA1/LRRK2/FOS/RCSD1/FYN/JUN/FER/CD36/PNPLA8/FBXW7/TLR4/PRDX3/DNAJA1/HSPA1A/MSRA/G6PD/NCOA7/BTK/VNN1/PDE8A/PML/RHOB/YBX3/PTGS2/ENDOG/ABCD1/EIF2S1	cellular response to chemical stress	3.33554e-06	0.000747784	0.000648088	Module3
Go_BP	FGL2/FOXP1/IFIT1/GBP5/IL15/NMI/SERPING1/PRKCA/AKIRIN2/FYN/CD36/TLR4/DHX58/HSP90AA1/AIM2/CD55/FPR2/APOBEC3G/TRIM56/TRIB1/SAMHD1/SELENOK/LY96/RIPK2/IKBKE/SASH1/NLRC4/FBXO38/BIRC3	regulation of response to biotic stimulus	3.35705e-06	0.000747784	0.000648088	Module3
Go_BP	FOXP1/FOS/CD14/ZFP36/PDE4B/CCL2/PRKCA/AKIRIN2/LILRB2/FER/CD36/TLR4/PRDX3/SLC11A1/NLRP3/MYD88/CD55/TRIB1/PTAFR/CX3CR1/EPHB2/PPBP/LY96/NR4A1/PTGS2/RIPK2/P2RX7/SASH1	response to lipopolysaccharide	3.53425e-06	0.000749766	0.000649806	Module3
Go_BP	GBP5/CD36/TLR4/NLRP3/MYD88/AIM2/MEFV	NLRP3 inflammasome complex assembly	3.73861e-06	0.000757069	0.000656135	Module3
Go_BP	FOXP1/FOS/CD14/ZFP36/PDE4B/CCL2/PRKCA/AKIRIN2/LILRB2/FER/CD36/TLR4/PRDX3/SLC11A1/NLRP3/MYD88/CD55/TRIB1/PTAFR/CX3CR1/EPHB2/PPBP/LY96/NR4A1/PTGS2/RIPK2/P2RX7/SASH1/TLR1	response to molecule of bacterial origin	3.96821e-06	0.000768625	0.000666151	Module3
Go_BP	GBP5/CD36/TLR4/NLRP3/MYD88/AIM2/MEFV	inflammasome complex assembly	5.22631e-06	0.000970134	0.000840794	Module3
Go_BP	CCDC91/VPS13C/VAMP5/VTI1A/EXOC4/VPS35L/EXOC6B/SNAP23/GOPC/OSBPL5/GOLGA7/AP1AR/NSF/PREPL	post-Golgi vesicle-mediated transport	5.74017e-06	0.0010229	0.000886524	Module3
Go_BP	PDE4B/APOBEC3A/NPL/ALDH1A1/EDEM3/APOBEC3G/SAMHD1/NUDT16/GBA/HPSE/PDE8A/ABCD1/FBXO6/PDE4D/CD44/PDE7B/CEMIP2/NAGA	carbohydrate derivative catabolic process	8.40461e-06	0.00143637	0.00124487	Module3
Go_BP	TNFSF13B/ANXA1/PTPRC/IL15/FYN/CSF1R/LILRB2/TLR4/SLC11A1/MYD88/BCL6/CD55/PRKAR1A/AZI2/DLG1/GBA/TNFSF8/EPHB2/BTK/SELENOK/CLU/SLC39A10/FCGR3A/RIPK2/P2RX7/CCR2/GAPT	leukocyte proliferation	8.70526e-06	0.00143637	0.00124487	Module3
Go_BP	TRAPPC9/SLCO3A1/FER/CD36/TLR4/PRDX3/RPS6KA5/NLRP3/MYD88/AIM2/CX3CR1/HSPA1A/BTK/IKBKG/CLU/RIPK2/NLRC4	positive regulation of NF-kappaB transcription factor activity	9.24965e-06	0.00147169	0.00127548	Module3
Go_BP	SLC8A1/KLF2/ANXA1/LRRK2/FOS/MCTP1/FYN/JUN/FER/CD36/PNPLA8/FBXW7/TLR4/PRDX3/IPCEF1/MSRB2/RBX1/HSPA1A/MSRA/G6PD/NCOA7/BTK/VNN1/PDE8A/PML/SELENOK/RHOB/PTGS2/ENDOG/ABCD1/EIF2S1/IDH1	response to oxidative stress	1.0897e-05	0.001674	0.00145082	Module3
Go_BP	CD14/NMI/CD36/TLR4/ALPK1/IFIH1/DHX58/MYD88/CLEC4E/HSPA1A/TLR5/TLR7/BTK/LY96/RIPK2/IRAK4/TLR1/BIRC3	pattern recognition receptor signaling pathway	1.47396e-05	0.0021633	0.00187489	Module3
Go_BP	FGL2/FOXP1/ANXA1/FOS/CCR1/PTPRC/IL15/PRKCA/LILRB2/NFKBIZ/FBXW7/TLR4/LILRB3/NLRP3/BCL6/NFAM1/TRIB1/TMEM176B/BTK/VNN1/RIPK2/EGR3/HLX/CCR2	regulation of leukocyte differentiation	1.51259e-05	0.0021633	0.00187489	Module3
Go_BP	CRADD/FYN/PRDX3/NLRP3/AIM2/PLAUR/MICAL1/NLRP12/CYCS/HSPE1/PML/NR4A1/PTGS2/RIPK2/SIAH2/CIDEB/MEFV/NLRC4/CD44/BIRC3/RNF34	regulation of cysteine-type endopeptidase activity	1.59497e-05	0.0021633	0.00187489	Module3
Go_BP	KLF2/ANXA1/LRRK2/FOS/FYN/JUN/FER/CD36/PNPLA8/FBXW7/TLR4/PRDX3/HSPA1A/MSRA/G6PD/NCOA7/BTK/VNN1/PDE8A/PML/RHOB/ENDOG/ABCD1/EIF2S1	cellular response to oxidative stress	1.60361e-05	0.0021633	0.00187489	Module3
Go_BP	SIPA1L1/RABGAP1L/TBC1D22A/ARHGAP24/BCAS3/NEDD9/TIAM1/ARHGAP25/SIPA1/GPR65/RALGAPA1/TBC1D4/SLC27A4/ADPRH	activation of GTPase activity	1.68307e-05	0.0021633	0.00187489	Module3
Go_BP	FGL2/FOXP1/ANXA1/PTPRC/NMI/DYSF/NFKBIZ/FER/TLR4/SLC11A1/NLRP3/MYD88/BCL6/SNAP23/CLEC4E/LFNG/PTAFR/CX3CR1/BTK/RIPK2/HLX/CLEC4D/CCR2/GAPT	leukocyte activation involved in immune response	1.69956e-05	0.0021633	0.00187489	Module3
Go_BP	FGD4/SIPA1L1/RABGAP1L/IQGAP2/TBC1D22A/LRRK2/ARHGAP24/RASGEF1B/CCL2/SBF2/C9orf72/BCAS3/NEDD9/TIAM1/ARL2/BCL6/ARHGAP25/SIPA1/GPR65/RALGAPA1/RAPGEF6/RGL1/PKP4/RASA1/TBC1D4/EIF2S1/SLC27A4/ADPRH	regulation of GTPase activity	1.86987e-05	0.00231396	0.00200546	Module3
Go_BP	TNFSF13B/ANXA1/PTPRC/CCL2/IL15/RIN2/PRKCA/NEDD9/FYN/MYADM/LILRB2/NFKBIZ/CD36/ARL2/NLRP3/DOCK5/BCL6/PLAUR/CD55/PTAFR/VNN1/SELENOK/RRAS/HSPH1/RIPK2/HLA-DQA1/EGR3/CASS4/HLX/CARMIL1/CD44/CCR2	positive regulation of cell adhesion	1.96929e-05	0.00237114	0.00205501	Module3
Go_BP	FGL2/FOXP1/ANXA1/PTPRC/NMI/DYSF/NFKBIZ/FER/TLR4/SLC11A1/NLRP3/MYD88/BCL6/SNAP23/CLEC4E/LFNG/PTAFR/CX3CR1/BTK/RIPK2/HLX/CLEC4D/CCR2/GAPT	cell activation involved in immune response	2.13752e-05	0.00250597	0.00217187	Module3
Go_BP	ANXA1/CD14/PTPRC/CCL2/IL15/ELMO1/DYSF/FYN/MSR1/LYST/CD36/TLR4/NCF2/SLC11A1/FCGR1A/MYD88/FPR2/ARHGAP25/CD93/CLCN3/TM9SF4/NCF4/P2RX7/CCR2/ELMO2	phagocytosis	2.37541e-05	0.00271345	0.00235169	Module3
Go_BP	CD14/ZFP36/PDE4B/CCL2/PRKCA/LILRB2/CD36/TLR4/NLRP3/MYD88/CD55/TRIB1/PTAFR/CX3CR1/EPHB2/BTK/PPBP/LY96/RIPK2/TMCO1/SASH1/TLR1	cellular response to biotic stimulus	2.77515e-05	0.00309082	0.00267875	Module3
Go_BP	TNFSF13B/ANXA1/PTPRC/IL15/FYN/LILRB2/TLR4/SLC11A1/MYD88/BCL6/CD55/PRKAR1A/AZI2/DLG1/TNFSF8/EPHB2/BTK/SELENOK/SLC39A10/FCGR3A/RIPK2/P2RX7/CCR2/GAPT	lymphocyte proliferation	3.15504e-05	0.00342822	0.00297116	Module3
Go_BP	FOXP1/LRRK2/PTPRC/NMI/DYSF/JUN/TLR4/SLC11A1/FPR2/CX3CR1/CD93/CLU/TLR1	macrophage activation	3.39785e-05	0.00360415	0.00312364	Module3
Go_BP	TNFSF13B/ANXA1/PTPRC/IL15/FYN/LILRB2/TLR4/SLC11A1/MYD88/BCL6/CD55/PRKAR1A/AZI2/DLG1/TNFSF8/EPHB2/BTK/SELENOK/SLC39A10/FCGR3A/RIPK2/P2RX7/CCR2/GAPT	mononuclear cell proliferation	3.91548e-05	0.00389011	0.00337147	Module3
Go_BP	KLF2/AKIRIN2/LILRB2/MBP/CD36/TLR4/IFIH1/MYD88/LILRA5/PTAFR/GBA/NLRP12/TLR7/SELENOK/RIPK2/P2RX7/TLR1	interleukin-6 production	3.9294e-05	0.00389011	0.00337147	Module3
Go_BP	KLF2/AKIRIN2/LILRB2/MBP/CD36/TLR4/IFIH1/MYD88/LILRA5/PTAFR/GBA/NLRP12/TLR7/SELENOK/RIPK2/P2RX7/TLR1	regulation of interleukin-6 production	3.9294e-05	0.00389011	0.00337147	Module3
Go_BP	FGL2/TNFSF13B/EXT1/ANXA1/PTPRC/CCL2/IL15/FYN/LILRB2/NFKBIZ/NLRP3/BCL6/CD55/PRKAR1A/PTAFR/DLG1/CX3CR1/VNN1/TNFAIP8L2/SELENOK/HSPH1/RIPK2/HLA-DQA1/EGR3/HLX/CD44/CCR2/MIA3	leukocyte cell-cell adhesion	4.23714e-05	0.0040928	0.00354714	Module3
Go_BP	TNFSF13B/ANXA1/PTPRC/CCL2/IL15/FYN/LILRB2/NFKBIZ/NLRP3/BCL6/CD55/PTAFR/VNN1/SELENOK/HSPH1/RIPK2/HLA-DQA1/EGR3/HLX/CD44/CCR2	positive regulation of leukocyte cell-cell adhesion	4.36143e-05	0.0040928	0.00354714	Module3
Go_BP	ANXA1/FOS/CCR1/PTPRC/IL15/PRKCA/LILRB2/NFKBIZ/NLRP3/BCL6/TRIB1/BTK/VNN1/RIPK2/EGR3/HLX	positive regulation of leukocyte differentiation	4.54336e-05	0.0040928	0.00354714	Module3
Go_BP	ANXA1/FOS/CCR1/PTPRC/IL15/PRKCA/LILRB2/NFKBIZ/NLRP3/BCL6/TRIB1/BTK/VNN1/RIPK2/EGR3/HLX	positive regulation of hemopoiesis	4.54336e-05	0.0040928	0.00354714	Module3
Go_BP	TRAPPC9/STK3/SLCO3A1/FER/CD36/TLR4/PRDX3/RPS6KA5/NLRP3/MYD88/AIM2/ARID5B/NFAM1/CX3CR1/HSPA1A/BTK/IKBKG/CLU/RIPK2/IKBKE/NLRC4/COPS5	positive regulation of DNA-binding transcription factor activity	4.68964e-05	0.0040928	0.00354714	Module3
Go_BP	TNFSF13B/ANXA1/PTPRC/IL15/LILRB2/TLR4/MYD88/BCL6/CD55/EPHB2/SELENOK/SLC39A10/FCGR3A/RIPK2/CCR2	positive regulation of lymphocyte proliferation	4.74581e-05	0.0040928	0.00354714	Module3
Go_BP	FGL2/ANXA1/PTPRC/CCL2/DUSP1/NMI/SERPING1/PLCB1/FYN/ELF1/LILRB2/FER/FBXW7/TLR4/LILRB3/SAMSN1/DHX58/BCL6/CD55/PRKAR1A/TRIB1/DLG1/SAMHD1/CX3CR1/TMEM176B/BTK/TNFAIP8L2/HLX/CCR2/MIA3	negative regulation of immune system process	4.81519e-05	0.0040928	0.00354714	Module3
Go_BP	TNFSF13B/ANXA1/PTPRC/IL15/CSF1R/LILRB2/TLR4/MYD88/BCL6/CD55/EPHB2/SELENOK/SLC39A10/FCGR3A/RIPK2/CCR2	positive regulation of leukocyte proliferation	4.90862e-05	0.0040928	0.00354714	Module3
Go_BP	FGL2/TNFSF13B/ANXA1/PTPRC/CCL2/IL15/FYN/LILRB2/NFKBIZ/NLRP3/BCL6/CD55/PRKAR1A/PTAFR/DLG1/VNN1/TNFAIP8L2/SELENOK/HSPH1/RIPK2/HLA-DQA1/EGR3/HLX/CD44/CCR2/MIA3	regulation of leukocyte cell-cell adhesion	4.96097e-05	0.0040928	0.00354714	Module3
Go_BP	CD14/ZFP36/PDE4B/CCL2/PRKCA/LILRB2/CD36/TLR4/NLRP3/MYD88/CD55/TRIB1/PTAFR/CX3CR1/EPHB2/PPBP/LY96/RIPK2/SASH1/TLR1	cellular response to molecule of bacterial origin	5.06654e-05	0.0041039	0.00355676	Module3
Go_BP	KYNU/ZFP36/PDE4B/SAMD4A/APOBEC3A/PRKCA/SND1/ENTPD1/BLVRB/SLC11A1/MYD88/SSB/APOBEC3G/SAMHD1/CTIF/LSM6/HSPA1A/SLIRP/DHX34/NUDT16/PDE8A/NBAS/YBX3/PATL2/ENDOG/IKBKE/ABCD1/PDE4D/PDE7B/NIT1/SECISBP2	cellular nitrogen compound catabolic process	5.48111e-05	0.00436042	0.00377908	Module3
Go_BP	TNFSF13B/ANXA1/PTPRC/IL15/LILRB2/TLR4/MYD88/BCL6/CD55/EPHB2/SELENOK/SLC39A10/FCGR3A/RIPK2/CCR2	positive regulation of mononuclear cell proliferation	5.59013e-05	0.00436913	0.00378663	Module3
Go_BP	FGL2/TNFSF13B/FOXP1/ANXA1/PTPRC/KLF6/IL15/CSF1R/LILRB2/NFKBIZ/JUN/NLRP3/BCL6/NFAM1/EGR1/CLEC4E/AZI2/LFNG/NFIL3/GBA/TNFSF8/TMEM176B/BTK/VNN1/RIPK2/EGR3/HLX/CLEC4D/BATF3/CCR2	mononuclear cell differentiation	6.76304e-05	0.00515406	0.00446691	Module3
Go_BP	FGL2/FOXP1/ANXA1/FOS/ZFP36/CCR1/PTPRC/IL15/PRKCA/LILRB2/NFKBIZ/FBXW7/TLR4/LILRB3/NLRP3/BCL6/NFAM1/TRIB1/HSPA1A/TMEM176B/BTK/VNN1/ACVR2A/RIPK2/EGR3/HLX/CCR2	regulation of hemopoiesis	6.8258e-05	0.00515406	0.00446691	Module3
Go_BP	FGL2/TNFSF13B/ANXA1/PTPRC/CCL2/IL15/PRKCA/FYN/MYADM/LILRB2/NFKBIZ/MBP/NLRP3/BCL6/PLAUR/CD55/PRKAR1A/PTAFR/DLG1/VNN1/TNFAIP8L2/SELENOK/IL1RN/HSPH1/RIPK2/HLA-DQA1/EGR3/HLX/CD44/CCR2/MIA3	regulation of cell-cell adhesion	7.29949e-05	0.00541987	0.00469729	Module3
Go_BP	CD14/ZFP36/PDE4B/CCL2/PRKCA/LILRB2/CD36/TLR4/NLRP3/MYD88/CD55/TRIB1/PTAFR/CX3CR1/EPHB2/PPBP/LY96/RIPK2/SASH1	cellular response to lipopolysaccharide	7.49728e-05	0.00547547	0.00474547	Module3
Go_BP	TLR4/MYD88/TLR5/BTK/IRAK4/TLR1	MyD88-dependent toll-like receptor signaling pathway	8.64474e-05	0.00618537	0.00536073	Module3
Go_BP	CD14/TLR4/IFIH1/DHX58/HSP90AA1/MYD88/TRIM56/TLR7/RIPK2	positive regulation of type I interferon production	8.74699e-05	0.00618537	0.00536073	Module3
Go_BP	LRRK2/MCTP1/FYN/CD36/PNPLA8/FBXW7/TLR4/NCOA7/VNN1/PDE8A/ENDOG/ABCD1	regulation of response to oxidative stress	9.24328e-05	0.00643419	0.00557637	Module3
Go_BP	LRRK2/CCR1/GBP5/IL15/NMI/PRKCA/AKIRIN2/C3AR1/FYN/CSF1R/NFKBIZ/TLR4/DHX58/HSP90AA1/AIM2/LILRA5/FPR2/TRIM56/CX3CR1/NLRP12/TLR7/BTK/LY96/PLA2G7/PTGS2/RIPK2/IKBKE/SASH1/NLRC4/CCR2	positive regulation of response to external stimulus	9.78251e-05	0.00670478	0.00581089	Module3
Go_BP	KYNU/ZFP36/PDE4B/SAMD4A/APOBEC3A/PRKCA/SND1/ENTPD1/BLVRB/SLC11A1/MYD88/SSB/APOBEC3G/SAMHD1/CTIF/LSM6/HSPA1A/SLIRP/DHX34/NUDT16/PDE8A/NBAS/YBX3/PATL2/ENDOG/IKBKE/ABCD1/PDE4D/PDE7B/SECISBP2	heterocycle catabolic process	0.000101836	0.00678594	0.00588123	Module3
Go_BP	TNFSF13B/EXT1/CCR1/PTPRC/CCL2/IL15/NMI/PLCB1/CSF1R/LILRB2/FER/LILRB3/RPS6KA5/MYD88/AIM2/LILRA5/EGR1/TRIM56/SAMHD1/CX3CR1/HSPA1A/TXNDC17/CASP4/PPBP/IL1RN/RIPK2/IRAK4/IKBKE/CD44/LILRA6/CCR2/BIRC3	cytokine-mediated signaling pathway	0.000102056	0.00678594	0.00588123	Module3
Go_BP	TNFSF13B/ANXA1/PTPRC/CCL2/IL15/FYN/LILRB2/NFKBIZ/NLRP3/BCL6/CD55/VNN1/SELENOK/HSPH1/RIPK2/HLA-DQA1/EGR3/HLX/CCR2	positive regulation of T cell activation	0.000107789	0.00696307	0.00603474	Module3
Go_BP	APOBEC3A/APOBEC3G/TASOR/MPHOSPH8/RESF1	negative regulation of single stranded viral RNA replication via double stranded DNA intermediate	0.000107845	0.00696307	0.00603474	Module3
Go_BP	VAMP5/EXOC4/VPS35L/EXOC6B/GOPC/OSBPL5/GOLGA7/NSF/PREPL	Golgi to plasma membrane transport	0.000114723	0.00730129	0.00632787	Module3
Go_BP	EXT1/ANXA1/PDE4B/CCR1/CCL2/DUSP1/TREM1/JAML/PLCB1/C3AR1/FYN/CSF1R/LYST/FER/MYD88/FPR2/PTAFR/CX3CR1/GBA/NLRP12/PPBP/SELENOK/PLA2G7/IRAK4/SRP54/CCR2/MIA3	leukocyte migration	0.000121307	0.00752454	0.00652136	Module3
Go_BP	ZFP36/PDE4B/SAMD4A/APOBEC3A/PRKCA/SND1/ENTPD1/SLC11A1/MYD88/SSB/APOBEC3G/SAMHD1/CTIF/LSM6/HSPA1A/SLIRP/DHX34/NUDT16/PDE8A/NBAS/YBX3/PATL2/ENDOG/IKBKE/ABCD1/PDE4D/PDE7B/SECISBP2	nucleobase-containing compound catabolic process	0.000121609	0.00752454	0.00652136	Module3
Go_BP	CCDC91/LRRK2/VPS13C/VTI1A/C9orf72/LYST/VPS41/HSPA1A/VPS37C/CHMP1B/RHOB/CLU/SNAPIN/HGSNAT/MON1B	vacuolar transport	0.000139938	0.00842974	0.00730587	Module3
Go_BP	PRKCA/CD36/CD55/TRIB1/LY96/SASH1	regulation of lipopolysaccharide-mediated signaling pathway	0.000140023	0.00842974	0.00730587	Module3
Go_BP	SLC8A1/CAMK2D/PDE4B/RGS2/PDE4D	relaxation of cardiac muscle	0.000148771	0.00878492	0.0076137	Module3
Go_BP	FGL2/FOXP1/ANXA1/NFKBIZ/NLRP3/BCL6/CLEC4E/RIPK2/HLX/CLEC4D	T cell differentiation involved in immune response	0.000149866	0.00878492	0.0076137	Module3
Go_BP	CD14/NMI/CD36/TLR4/MYD88/TLR5/TLR7/BTK/LY96/RIPK2/IRAK4/TLR1/BIRC3	toll-like receptor signaling pathway	0.000159823	0.00906091	0.00785289	Module3
Go_BP	ANXA1/PTPRC/IL15/LILRB2/NFKBIZ/NLRP3/BCL6/BTK/VNN1/RIPK2/EGR3/HLX	positive regulation of lymphocyte differentiation	0.000161544	0.00906091	0.00785289	Module3
Go_BP	TNFSF13B/ANXA1/PTPRC/IL15/LILRB2/TLR4/MYD88/BCL6/CD55/PRKAR1A/DLG1/TNFSF8/EPHB2/BTK/SELENOK/SLC39A10/FCGR3A/RIPK2/CCR2	regulation of lymphocyte proliferation	0.000161581	0.00906091	0.00785289	Module3
Go_BP	TNFSF13B/ANXA1/PTPRC/SERPING1/NFKBIZ/TLR4/SLC11A1/FCGR1A/NLRP3/MYD88/BCL6/CD55/EPHB2/BTK/CLU/GNL1/FCGR3A/KLHL6/BTN3A3/RIPK2/HLA-DQA1/P2RX7/HLX/CCR2/FBXO38/GAPT	adaptive immune response based on somatic recombination of immune receptors built from immunoglobulin superfamily domains	0.00016271	0.00906091	0.00785289	Module3
Go_BP	LRRK2/GBP5/IL15/NMI/AKIRIN2/FYN/NFKBIZ/TLR4/HSP90AA1/AIM2/LILRA5/FPR2/TRIM56/NLRP12/TLR7/BTK/PLA2G7/PTGS2/RIPK2/IKBKE/NLRC4/CCR2	positive regulation of defense response	0.000166987	0.00918428	0.00795981	Module3
Go_BP	LRRK2/FYN/CD36/PNPLA8/FBXW7/TLR4/NCOA7/VNN1/PDE8A/ENDOG/ABCD1	regulation of cellular response to oxidative stress	0.000169838	0.00922717	0.00799699	Module3
Go_BP	FGL2/IFIT1/PTPRC/IL15/IFIT2/APOBEC3A/DDX17/LYST/IFIH1/DHX58/HSP90AA1/MYD88/AIM2/APOBEC3G/TRIM56/MLKL/SLFN11/SAMHD1/TLR7/PML/SELENOK/BIRC3	defense response to virus	0.000175405	0.00938061	0.00812997	Module3
Go_BP	TNFSF13B/ANXA1/LRRK2/PTPRC/CCL2/IL15/FYN/LILRB2/NFKBIZ/TLR4/NLRP3/MYD88/BCL6/LILRA5/CD55/PTAFR/EPHB2/BTK/VNN1/SELENOK/SLC39A10/FCGR3A/HSPH1/RIPK2/HLA-DQA1/EGR3/HLX/CLEC4D/CCR2	positive regulation of cell activation	0.000179802	0.00938061	0.00812997	Module3
Go_BP	TNFSF13B/ANXA1/PTPRC/CCL2/IL15/FYN/LILRB2/NFKBIZ/NLRP3/BCL6/PLAUR/CD55/PTAFR/VNN1/SELENOK/HSPH1/RIPK2/HLA-DQA1/EGR3/HLX/CD44/CCR2	positive regulation of cell-cell adhesion	0.000184195	0.00938061	0.00812997	Module3
Go_BP	FGL2/IFIT1/PTPRC/IL15/IFIT2/APOBEC3A/DDX17/LYST/IFIH1/DHX58/HSP90AA1/MYD88/AIM2/APOBEC3G/TRIM56/MLKL/SLFN11/SAMHD1/TLR7/PML/SELENOK/BIRC3	defense response to symbiont	0.000184195	0.00938061	0.00812997	Module3
Go_BP	FOXP1/ANXA1/LRRK2/ZFP36/PTPRC/IL15/NMI/FYN/NFKBIZ/TLR4/NLRP3/MYD88/BCL6/LILRA5/FPR2/GBA/CASP4/METRNL/NLRP12/TLR7/BTK/TNFAIP8L2/PLA2G7/PTGS2/MEFV/CCR2/BIRC3	regulation of inflammatory response	0.00018458	0.00938061	0.00812997	Module3
Go_BP	CD14/CD36/TLR4/RIPK2	response to lipoteichoic acid	0.000187402	0.00938061	0.00812997	Module3
Go_BP	CD14/CD36/TLR4/RIPK2	cellular response to lipoteichoic acid	0.000187402	0.00938061	0.00812997	Module3
Go_BP	TNFSF13B/ANXA1/PTPRC/IL15/LILRB2/TLR4/MYD88/BCL6/CD55/PRKAR1A/DLG1/TNFSF8/EPHB2/BTK/SELENOK/SLC39A10/FCGR3A/RIPK2/CCR2	regulation of mononuclear cell proliferation	0.000191068	0.00941238	0.0081575	Module3
Go_BP	SIPA1L1/RABGAP1L/TBC1D22A/ARHGAP24/RASGEF1B/CCL2/C9orf72/BCAS3/NEDD9/TIAM1/ARHGAP25/SIPA1/GPR65/RALGAPA1/RAPGEF6/RGL1/PKP4/RASA1/TBC1D4/SLC27A4/ADPRH	positive regulation of GTPase activity	0.000192262	0.00941238	0.0081575	Module3
Go_BP	TNFSF13B/ANXA1/PTPRC/IL15/CSF1R/LILRB2/TLR4/MYD88/BCL6/CD55/PRKAR1A/DLG1/TNFSF8/EPHB2/BTK/SELENOK/SLC39A10/FCGR3A/RIPK2/CCR2	regulation of leukocyte proliferation	0.000209066	0.0100669	0.00872478	Module3
Go_BP	TLR4/IFIH1/DHX58/HSP90AA1/TRIM56/TLR7/RIPK2	positive regulation of interferon-beta production	0.000210151	0.0100669	0.00872478	Module3
Go_BP	CCR1/DUSP1/FPR2/CX3CR1/PLA2G7/CCR2	regulation of monocyte chemotaxis	0.000216982	0.0102836	0.00891253	Module3
Go_BP	ANXA1/LRRK2/CCR1/EXOC4/STX11/FER/ITSN1/EXOC6B/SNAP23/PTAFR/MICAL1/WASHC3/BTK/SLC4A8/SNAPIN/RALB/DNAJC5/NSF/RAB8A/P2RX7/SYTL3/COPS5/CCR2/MIA3/PREPL	exocytosis	0.000227805	0.0106036	0.00918992	Module3
Go_BP	GBP5/NMI/PRKCA/AKIRIN2/FYN/TLR4/DHX58/HSP90AA1/AIM2/FPR2/TRIM56/LY96/IKBKE/SASH1/NLRC4/FBXO38	positive regulation of response to biotic stimulus	0.000228495	0.0106036	0.00918992	Module3
Go_BP	TNFSF13B/ANXA1/LRRK2/PTPRC/CCL2/IL15/FYN/LILRB2/NFKBIZ/TLR4/NLRP3/MYD88/BCL6/CD55/PTAFR/EPHB2/BTK/VNN1/SELENOK/SLC39A10/FCGR3A/HSPH1/RIPK2/HLA-DQA1/EGR3/HLX/CLEC4D/CCR2	positive regulation of leukocyte activation	0.000231516	0.010633	0.00921542	Module3
Go_BP	EXT1/ANXA1/CCR1/CCL2/DUSP1/JAML/PLCB1/C3AR1/CSF1R/FPR2/CX3CR1/GBA/NLRP12/SELENOK/PLA2G7/CCR2/MIA3	mononuclear cell migration	0.000237006	0.0107741	0.00933767	Module3
Go_BP	LRRK2/USP25/RHBDD1/JUN/UBAC2/ITPR1/EDEM3/HSPA1A/TMX1/UGGT2/ERLIN2/CASP4/PML/SELENOK/CLU/TMCO1/PIGBOS1/FBXO6/EIF2S1/COPS5	response to endoplasmic reticulum stress	0.000244168	0.0109475	0.00948794	Module3
Go_BP	KYNU/ZFP36/PDE4B/SAMD4A/APOBEC3A/PRKCA/SND1/ENTPD1/BLVRB/SLC11A1/MYD88/SSB/APOBEC3G/SAMHD1/CTIF/LSM6/HSPA1A/SLIRP/DHX34/NUDT16/PDE8A/NBAS/YBX3/PATL2/ENDOG/IKBKE/ABCD1/PDE4D/PDE7B/SECISBP2	aromatic compound catabolic process	0.000245735	0.0109475	0.00948794	Module3
Go_BP	APOBEC3A/APOBEC3G/TASOR/MPHOSPH8/RESF1	regulation of single stranded viral RNA replication via double stranded DNA intermediate	0.00026509	0.0115782	0.0100346	Module3
Go_BP	LRRK2/C9orf72/VPS41/CHMP1B/SNAPIN	late endosome to lysosome transport	0.00026509	0.0115782	0.0100346	Module3
Go_BP	ANXA1/NLRP3/BCL6/HLX	regulation of T-helper 2 cell differentiation	0.000287041	0.0124152	0.01076	Module3
Go_BP	FGL2/TNFSF13B/ANXA1/PTPRC/CCL2/IL15/FYN/LILRB2/NFKBIZ/NLRP3/BCL6/CD55/PRKAR1A/DLG1/TNFSF8/VNN1/TNFAIP8L2/SELENOK/HSPH1/RIPK2/HLA-DQA1/EGR3/HLX/CCR2	regulation of T cell activation	0.000292816	0.0125432	0.010871	Module3
Go_BP	FOXP1/TREM1/CSF1R/MBP/TLR4/MYD88/EGR1/TLR7/SELENOK/RIPK2/MEFV	chemokine production	0.000297905	0.0126397	0.0109545	Module3
Go_BP	PLCB1/RPS6KA5/MYD88/EGR1/IL1RN/IRAK4	interleukin-1-mediated signaling pathway	0.000323876	0.0135028	0.0117026	Module3
Go_BP	SLC8A1/CAMK2D/LRRK2/ITPR2/CCR1/PTPRC/MCTP1/FPR1/CD36/ITPR1/SLC24A4/PDE3B/FPR2/CX3CR1/BTK/SELENOK/P2RX7/PDE4D/PDE7B/NRG1/CCR2/CAMTA1	second-messenger-mediated signaling	0.00032431	0.0135028	0.0117026	Module3
Go_BP	FGL2/FOXP1/ANXA1/PTPRC/IL15/LILRB2/NFKBIZ/NLRP3/BCL6/EGR1/CLEC4E/LFNG/GBA/TNFSF8/VNN1/RIPK2/EGR3/HLX/CLEC4D/CCR2	T cell differentiation	0.000330162	0.0136192	0.0118034	Module3
Go_BP	ANXA1/PTPRC/NFKBIZ/NLRP3/CD55/HSPH1/RIPK2/HLX/CCR2	positive regulation of alpha-beta T cell activation	0.00034075	0.0136224	0.0118062	Module3
Go_BP	APOBEC3A/APOBEC3G/TASOR/MPHOSPH8/RESF1	single stranded viral RNA replication via double stranded DNA intermediate	0.000344198	0.0136224	0.0118062	Module3
Go_BP	CCR1/FPR2/CX3CR1/PLA2G7/CCR2	positive regulation of monocyte chemotaxis	0.000344198	0.0136224	0.0118062	Module3
Go_BP	GBP5/CD36/TLR4/MYD88/MEFV	regulation of NLRP3 inflammasome complex assembly	0.000344198	0.0136224	0.0118062	Module3
Go_BP	CCR1/CCL2/DUSP1/PLCB1/C3AR1/CSF1R/FPR2/CX3CR1/SELENOK/PLA2G7/CCR2/MIA3	regulation of mononuclear cell migration	0.000345528	0.0136224	0.0118062	Module3
Go_BP	FGD4/ANXA1/CCL2/PLEKHO1/NEDD9/FYN/CSF1R/MYADM/DOCK5/CFDP1/CYFIP1/DLG1/EPHB2/AP1AR/RASA1/RHOB/ARHGAP18/CASS4/FMNL2/CARMIL1/SS18L1/CD44	regulation of cell morphogenesis	0.000355075	0.0138759	0.012026	Module3
Go_BP	LRRK2/ZFP36/DUSP1/PLCB1/STK3/TLR4/DNAJA1/MYD88/TRIB1/DLG1/ULK4/TLR7/CCM2/NBR1/TNIK/RIPK2/IRAK4/SASH1/COPS5	stress-activated MAPK cascade	0.000361449	0.0140022	0.0121354	Module3
Go_BP	TNFSF13B/ANXA1/PTPRC/NFKBIZ/SLC11A1/SAMSN1/NLRP3/BCL6/CD55/EPHB2/BTK/RIPK2/P2RX7/HLX/CCR2/FBXO38	regulation of adaptive immune response	0.00037339	0.0142677	0.0123655	Module3
Go_BP	LRRK2/AKIRIN2/CRADD/FYN/COP1/RHBDD1/MBP/FBXW7/NLRP3/AIM2/RBX1/TRIB1/ANKIB1/HSPA1A/GBA/NLRP12/CYCS/HSPE1/PML/CLU/RIPK2/CIDEB/MEFV/NLRC4/BTRC	positive regulation of proteolysis	0.000374708	0.0142677	0.0123655	Module3
Go_BP	FYB1/FOXP1/PDE4B/PTPRC/FPR1/C3AR1/FYN/ELF1/LILRB2/NFKBIZ/FER/NFAM1/FPR2/CLEC4E/BTK/IKBKG/SLC39A10/FCGR3A/KLHL6/BTN3A3/RIPK2/PDE4D/CLEC4D	immune response-regulating cell surface receptor signaling pathway	0.000392913	0.0148341	0.0128564	Module3
Go_BP	TNFSF13B/ANXA1/PTPRC/CCL2/IL15/FYN/LILRB2/NFKBIZ/TLR4/NLRP3/MYD88/BCL6/CD55/EPHB2/BTK/VNN1/SELENOK/SLC39A10/FCGR3A/HSPH1/RIPK2/HLA-DQA1/EGR3/HLX/CCR2	positive regulation of lymphocyte activation	0.000405984	0.0151988	0.0131725	Module3
Go_BP	TASOR/MPHOSPH8/RESF1/ATF7IP	positive regulation of DNA methylation-dependent heterochromatin formation	0.000419684	0.0153253	0.0132821	Module3
Go_BP	CD36/TLR4/MYD88/MIA3	cellular response to oxidised low-density lipoprotein particle stimulus	0.000419684	0.0153253	0.0132821	Module3
Go_BP	GBP5/CD36/TLR4/MYD88	positive regulation of NLRP3 inflammasome complex assembly	0.000419684	0.0153253	0.0132821	Module3
Go_BP	LRRK2/PDE4B/ARL2/FAR2/HK3/GIMAP7/DLG1/SAMHD1/NUDT16/DGUOK/PDE8A/GMPR/SULT1A1/DCK/GALK1/ACOT9/DHTKD1/ACSL5/HMGCS1/P2RX7/GART/ABCD1/PDE4D/PDE7B/PMVK/DIP2A	purine nucleotide metabolic process	0.000431082	0.0154543	0.0133939	Module3
Go_BP	ANXA1/PDE4B/CCR1/CCL2/DUSP1/TREM1/JAML/PLCB1/C3AR1/CSF1R/MYD88/FPR2/CX3CR1/PPBP/PLA2G7/IRAK4/SRP54/CCR2	myeloid leukocyte migration	0.000435637	0.0154543	0.0133939	Module3
Go_BP	NMI/TLR4/IFIH1/DHX58/HSP90AA1/TRIM56/TLR7/RIPK2	interferon-beta production	0.000437091	0.0154543	0.0133939	Module3
Go_BP	NMI/TLR4/IFIH1/DHX58/HSP90AA1/TRIM56/TLR7/RIPK2	regulation of interferon-beta production	0.000437091	0.0154543	0.0133939	Module3
Go_BP	TNFSF13B/ANXA1/PTPRC/NFKBIZ/SLC11A1/NLRP3/BCL6/CD55/EPHB2/BTK/RIPK2/P2RX7/HLX/CCR2/FBXO38	regulation of adaptive immune response based on somatic recombination of immune receptors built from immunoglobulin superfamily domains	0.000462865	0.0161226	0.0139731	Module3
Go_BP	CCR1/DUSP6/PTPRC/CCL2/PRKCA/CSF1R/JUN/CD36/GPBAR1/FBXW7/TLR4/FPR2/DLG1/EPHB2/NLRP12/PDE8A/VRK3/RRAS/RIPK2/SPRED1/CD44/NRG1	regulation of ERK1 and ERK2 cascade	0.000463229	0.0161226	0.0139731	Module3
Go_BP	TREM1/FER/FCGR1A/MYD88/SNAP23/PTAFR/CX3CR1/BTK/FCGR3A/IRAK4/CCR2	myeloid leukocyte mediated immunity	0.000499161	0.0172385	0.0149402	Module3
Go_BP	LRRK2/ZFP36/DUSP1/PLCB1/STK3/TLR4/DNAJA1/MYD88/TRIB1/DLG1/ULK4/TLR7/CCM2/NBR1/TNIK/RIPK2/IRAK4/SASH1/COPS5	stress-activated protein kinase signaling cascade	0.000512414	0.01756	0.0152189	Module3
Go_BP	PDE4B/SAMHD1/NUDT16/PDE8A/ABCD1/PDE4D/PDE7B	purine nucleotide catabolic process	0.000525226	0.0178617	0.0154803	Module3
Go_BP	CCDC91/LRRK2/VPS13C/VAMP5/VTI1A/EXOC4/VPS35L/EXOC6B/GABARAPL2/SNAP23/COG5/GOPC/OSBPL5/GOLGA7/AP1AR/NBAS/NSF/RAB8A/INSIG1/MIA3/PREPL	Golgi vesicle transport	0.000545052	0.0183955	0.015943	Module3
Go_BP	ANXA1/NFKBIZ/NLRP3/RIPK2/HLX	positive regulation of T-helper cell differentiation	0.000554446	0.0185719	0.0160958	Module3
Go_BP	FOXP1/ANXA1/PTPRC/IL15/NFKBIZ/NLRP3/BCL6/CD55/TNFSF8/WDFY4/HSPH1/RIPK2/HLX/CCR2	alpha-beta T cell activation	0.000570275	0.0189595	0.0164318	Module3
Go_BP	EXT1/FCGR1A/BTK/FCGR3A	hypersensitivity	0.000590912	0.0193567	0.016776	Module3
Go_BP	PDE4B/PDE8A/PDE4D/PDE7B	cyclic nucleotide catabolic process	0.000590912	0.0193567	0.016776	Module3
Go_BP	PTPRC/LILRB2/CD33/GBA/SLC39A10/VRK3/CAMTA1	positive regulation of protein dephosphorylation	0.000602629	0.0195964	0.0169838	Module3
Go_BP	FGL2/TNFSF13B/FOXP1/ANXA1/PTPRC/KLF6/IL15/LILRB2/NFKBIZ/NLRP3/BCL6/NFAM1/EGR1/CLEC4E/LFNG/NFIL3/GBA/TNFSF8/BTK/VNN1/RIPK2/EGR3/HLX/CLEC4D/CCR2	lymphocyte differentiation	0.000622473	0.0200951	0.017416	Module3
Go_BP	RHBDD1/DNAJA1/HSP90AA1/EDEM3/HSPA1A/UGGT2/HSPE1/CLU/HSPH1/TOR1B/PIGBOS1/FBXO6/EIF2S1/COPS5	response to topologically incorrect protein	0.000646559	0.0205986	0.0178523	Module3
Go_BP	KYNU/ZFP36/PDE4B/SAMD4A/APOBEC3A/PRKCA/SND1/ENTPD1/BLVRB/SLC11A1/MYD88/SSB/APOBEC3G/SAMHD1/CTIF/LSM6/HSPA1A/SLIRP/DHX34/NUDT16/PDE8A/NBAS/YBX3/PATL2/ENDOG/IKBKE/ABCD1/PDE4D/PDE7B/SECISBP2	organic cyclic compound catabolic process	0.000647318	0.0205986	0.0178523	Module3
Go_BP	ANXA1/PDE4B/PTPRC/RIPK2/PDE4D/CCR2	positive regulation of interleukin-2 production	0.000658092	0.0207929	0.0180208	Module3
Go_BP	KYNU/LRRK2/PDE4B/NAMPT/ENTPD1/ARL2/FAR2/HK3/GIMAP7/DLG1/SAMHD1/NUDT16/DGUOK/PDE8A/GMPR/SULT1A1/DCK/GALK1/ACOT9/TK2/DHTKD1/ACSL5/HMGCS1/P2RX7/GART/ABCD1/PDE4D/PDE7B/PMVK/DIP2A	nucleoside phosphate metabolic process	0.000668796	0.0209823	0.0181849	Module3
Go_BP	FYB1/FOXP1/PDE4B/PTPRC/SERPING1/FPR1/C3AR1/FYN/ELF1/NFKBIZ/TLR4/HSP90AA1/AIM2/CD55/NFAM1/FPR2/BTK/IKBKG/CLU/SLC39A10/KLHL6/BTN3A3/RIPK2/PDE4D/NLRC4	activation of immune response	0.00072315	0.0225289	0.0195253	Module3
Go_BP	FGL2/ANXA1/PTPRC/IL15/LILRB2/NFKBIZ/NLRP3/BCL6/NFAM1/BTK/VNN1/RIPK2/EGR3/HLX/CCR2	regulation of lymphocyte differentiation	0.000742706	0.0229775	0.0199141	Module3
Go_BP	PRDX3/PLAUR/MICAL1/NR4A1/PTGS2/SIAH2/CD44/BIRC3/RNF34	negative regulation of cysteine-type endopeptidase activity involved in apoptotic process	0.000773663	0.0237701	0.0206011	Module3
Go_BP	TNFSF13B/PTPRC/NFKBIZ/SLC11A1/NLRP3/CD55/BTK/RIPK2/P2RX7/CCR2/FBXO38	positive regulation of adaptive immune response based on somatic recombination of immune receptors built from immunoglobulin superfamily domains	0.000803321	0.0244396	0.0211812	Module3
Go_BP	ANXA1/BCL6/HLX/CCR2	negative regulation of type 2 immune response	0.000806423	0.0244396	0.0211812	Module3
Go_BP	SLC8A1/CAMK2D/LRRK2/CCR1/PTPRC/MCTP1/ITPR1/SLC24A4/FPR2/CX3CR1/BTK/SELENOK/P2RX7/NRG1/CCR2/CAMTA1	calcium-mediated signaling	0.000819305	0.0246622	0.0213742	Module3
Go_BP	ANXA1/PTPRC/LILRB2/NFKBIZ/NLRP3/BCL6/VNN1/RIPK2/EGR3/HLX	positive regulation of T cell differentiation	0.000849417	0.0252521	0.0218854	Module3
Go_BP	ZFP36/SLC11A1/MYD88/SLIRP/DHX34/NBAS/YBX3/IKBKE/SECISBP2	negative regulation of RNA catabolic process	0.000850239	0.0252521	0.0218854	Module3
Go_BP	SIPA1L1/IQGAP2/ANXA1/BCAS3/NEDD9/CSF1R/FER/GPR65/TNIK/CASS4/CARMIL1	actin cytoskeleton reorganization	0.000866505	0.0255648	0.0221564	Module3
Go_BP	FGL2/ANXA1/PTPRC/DUSP1/BCAS3/MYADM/LILRB2/MBP/BCL6/PDE3B/PRKAR1A/SIPA1/DLG1/EPHB2/TNFAIP8L2/AP1AR/RASA1/IL1RN/SPOCK1/HLX/MIA3	negative regulation of cell adhesion	0.000874562	0.0256327	0.0222153	Module3
Go_BP	CRADD/PRDX3/NLRP3/PLAUR/MICAL1/NLRP12/CYCS/HSPE1/PML/NR4A1/PTGS2/SIAH2/NLRC4/CD44/BIRC3/RNF34	regulation of cysteine-type endopeptidase activity involved in apoptotic process	0.000910246	0.0265042	0.0229706	Module3
Go_BP	LRRK2/PDE4B/ARL2/FAR2/HK3/GIMAP7/DLG1/SAMHD1/NUDT16/DGUOK/PDE8A/GMPR/SULT1A1/DCK/GALK1/ACOT9/DHTKD1/ACSL5/HMGCS1/P2RX7/GART/ABCD1/PDE4D/PDE7B/PMVK/DIP2A	purine-containing compound metabolic process	0.000962293	0.0278378	0.0241264	Module3
Go_BP	LRRK2/PTPRC/JUN/MYD88/FPR2/CX3CR1/CLU	leukocyte activation involved in inflammatory response	0.00100716	0.0287622	0.0249276	Module3
Go_BP	PDE4B/SAMHD1/NUDT16/PDE8A/ABCD1/PDE4D/PDE7B	purine-containing compound catabolic process	0.00100716	0.0287622	0.0249276	Module3
Go_BP	APOL2/APOBR/OSBPL1A/GBA/ERLIN2/G6PD/APOL1/OSBPL5/HMGCS1/INSIG1/PMVK/IDH1/TTC39B	secondary alcohol metabolic process	0.00102334	0.029038	0.0251666	Module3
Go_BP	CAMK2D/ITPR1/PML/SELENOK/TMCO1	endoplasmic reticulum calcium ion homeostasis	0.00103329	0.0291348	0.0252505	Module3
Go_BP	TASOR/MPHOSPH8/RESF1/ATF7IP	positive regulation of heterochromatin formation	0.00107198	0.0293263	0.0254165	Module3
Go_BP	ANXA1/NLRP3/BCL6/HLX	T-helper 2 cell differentiation	0.00107198	0.0293263	0.0254165	Module3
Go_BP	TASOR/MPHOSPH8/RESF1/ATF7IP	positive regulation of heterochromatin organization	0.00107198	0.0293263	0.0254165	Module3
Go_BP	TASOR/MPHOSPH8/RESF1/ATF7IP	positive regulation of chromatin organization	0.00107198	0.0293263	0.0254165	Module3
Go_BP	KYNU/LRRK2/PDE4B/NAMPT/ARL2/FAR2/HK3/GIMAP7/DLG1/SAMHD1/NUDT16/DGUOK/PDE8A/GMPR/SULT1A1/DCK/GALK1/ACOT9/TK2/DHTKD1/ACSL5/HMGCS1/P2RX7/GART/ABCD1/PDE4D/PDE7B/PMVK/DIP2A	nucleotide metabolic process	0.00107299	0.0293263	0.0254165	Module3
Go_BP	FOXP1/CSF1R/MBP/TLR4/MYD88/EGR1/TLR7/SELENOK/RIPK2/MEFV	regulation of chemokine production	0.00108493	0.0294716	0.0255424	Module3
Go_BP	FGD4/ANXA1/CCL2/PLEKHO1/FYN/CSF1R/CFDP1/CYFIP1/DLG1/RASA1/RHOB/ARHGAP18/FMNL2	regulation of cell shape	0.00115709	0.0309573	0.02683	Module3
Go_BP	FGL2/ANXA1/PTPRC/IL15/LILRB2/NFKBIZ/NLRP3/BCL6/VNN1/RIPK2/EGR3/HLX/CCR2	regulation of T cell differentiation	0.00115709	0.0309573	0.02683	Module3
Go_BP	TNFSF13B/PTPRC/NFKBIZ/SLC11A1/NLRP3/CD55/BTK/RIPK2/P2RX7/CCR2/FBXO38	positive regulation of adaptive immune response	0.00116184	0.0309573	0.02683	Module3
Go_BP	CD14/NMI/TLR4/IFIH1/DHX58/HSP90AA1/MYD88/TRIM56/TLR7/RIPK2	regulation of type I interferon production	0.00117436	0.0309573	0.02683	Module3
Go_BP	CD14/NMI/TLR4/IFIH1/DHX58/HSP90AA1/MYD88/TRIM56/TLR7/RIPK2	type I interferon production	0.00117436	0.0309573	0.02683	Module3
Go_BP	ZFP36/SLC11A1/MYD88/DHX34/NBAS/YBX3/IKBKE/SECISBP2	negative regulation of mRNA catabolic process	0.00118146	0.0309611	0.0268333	Module3
Go_BP	ANXA1/NFKBIZ/NLRP3/BCL6/RIPK2/HLX	regulation of T-helper cell differentiation	0.00121219	0.031491	0.0272926	Module3
Go_BP	CYBB/KLF2/ANXA1/VPS13C/PLCB1/FYN/CYSLTR2/FER/CD36/TLR4/SLC24A4/PDE3B/EGR1/FPR2/SYAP1/CYFIP1/CASP4/EPHB2/EGR2/ID1/NR4A1/PTGS2/RIPK2/RAB8A/SLC25A33/TBC1D4/SOGA1/INSIG1/SLC27A4	response to peptide	0.00121581	0.031491	0.0272926	Module3
Go_BP	CCR1/DUSP6/PTPRC/CCL2/PRKCA/CSF1R/JUN/CD36/GPBAR1/FBXW7/TLR4/FPR2/DLG1/EPHB2/NLRP12/PDE8A/VRK3/RRAS/RIPK2/SPRED1/CD44/NRG1	ERK1 and ERK2 cascade	0.00123421	0.0315739	0.0273644	Module3
Go_BP	TLR4/HSPA1A/RIPK2/BIRC3/RNF34	nucleotide-binding domain, leucine rich repeat containing receptor signaling pathway	0.00124597	0.0315739	0.0273644	Module3
Go_BP	FOXP1/PTPRC/NFAM1/IKBKG/SLC39A10	positive regulation of antigen receptor-mediated signaling pathway	0.00124597	0.0315739	0.0273644	Module3
Go_BP	FGL2/FOXP1/ANXA1/NFKBIZ/SLC11A1/NLRP3/BCL6/CLEC4E/RIPK2/HLX/CLEC4D	T cell activation involved in immune response	0.00124736	0.0315739	0.0273644	Module3
Go_BP	PTPRC/FYN/FER/CLEC4E/BTK/FCGR3A/CLEC4D	Fc receptor signaling pathway	0.00127673	0.0321346	0.0278503	Module3
Go_BP	SERPING1/AKIRIN2/CRADD/FYN/MBP/PRDX3/PSMB8/NLRP3/AIM2/PLAUR/MICAL1/NLRP12/CYCS/HSPE1/PML/NR4A1/PTGS2/SPOCK1/RIPK2/SIAH2/CIDEB/MEFV/NLRC4/CD44/BIRC3/RNF34	regulation of endopeptidase activity	0.00135089	0.0338102	0.0293026	Module3
Go_BP	SAMHD1/NUDT16/DGUOK/DCK	purine deoxyribonucleotide metabolic process	0.00139336	0.0343203	0.0297447	Module3
Go_BP	RGS2/DOCK5/DOCK4/PTGS2	negative regulation of smooth muscle contraction	0.00139336	0.0343203	0.0297447	Module3
Go_BP	ANXA1/NFKBIZ/NLRP3/CD55/RIPK2/HLX	positive regulation of CD4-positive, alpha-beta T cell activation	0.00139438	0.0343203	0.0297447	Module3
Go_BP	ZFP36/SAMD4A/PRKCA/SND1/SLC11A1/MYD88/SSB/CTIF/LSM6/HSPA1A/DHX34/NUDT16/NBAS/YBX3/PATL2/IKBKE/SECISBP2	mRNA catabolic process	0.00141703	0.0346861	0.0300617	Module3
Go_BP	IPMK/GK/PLCB1/ALDH1A1/APOL2/APOBR/PTAFR/OSBPL1A/COQ2/GBA/SPTSSA/ERLIN2/G6PD/APOL1/OSBPL5/SULT1A1/GALK1/HMGCS1/DPM2/INSIG1/PMVK/IDH1/TTC39B	alcohol metabolic process	0.00144092	0.0350781	0.0304015	Module3
Go_BP	AKIRIN2/CRADD/FYN/MBP/NLRP3/AIM2/NLRP12/CYCS/HSPE1/PML/RIPK2/CIDEB/MEFV/NLRC4	positive regulation of endopeptidase activity	0.00146217	0.0352923	0.0305871	Module3
Go_BP	TASOR/MPHOSPH8/ZNF445/RESF1/ATF7IP	regulation of heterochromatin formation	0.00148933	0.0352923	0.0305871	Module3
Go_BP	NMI/TLR4/IFIH1/TLR7/RIPK2	interferon-alpha production	0.00148933	0.0352923	0.0305871	Module3
Go_BP	NMI/TLR4/IFIH1/TLR7/RIPK2	regulation of interferon-alpha production	0.00148933	0.0352923	0.0305871	Module3
Go_BP	TASOR/MPHOSPH8/ZNF445/RESF1/ATF7IP	regulation of heterochromatin organization	0.00148933	0.0352923	0.0305871	Module3
Go_BP	TRAPPC9/STK3/SLCO3A1/FER/CD36/SGK1/TLR4/PRDX3/RPS6KA5/NLRP3/MYD88/AIM2/ARID5B/NFAM1/TRIB1/CX3CR1/HSPA1A/NLRP12/BTK/IKBKG/ID1/CLU/RIPK2/IKBKE/NLRC4/COPS5/BTRC	regulation of DNA-binding transcription factor activity	0.00150428	0.0354581	0.0307308	Module3
Go_BP	KLF2/ANXA1/ZFP36/SRGN/PTPRC/NMI/PPP1R11/TLR4/SLC11A1/RPS6KA5/DHX58/NLRP3/BCL6/LILRA5/CX3CR1/CD33/GBA/EPHB2/NLRP12/BTK/PML/ABCD1/MEFV	negative regulation of cytokine production	0.00154825	0.0363024	0.0314625	Module3
Go_BP	EXT1/IFIH1/DHX58/HSP90AA1/NLRP3/TLR7/WDFY4/IKBKE/BIRC3	cellular response to virus	0.00157597	0.0365461	0.0316738	Module3
Go_BP	PRDX3/PLAUR/MICAL1/NR4A1/PTGS2/SIAH2/CD44/BIRC3/RNF34	negative regulation of cysteine-type endopeptidase activity	0.00157597	0.0365461	0.0316738	Module3
Go_BP	ANXA1/CD14/PTPRC/TLR4/MYD88/CD33/HSPA1A/TLR5/TLR7/TLR1	regulation of interleukin-8 production	0.00159429	0.0365461	0.0316738	Module3
Go_BP	LRRK2/DNAJA1/PLAUR/HSPA1A/VNN1/CLU/YBX3/PTGS2/IVNS1ABP/CD44	negative regulation of intrinsic apoptotic signaling pathway	0.00159429	0.0365461	0.0316738	Module3
Go_BP	LILRB2/NCF2/CX3CR1/LY96/CD300C/LGALS3BP/CCR2	cellular defense response	0.00159966	0.0365461	0.0316738	Module3
Go_BP	ANXA1/CD14/PTPRC/TLR4/MYD88/CD33/HSPA1A/TLR5/TLR7/TLR1	interleukin-8 production	0.00171633	0.0385011	0.0333681	Module3
Go_BP	LRRK2/PDE4B/ARL2/FAR2/HK3/GIMAP7/DLG1/NUDT16/DGUOK/PDE8A/SULT1A1/GALK1/ACOT9/DHTKD1/ACSL5/HMGCS1/P2RX7/GART/ABCD1/PDE4D/PDE7B/PMVK/DIP2A	purine ribonucleotide metabolic process	0.00172206	0.0385011	0.0333681	Module3
Go_BP	RHBDD1/DNAJA1/HSP90AA1/EDEM3/HSPA1A/HSPE1/HSPH1/TOR1B/PIGBOS1/FBXO6/EIF2S1/COPS5	response to unfolded protein	0.00172554	0.0385011	0.0333681	Module3
Go_BP	APOL2/APOBR/OSBPL1A/GBA/ERLIN2/G6PD/APOL1/OSBPL5/HMGCS1/INSIG1/PMVK/TTC39B	cholesterol metabolic process	0.00172554	0.0385011	0.0333681	Module3
Go_BP	ANXA1/CCR1/CCL2/DUSP1/FPR2/CX3CR1/PLA2G7/CCR2	monocyte chemotaxis	0.00173709	0.0385011	0.0333681	Module3
Go_BP	CSF1R/MBP/TLR4/MYD88/EGR1/TLR7/SELENOK/RIPK2	positive regulation of chemokine production	0.00173709	0.0385011	0.0333681	Module3
Go_BP	CCDC91/LRRK2/C9orf72/LYST/VPS41/HSPA1A/CHMP1B/RHOB/CLU/SNAPIN/HGSNAT	lysosomal transport	0.00175621	0.0387323	0.0335684	Module3
Go_BP	LRRK2/NAMPT/CCL2/TLR4	positive regulation of nitric-oxide synthase biosynthetic process	0.00177631	0.0389435	0.0337515	Module3
Go_BP	NEDD9/CSF1R/FBXW7/FCGR1A/LILRA5/CASS4/NRG1	positive regulation of protein tyrosine kinase activity	0.00178327	0.0389435	0.0337515	Module3
Go_BP	PDE4B/NUDT16/PDE8A/ABCD1/PDE4D/PDE7B	purine ribonucleotide catabolic process	0.00182063	0.0393734	0.034124	Module3
Go_BP	KLF2/CD36/TLR4/HSP90AA1/CLU/PTGS2	positive regulation of nitric oxide biosynthetic process	0.00182063	0.0393734	0.034124	Module3
Go_BP	DUSP6/PTPRC/RGS2/DUSP1/TLR4/DNAJA1/RNF149/DLG1/GBA/EPHB2/NLRP12/VRK3/SPRED1/P2RX7	negative regulation of MAPK cascade	0.00190974	0.0409034	0.0354501	Module3
Go_BP	FGL2/ANXA1/PTPRC/NMI/SERPING1/FYN/FER/SAMSN1/DHX58/BCL6/CD55/SAMHD1/HLX/CCR2	negative regulation of immune response	0.00190974	0.0409034	0.0354501	Module3
Go_BP	KLF2/ANXA1/CCL2/PLCB1/PRKCA/RPS6KA5/MYD88/EGR1/GBP2/IL1RN/RIPK2/IRAK4	response to interleukin-1	0.00194771	0.041517	0.0359819	Module3
Go_BP	ANXA1/PTPRC/NFKBIZ/NLRP3/BCL6/CD55/HSPH1/RIPK2/HLX/CCR2	regulation of alpha-beta T cell activation	0.00198308	0.0420696	0.0364608	Module3
Go_BP	TNFSF13B/PTPRC/TLR4/BCL6/EPHB2/SLC39A10	positive regulation of B cell proliferation	0.00206753	0.0436382	0.0378203	Module3
Go_BP	ANXA1/SLC11A1/RIPK2/HLX/CCR2	regulation of T-helper 1 type immune response	0.00207836	0.0436382	0.0378203	Module3
Go_BP	LRRK2/PDE4B/ARL2/FAR2/HK3/GIMAP7/DLG1/NUDT16/G6PD/DGUOK/PDE8A/SULT1A1/GALK1/ACOT9/DHTKD1/ACSL5/HMGCS1/P2RX7/GART/ABCD1/PDE4D/PDE7B/PMVK/DIP2A	ribose phosphate metabolic process	0.00208641	0.0436382	0.0378203	Module3
Go_BP	FGL2/FOXP1/ANXA1/PTPRC/NFKBIZ/TLR4/SLC11A1/NLRP3/BCL6/CLEC4E/LFNG/RIPK2/HLX/CLEC4D/GAPT	lymphocyte activation involved in immune response	0.00212315	0.0441991	0.0383064	Module3
Go_BP	CRADD/FYN/NLRP3/AIM2/NLRP12/CYCS/HSPE1/PML/RIPK2/CIDEB/MEFV/NLRC4	positive regulation of cysteine-type endopeptidase activity	0.0021928	0.0452928	0.0392543	Module3
Go_BP	IFIT1/APOBEC3A/IFIH1/APOBEC3G/TASOR/MPHOSPH8/RESF1	negative regulation of viral genome replication	0.00219923	0.0452928	0.0392543	Module3
Go_BP	FOXP1/MBP/TLR4/MYD88	chemokine (C-X-C motif) ligand 2 production	0.00222651	0.0452928	0.0392543	Module3
Go_BP	TASOR/MPHOSPH8/RESF1/ATF7IP	regulation of DNA methylation-dependent heterochromatin formation	0.00222651	0.0452928	0.0392543	Module3
Go_BP	FOXP1/MBP/TLR4/MYD88	regulation of chemokine (C-X-C motif) ligand 2 production	0.00222651	0.0452928	0.0392543	Module3
Go_BP	EXT1/CCL2/JAML/PLCB1/FER/PTAFR/CX3CR1/CCR2	cellular extravasation	0.0022754	0.0460768	0.0399337	Module3
Go_BP	SLC8A1/KLF2/ANXA1/LRRK2/FOS/FYN/JUN/FER/CD36/PRDX3/RBX1/BTK/PDE8A/RHOB/ENDOG	response to reactive oxygen species	0.00233656	0.0469358	0.0406782	Module3
Go_BP	KLF2/CD36/TLR4/HSP90AA1/CLU/PTGS2	positive regulation of nitric oxide metabolic process	0.00233889	0.0469358	0.0406782	Module3
Go_BP	PTPRC/FYN/CLEC4E/FCGR3A/CLEC4D	Fc-gamma receptor signaling pathway	0.00242926	0.0485307	0.0420605	Module3
Go_BP	TNFSF13B/ANXA1/PTPRC/IL15/FYN/LILRB2/SLC11A1/CD55/PRKAR1A/DLG1/TNFSF8/SELENOK/RIPK2/P2RX7/CCR2	T cell proliferation	0.00244976	0.0487218	0.0422261	Module3
Go_BP	LRRK2/IL15/NMI/NFKBIZ/TLR4/LILRA5/NLRP12/TLR7/BTK/PLA2G7/PTGS2/CCR2	positive regulation of inflammatory response	0.00246254	0.0487583	0.0422577	Module3
Go_BP	FGL2/IFIT1/IL15/DHX58/HSP90AA1/AIM2/APOBEC3G/SELENOK	regulation of defense response to virus	0.00248127	0.0489118	0.0423908	Module3
Go_BP	PTPRC/LILRB2/PPP1R11/MGAT5/CD33/GBA/SLC39A10/VRK3/CAMTA1	regulation of protein dephosphorylation	0.00253441	0.0497391	0.0431078	Module3
Go_MF	CD14/CD36/TLR4/CLEC4E/PTAFR/TLR7/LY96/CLEC4D	pattern recognition receptor activity	1.60848e-06	0.00122567	0.0011598	Module3
Go_MF	SIPA1L1/RABGAP1L/IQGAP2/TBC1D22A/LRRK2/SMAP2/ARHGAP24/RGS2/GNAQ/RIN2/PLCB1/JUN/ALDH1A1/DOCK5/RGS18/ARHGAP25/SIPA1/RALGAPA1/DOCK4/RASA1/ARHGAP18/TBC1D4/ADPRH	GTPase activator activity	7.17259e-05	0.0138575	0.0131128	Module3
Go_MF	FGD4/SIPA1L1/RABGAP1L/IQGAP2/TBC1D22A/LRRK2/SMAP2/ARHGAP24/RASGEF1B/RGS2/GNAQ/SBF2/ELMO1/C9orf72/RIN2/PLCB1/CYSLTR2/JUN/TIAM1/ALDH1A1/ITSN1/DOCK5/RGS18/ARHGAP25/SIPA1/RALGAPA1/RAPGEF6/RGL1/DOCK4/RASA1/ARHGAP18/TBC1D4/RCBTB2/ADPRH	GTPase regulator activity	7.27426e-05	0.0138575	0.0131128	Module3
Go_MF	FGD4/SIPA1L1/RABGAP1L/IQGAP2/TBC1D22A/LRRK2/SMAP2/ARHGAP24/RASGEF1B/RGS2/GNAQ/SBF2/ELMO1/C9orf72/RIN2/PLCB1/CYSLTR2/JUN/TIAM1/ALDH1A1/ITSN1/DOCK5/RGS18/ARHGAP25/SIPA1/RALGAPA1/RAPGEF6/RGL1/DOCK4/RASA1/ARHGAP18/TBC1D4/RCBTB2/ADPRH	nucleoside-triphosphatase regulator activity	7.27426e-05	0.0138575	0.0131128	Module3
Go_MF	PDE4B/PDE3B/PDE8A/PDE4D/PDE7B	3',5'-cyclic-AMP phosphodiesterase activity	0.000146292	0.0222949	0.0210969	Module3
Kegg	CYBB/ITPR2/NAMPT/CCL2/GBP5/PLCB1/JUN/ITPR1/TLR4/HSP90AA1/NLRP3/MYD88/AIM2/GABARAPL2/GBP2/CASP4/NLRP12/IKBKG/RIPK2/IRAK4/IKBKE/P2RX7/MEFV/NLRC4/BIRC3	NOD-like receptor signaling pathway	7.35216e-09	2.22771e-06	1.9193e-06	Module3
Kegg	FOS/CD14/PTPRC/ELMO1/EXOC4/JUN/TLR4/HSP90AA1/NLRP3/MYD88/VPS41/DYNLT1/MLKL/CYFIP1/TLR5/CASP4/CYCS/LY96/RHOB/IKBKG/RRAS/RIPK2/IRAK4/NLRC4/BIRC3/ELMO2	Salmonella infection	5.54322e-07	8.39799e-05	7.23537e-05	Module3
Kegg	CYBB/CAMK2D/FOS/CD14/CCL2/PLCB1/PRKCA/JUN/CD36/ITPR1/TLR4/NCF2/HSP90AA1/NLRP3/MYD88/HSPA1A/CYCS/LY96/IKBKG/NCF4/IRAK4/IKBKE/EIF2S1	Lipid and atherosclerosis	1.58589e-06	0.000156963	0.000135233	Module3
Kegg	ITPR2/FOS/FOSB/FYN/CSF1R/LILRB2/JUN/ITPR1/NCF2/LILRB3/FCGR1A/FCGR2A/LILRA5/BTK/IKBKG/FCGR3A/NCF4/LILRA6	Osteoclast differentiation	2.07211e-06	0.000156963	0.000135233	Module3
Kegg	CYBB/FOS/JUN/TLR4/NCF2/FCGR1A/MYD88/FCGR2A/FCGR3A/PTGS2/NCF4/HLA-DQA1/IRAK4	Leishmaniasis	2.80159e-06	0.000169776	0.000146272	Module3
Kegg	FYB1/FOS/CCL2/GNAQ/ELMO1/JUN/TLR4/NLRP3/MYD88/FCGR2A/IKBKG/RPS6KA2/IRAK4/MEFV/NLRC4/ELMO2	Yersinia infection	2.21046e-05	0.00111628	0.000961743	Module3
Kegg	ITPR2/CD14/ELMO1/PLCB1/JUN/ITPR1/TLR4/RPS6KA5/NLRP3/MYD88/RBX1/HK3/TLR5/CASP4/CYCS/IKBKG/UBE2V2/RIPK2/NLRC4/CD44/BTRC/ELMO2	Shigellosis	5.57061e-05	0.00241128	0.00207746	Module3
Kegg	ITPR2/FOS/GNAQ/TAP1/APOBEC3A/PRKCA/JUN/ITPR1/TLR4/MYD88/RBX1/APOBEC3G/SAMHD1/CYCS/IKBKG/IRAK4/AP1B1/AP1S1/BTRC	Human immunodeficiency virus 1 infection	0.000150234	0.0056901	0.00490237	Module3
Kegg	ITPR2/JUN/ITPR1/NLRP3/CLEC4E/EGR2/IKBKG/RRAS/PTGS2/EGR3/IKBKE/CLEC4D	C-type lectin receptor signaling pathway	0.000269942	0.00908806	0.00782991	Module3
Kegg	FOS/CD14/JUN/TLR4/MYD88/TLR5/TLR7/LY96/IKBKG/IRAK4/IKBKE/TLR1	Toll-like receptor signaling pathway	0.000382939	0.0106498	0.00917542	Module3
Kegg	CYBB/PLCB1/FPR1/PRKCA/AQP9/TLR4/NCF2/FCGR1A/FCGR2A/FPR2/CASP4/HAT1/CLCN3/TLR7/FCGR3A/SIGLEC9/NCF4	Neutrophil extracellular trap formation	0.000386626	0.0106498	0.00917542	Module3
Kegg	TNFSF13B/CD14/TLR4/MYD88/BCL2A1/BTK/LY96/IKBKG/PTGS2/IRAK4/BIRC3	NF-kappa B signaling pathway	0.00101238	0.0255626	0.0220237	Module3
Kegg	FOS/CD14/SERPING1/JUN/TLR4/NLRP3/MYD88/LY96/IRAK4	Pertussis	0.00145689	0.0339567	0.0292557	Module3
Kegg	CAMK2D/CD14/TLR4/FCGR1A/MYD88/FCGR2A/CLEC4E/CYCS/FCGR3A/NFYC/RFX5/RIPK2/HLA-DQA1/IRAK4/TLR1	Tuberculosis	0.00165579	0.0358361	0.030875	Module3
Kegg	ITPR2/FOS/PDE4B/GNAQ/CREB5/PLCB1/PRKCA/ITPR1/SGK1/EGR1/PDE4D	Parathyroid hormone synthesis, secretion and action	0.00212728	0.0429711	0.0370222	Module3
Reactome	FGL2/CYBB/IQGAP2/CD14/PLAC8/PTPRC/ATP8B4/CLEC12A/FCAR/FPR1/C3AR1/LILRB2/ADGRE5/VPS35L/CD36/LILRB3/SLC11A1/HSP90AA1/FCGR2A/PLAUR/DYNLT1/CD55/NFAM1/FPR2/SNAP23/HK3/CYFIP1/PTAFR/CD33/HSPA1A/CD93/HPSE/PSMA5/SIGLEC14/GOLGA7/VNN1/PPBP/SIGLEC9/DNAJC5/LPCAT1/APEH/HGSNAT/COMMD3/CLEC4D/CD44/CDK13/MCEMP1/IDH1	Neutrophil degranulation	1.28682e-10	1.30226e-07	1.18388e-07	Module3
Reactome	FOS/CD14/DUSP6/JUN/CD36/TLR4/ALPK1/RPS6KA5/MYD88/BTK/LY96/IKBKG/RPS6KA2/VRK3/RIPK2/ATF1/IRAK4/TLR1/BTRC	MyD88:MAL(TIRAP) cascade initiated on plasma membrane	1.96271e-08	5.20298e-06	4.72998e-06	Module3
Reactome	FOS/CD14/DUSP6/JUN/CD36/TLR4/ALPK1/RPS6KA5/MYD88/BTK/LY96/IKBKG/RPS6KA2/VRK3/RIPK2/ATF1/IRAK4/TLR1/BTRC	Toll Like Receptor TLR6:TLR2 Cascade	1.96271e-08	5.20298e-06	4.72998e-06	Module3
Reactome	FOS/CD14/DUSP6/JUN/CD36/TLR4/ALPK1/RPS6KA5/MYD88/BTK/LY96/IKBKG/RPS6KA2/VRK3/RIPK2/ATF1/IRAK4/TLR1/BTRC	Toll Like Receptor TLR1:TLR2 Cascade	3.05348e-08	5.20298e-06	4.72998e-06	Module3
Reactome	FOS/CD14/DUSP6/JUN/CD36/TLR4/ALPK1/RPS6KA5/MYD88/BTK/LY96/IKBKG/RPS6KA2/VRK3/RIPK2/ATF1/IRAK4/TLR1/BTRC	Toll Like Receptor 2 (TLR2) Cascade	3.05348e-08	5.20298e-06	4.72998e-06	Module3
Reactome	CYBB/CD14/TAP1/PSMA4/SEM1/CD36/TLR4/NCF2/PSMB8/FCGR1A/MYD88/SNAP23/PSMA5/BTK/LY96/IKBKG/NCF4/TLR1	Antigen processing-Cross presentation	3.41041e-08	5.20298e-06	4.72998e-06	Module3
Reactome	FOS/CD14/DUSP6/JUN/CD36/TLR4/ALPK1/RPS6KA5/MYD88/TLR5/TLR7/BTK/LY96/IKBKG/RPS6KA2/VRK3/RIPK2/ATF1/IRAK4/IKBKE/TLR1/BTRC/BIRC3	Toll-like Receptor Cascades	3.5989e-08	5.20298e-06	4.72998e-06	Module3
Reactome	FOS/CD14/DUSP6/JUN/CD36/TLR4/ALPK1/RPS6KA5/MYD88/BTK/LY96/IKBKG/RPS6KA2/VRK3/RIPK2/ATF1/IRAK4/IKBKE/TLR1/BTRC/BIRC3	Toll Like Receptor 4 (TLR4) Cascade	5.99597e-08	7.5849e-06	6.89537e-06	Module3
Reactome	CD14/CD36/TLR4/MYD88/TLR5/BTK/LY96/IKBKG/IRAK4/TLR1	Diseases of Immune System	7.69487e-08	7.78721e-06	7.07928e-06	Module3
Reactome	CD14/CD36/TLR4/MYD88/TLR5/BTK/LY96/IKBKG/IRAK4/TLR1	Diseases associated with the TLR signaling cascade	7.69487e-08	7.78721e-06	7.07928e-06	Module3
Reactome	CD14/CD36/TLR4/MYD88/BTK/LY96/IRAK4/TLR1	IRAK4 deficiency (TLR2/4)	8.70212e-08	8.00595e-06	7.27814e-06	Module3
Reactome	FOS/CD14/DUSP6/JUN/TLR4/ALPK1/RPS6KA5/MYD88/TLR7/LY96/IKBKG/RPS6KA2/VRK3/RIPK2/ATF1/IRAK4/BTRC	TRAF6 mediated induction of NFkB and MAP kinases upon TLR7/8 or 9 activation	1.46287e-07	1.23369e-05	1.12153e-05	Module3
Reactome	FOS/CD14/DUSP6/JUN/TLR4/ALPK1/RPS6KA5/MYD88/TLR7/LY96/IKBKG/RPS6KA2/VRK3/RIPK2/ATF1/IRAK4/BTRC	MyD88 dependent cascade initiated on endosome	1.69164e-07	1.31687e-05	1.19716e-05	Module3
Reactome	FOS/CD14/DUSP6/JUN/TLR4/ALPK1/RPS6KA5/MYD88/TLR7/LY96/IKBKG/RPS6KA2/VRK3/RIPK2/ATF1/IRAK4/BTRC	Toll Like Receptor 7/8 (TLR7/8) Cascade	1.95255e-07	1.36321e-05	1.23928e-05	Module3
Reactome	FOS/FOSB/DUSP6/SGK1/RPS6KA5/EGR1/TRIB1/EGR2/ID1/RPS6KA2/VRK3/EGR3/ATF1	Nuclear Events (kinase and transcription factor activation)	2.02057e-07	1.36321e-05	1.23928e-05	Module3
Reactome	FOS/CD14/DUSP6/JUN/TLR4/ALPK1/RPS6KA5/MYD88/TLR7/LY96/IKBKG/RPS6KA2/VRK3/RIPK2/ATF1/IRAK4/BTRC	Toll Like Receptor 9 (TLR9) Cascade	2.97036e-07	1.87876e-05	1.70796e-05	Module3
Reactome	CD14/CD36/TLR4/MYD88/BTK/LY96/TLR1	MyD88 deficiency (TLR2/4)	1.09256e-06	6.50394e-05	5.91267e-05	Module3
Reactome	FOS/CD14/DUSP6/JUN/TLR4/ALPK1/RPS6KA5/LY96/IKBKG/RPS6KA2/VRK3/RIPK2/ATF1/IKBKE/BTRC/BIRC3	MyD88-independent TLR4 cascade	1.9707e-06	0.000104966	9.54233e-05	Module3
Reactome	FOS/CD14/DUSP6/JUN/TLR4/ALPK1/RPS6KA5/LY96/IKBKG/RPS6KA2/VRK3/RIPK2/ATF1/IKBKE/BTRC/BIRC3	TRIF(TICAM1)-mediated TLR4 signaling	1.9707e-06	0.000104966	9.54233e-05	Module3
Reactome	CD14/TAP1/PSMA4/SEM1/CD36/TLR4/PSMB8/MYD88/SNAP23/PSMA5/BTK/LY96/IKBKG/TLR1	ER-Phagosome pathway	3.85004e-06	0.000194812	0.000177102	Module3
Reactome	FOS/FOSB/SGK1/EGR1/TRIB1/EGR2/ID1/EGR3/ATF1	NGF-stimulated transcription	7.82581e-06	0.00037713	0.000342845	Module3
Reactome	FOS/DUSP6/JUN/ALPK1/RPS6KA5/MYD88/TLR5/IKBKG/RPS6KA2/VRK3/RIPK2/ATF1/IRAK4/BTRC	Toll Like Receptor 10 (TLR10) Cascade	9.46145e-06	0.000398958	0.000362689	Module3
Reactome	FOS/DUSP6/JUN/ALPK1/RPS6KA5/MYD88/TLR5/IKBKG/RPS6KA2/VRK3/RIPK2/ATF1/IRAK4/BTRC	Toll Like Receptor 5 (TLR5) Cascade	9.46145e-06	0.000398958	0.000362689	Module3
Reactome	FOS/DUSP6/JUN/ALPK1/RPS6KA5/MYD88/TLR5/IKBKG/RPS6KA2/VRK3/RIPK2/ATF1/IRAK4/BTRC	MyD88 cascade initiated on plasma membrane	9.46145e-06	0.000398958	0.000362689	Module3
Reactome	FOS/FOSB/DUSP6/FYN/SGK1/TIAM1/RPS6KA5/EGR1/TRIB1/EGR2/ID1/RPS6KA2/RALB/VRK3/EGR3/ATF1	Signaling by NTRKs	2.59647e-05	0.00105105	0.000955503	Module3
Reactome	NLRP3/AIM2/CASP4/IKBKG/AAMP/RIPK2/P2RX7/MEFV/NLRC4/BIRC3	Nucleotide-binding domain, leucine rich repeat containing receptor (NLR) signaling pathways	3.2294e-05	0.00125698	0.00114271	Module3
Reactome	FOS/FOSB/DUSP6/SGK1/RPS6KA5/EGR1/TRIB1/EGR2/ID1/RPS6KA2/RALB/VRK3/EGR3/ATF1	Signaling by NTRK1 (TRKA)	6.66699e-05	0.00249889	0.00227172	Module3
Reactome	FOS/DUSP6/JUN/RPS6KA5/IKBKG/RPS6KA2/VRK3/RIPK2/ATF1/BTRC	MAP kinase activation	9.04e-05	0.00326732	0.00297029	Module3
Reactome	FOS/DUSP6/JUN/RPS6KA5/RPS6KA2/VRK3/ATF1	MAPK targets/ Nuclear events mediated by MAP kinases	9.5224e-05	0.00332299	0.0030209	Module3
Reactome	FOS/DUSP6/JUN/ALPK1/RPS6KA5/IKBKG/RPS6KA2/VRK3/RIPK2/ATF1/IKBKE/BTRC/BIRC3	Toll Like Receptor 3 (TLR3) Cascade	0.000101506	0.00342413	0.00311284	Module3
Reactome	CYBB/ITPR2/ELMO1/PRKCA/FYN/ITPR1/NCF2/HSP90AA1/CYFIP1/RASA1/AAMP/NCF4/ELMO2	Signaling by VEGF	0.00013574	0.00443126	0.00402842	Module3
Reactome	ANXA1/FOS/CCR1/DUSP6/CCL2/IL15/FPR1/PSMA4/SEM1/FYN/CSF1R/JUN/CD36/ALPK1/PSMB8/RPS6KA5/HSP90AA1/MYD88/BCL6/RBX1/PTAFR/F13A1/PSMA5/IL1RN/IKBKG/RPS6KA2/VRK3/PTGS2/RIPK2/ATF1/IRAK4/CCR2/BTRC	Signaling by Interleukins	0.00022377	0.00700886	0.00637169	Module3
Reactome	CYBB/ITPR2/ELMO1/PRKCA/FYN/ITPR1/NCF2/HSP90AA1/CYFIP1/RASA1/NCF4/ELMO2	VEGFA-VEGFR2 Pathway	0.00022855	0.00700886	0.00637169	Module3
Reactome	FOS/DUSP6/JUN/RPS6KA5/IKBKG/RPS6KA2/VRK3/RIPK2/ATF1/BTRC	Interleukin-17 signaling	0.000247421	0.00736442	0.00669493	Module3
Reactome	ITPR2/ELMO1/FYN/ITPR1/FCGR1A/HSP90AA1/FCGR2A/CYFIP1/BTK/FCGR3A/ELMO2	Fcgamma receptor (FCGR) dependent phagocytosis	0.000257661	0.0074501	0.00677281	Module3
Reactome	GNAQ/PLCB1/PRKCA/MARCKS	Acetylcholine regulates insulin secretion	0.000297849	0.00837286	0.00761169	Module3
Reactome	SIGLEC1/TREM1/JAML/CD300E/LILRB2/SLAMF7/PILRA/LILRB3/FCGR1A/LILRA5/CD33/CD300C/FCGR3A/SIGLEC9	Immunoregulatory interactions between a Lymphoid and a non-Lymphoid cell	0.000343472	0.00939442	0.00854038	Module3
Reactome	ITPR2/FYN/ITPR1/FCGR1A/FCGR2A/PRKAR1A/FCGR3A	FCGR3A-mediated IL10 synthesis	0.000509927	0.0135802	0.0123456	Module3
Reactome	CYBB/CD14/TAP1/PSMA4/SEM1/CD36/FBXW7/TLR4/NCF2/PSMB8/FCGR1A/MYD88/SNAP23/RBX1/UBE2E2/PSMA5/BTK/LY96/IKBKG/UBE2V2/NCF4/UBA7/SIAH2/FBXO6/TLR1/BTRC/RNF34	Class I MHC mediated antigen processing & presentation	0.000655222	0.0167665	0.0152423	Module3
Reactome	FYN/FCGR1A/FCGR2A/FCGR3A	FCGR activation	0.000662708	0.0167665	0.0152423	Module3
Reactome	CD14/CD36/TLR4/LY96/TLR1	Regulation of TLR by endogenous ligand	0.000760809	0.0183319	0.0166653	Module3
Reactome	NLRP3/AIM2/P2RX7/MEFV/NLRC4	Inflammasomes	0.000760809	0.0183319	0.0166653	Module3
Reactome	PSMA4/SEM1/ALPK1/PSMB8/MYD88/RBX1/PSMA5/IL1RN/IKBKG/RIPK2/IRAK4/BTRC	Interleukin-1 signaling	0.000907478	0.0209858	0.019078	Module3
Reactome	ITPR2/ELMO1/C3AR1/FYN/CYSLTR2/JUN/ENTPD1/GPBAR1/ITPR1/FCGR1A/NLRP3/FCGR2A/PRKAR1A/CYFIP1/CYSLTR1/BTK/FCGR3A/P2RX7/MEFV/ELMO2	Leishmania infection	0.000912427	0.0209858	0.019078	Module3
Reactome	CCR1/CCL2/FPR1/PTAFR/IL1RN/PTGS2/CCR2	Interleukin-10 signaling	0.00138417	0.0311285	0.0282986	Module3
Reactome	ELMO1/FCGR1A/HSP90AA1/FCGR2A/CYFIP1/BTK/FCGR3A/ELMO2	Regulation of actin dynamics for phagocytic cup formation	0.00150075	0.0330165	0.030015	Module3
Reactome	ITPR2/ITPR1/FCGR1A/FCGR2A/FCGR3A	Role of phospholipids in phagocytosis	0.00176338	0.037178	0.0337982	Module3
Reactome	CD14/TLR4/LY96/IKBKG/BIRC3	IKK complex recruitment mediated by RIP1	0.00176338	0.037178	0.0337982	Module3
Reactome	CYBB/BACH1/PSMA4/SEM1/BLVRB/NCF2/PRDX3/PSMB8/NLRP3/RBX1/G6PD/PSMA5/CYCS/NCF4/BTRC/IDH1	Cellular response to chemical stress	0.00180735	0.0373273	0.0339339	Module3
Reactome	C3AR1/ENTPD1/NLRP3/P2RX7/MEFV	Purinergic signaling in leishmaniasis infection	0.00211933	0.0413355	0.0375777	Module3
Reactome	C3AR1/ENTPD1/NLRP3/P2RX7/MEFV	Cell recruitment (pro-inflammatory response)	0.00211933	0.0413355	0.0375777	Module3
Reactome	BACH1/PSMA4/SEM1/PSMB8/RBX1/G6PD/PSMA5/BTRC/IDH1	Nuclear events mediated by NFE2L2	0.00212396	0.0413355	0.0375777	Module3
Reactome	CAMK2D/ITPR2/GNAQ/PLCB1/PRKCA/ITPR1/PRKAR1A	PLC beta mediated events	0.00225139	0.0429888	0.0390807	Module3
Reactome	ITPR2/PSMA4/SEM1/FYN/ITPR1/PSMB8/PSMA5/BTK/DAPP1/IKBKG/BTRC	Signaling by the B Cell Receptor (BCR)	0.00239272	0.0448413	0.0407648	Module3
Hallmark	FGL2/PDE4B/IFIT1/NAMPT/CCL2/IL15/VAMP5/IFIT2/NMI/SERPING1/TAP1/FPR1/SLAMF7/ST8SIA4/LYSMD2/SECTM1/PSMB8/IFIH1/FCGR1A/DHX58/MYD88/ARID5B/SAMHD1/CASP4/RAPGEF6/PML/PTGS2/RIPK2/HLA-DQA1/TOR1B/LGALS3BP	HALLMARK_INTERFERON_GAMMA_RESPONSE	3.15768e-09	7.73631e-08	7.14632e-08	Module3
Hallmark	KLF2/KYNU/FOS/FOSB/ZFP36/PDE4B/NAMPT/CCL2/KLF6/DUSP1/IFIT2/TAP1/JUN/SGK1/IFIH1/BCL6/PLAUR/EGR1/TRIB1/NFIL3/MARCKS/BCL2A1/MXD1/EGR2/RHOB/NR4A1/PTGS2/RIPK2/EGR3/CD44/BIRC3	HALLMARK_TNFA_SIGNALING_VIA_NFKB	3.15768e-09	7.73631e-08	7.14632e-08	Module3
Hallmark	CYBB/CD14/PDE4B/NAMPT/CCL2/KLF6/IL15/NMI/FPR1/C3AR1/MSR1/AQP9/NLRP3/PLAUR/CD55/PTAFR/SGMS2/MXD1/ACVR2A/RIPK2/P2RX7/MEFV/TLR1	HALLMARK_INFLAMMATORY_RESPONSE	6.9255e-05	0.00113116	0.0010449	Module3
Hallmark	IL15/IFIT2/NMI/TAP1/ELF1/PSMB8/IFIH1/DHX58/GBP2/NCOA7/GMPR/RIPK2/UBA7/LGALS3BP	HALLMARK_INTERFERON_ALPHA_RESPONSE	0.000186035	0.00227893	0.00210514	Module3
cell_type	geneID	description	pvalue	padjust	qvalue	Module
Go_BP	ATG7/DDX60L/IFI16/ISG20/DDX58/IFITM3/OAS3/IRF2/CARD8/BST2/PYCARD/OASL/HERC5/STAT2/TRIM44/DTX3L/IFITM2/UNC93B1/RNASE6/IRF3/SERINC5/IFIT5/ADARB1/STAT1/TRIM22/ZBP1/TRIM38/TRIM5/PARP9/APOBEC3C/RNF125/IRF9/EIF2AK2/TRIM27/TRIM25	defense response to virus	3.36592e-13	7.57176e-10	7.04806e-10	Module4
Go_BP	ATG7/DDX60L/IFI16/ISG20/DDX58/IFITM3/OAS3/IRF2/CARD8/BST2/PYCARD/OASL/HERC5/STAT2/TRIM44/DTX3L/IFITM2/UNC93B1/RNASE6/IRF3/SERINC5/IFIT5/ADARB1/STAT1/TRIM22/ZBP1/TRIM38/TRIM5/PARP9/APOBEC3C/RNF125/IRF9/EIF2AK2/TRIM27/TRIM25	defense response to symbiont	3.72809e-13	7.57176e-10	7.04806e-10	Module4
Go_BP	IFI16/ISG20/IFITM3/OAS3/BST2/OASL/FAM111A/IFITM2/LY6E/CIITA/IFIT5/PARP10/STAT1/TRIM5/APOBEC3C/TRIM14/EIF2AK2/TRIM27/TRIM25	negative regulation of viral process	6.27889e-12	7.06442e-09	6.57581e-09	Module4
Go_BP	ATG7/DDX60L/IFI16/ISG20/DDX58/IFITM3/OAS3/IRF2/CARD8/BST2/PYCARD/OASL/HERC5/LGALS9/STAT2/TRIM44/DTX3L/IFITM2/UNC93B1/POU2F2/RNASE6/IRF3/SERINC5/IFIT5/ADARB1/STAT1/TRIM22/ZBP1/TRIM38/TRIM5/PARP9/APOBEC3C/RNF125/CDK6/IRF9/EIF2AK2/TRIM27/ENO1/TRIM25	response to virus	6.95659e-12	7.06442e-09	6.57581e-09	Module4
Go_BP	IFI16/ISG20/IFITM3/OAS3/BST2/OASL/LGALS9/FAM111A/IFITM2/LY6E/CIITA/IFIT5/ADARB1/PARP10/TRIM22/TRIM38/TRIM5/APOBEC3C/TRIM14/EIF2AK2/TRIM27/TRIM25	regulation of viral life cycle	4.51165e-11	3.66527e-08	3.41176e-08	Module4
Go_BP	IFI16/ISG20/IFITM3/OAS3/BST2/OASL/LGALS9/FAM111A/IFITM2/LY6E/CIITA/IFIT5/ADARB1/PARP10/STAT1/TRIM22/TRIM38/TRIM5/APOBEC3C/TRIM14/EIF2AK2/TRIM27/TRIM25	regulation of viral process	1.06732e-10	7.22573e-08	6.72596e-08	Module4
Go_BP	ATG7/IFI16/SELPLG/ISG20/IFITM3/OAS3/CHMP5/BST2/OASL/ST6GAL1/LGALS9/FAM111A/HSPA1B/IFITM2/HSPA8/ATG16L2/LY6E/CIITA/EEA1/ZBED1/ST3GAL1/IFIT5/ADARB1/PARP10/STAT1/TRIM22/TRIM38/TRIM5/PARP9/MCTS1/APOBEC3C/TRIM14/FUT8/RAB29/EIF2AK2/TRIM27/TRIM25	viral process	6.90201e-10	4.00514e-07	3.72812e-07	Module4
Go_BP	IFI16/ISG20/IFITM3/OAS3/BST2/OASL/FAM111A/IFITM2/HSPA8/ATG16L2/EEA1/ZBED1/IFIT5/ADARB1/PARP10/TRIM38/APOBEC3C/RAB29/EIF2AK2	viral genome replication	6.35589e-09	2.87261e-06	2.67393e-06	Module4
Go_BP	IFI16/SELPLG/ISG20/IFITM3/OAS3/CHMP5/BST2/OASL/LGALS9/FAM111A/HSPA1B/IFITM2/HSPA8/ATG16L2/LY6E/CIITA/EEA1/ZBED1/IFIT5/ADARB1/PARP10/TRIM22/TRIM38/TRIM5/APOBEC3C/TRIM14/RAB29/EIF2AK2/TRIM27/TRIM25	viral life cycle	6.36472e-09	2.87261e-06	2.67393e-06	Module4
Go_BP	IFITM3/LGALS9/IFITM2/LY6E/CIITA/TRIM22/TRIM38/TRIM5/TRIM14/TRIM27/TRIM25	regulation of viral entry into host cell	1.89498e-08	7.69741e-06	7.16502e-06	Module4
Go_BP	IFI16/ISG20/IFITM3/OAS3/BST2/OASL/FAM111A/IFITM2/IFIT5/PARP10/APOBEC3C/EIF2AK2	negative regulation of viral genome replication	4.56607e-08	1.68613e-05	1.56951e-05	Module4
Go_BP	MNDA/IFI16/NCF1/CARD16/DDX58/SCIMP/OAS3/CARD8/PYCARD/OASL/HERC5/GRN/LGALS9/STAT2/TRIM44/DTX3L/IRF3/PTPN6/STAT1/ZBP1/TRIM38/TRIM5/PARP9/RNF125/STAT5B/LY86/PRDX2/CYBA/SLAMF6/NLRC3	regulation of response to biotic stimulus	6.43123e-08	2.17697e-05	2.0264e-05	Module4
Go_BP	IFITM3/LGALS9/IFITM2/LY6E/CIITA/TRIM22/TRIM38/TRIM5/TRIM14/TRIM27/TRIM25	modulation by symbiont of entry into host	1.03075e-07	3.22069e-05	2.99793e-05	Module4
Go_BP	IFI16/ISG20/IFITM3/OAS3/BST2/OASL/FAM111A/IFITM2/IFIT5/ADARB1/PARP10/TRIM38/APOBEC3C/EIF2AK2	regulation of viral genome replication	1.26e-07	3.65581e-05	3.40296e-05	Module4
Go_BP	PRKCB/CASP1/CARD16/CARD8/BST2/PYCARD/LGALS9/TNFSF10/SHISA5/CPNE1/TRADD/IRF3/IFIT5/RBCK1/STAT1/TRIM22/CAPN3/TRIM38/TRIM5/TRIM14/TRIM27/TRIM25/FKBP1A/NLRC3	regulation of I-kappaB kinase/NF-kappaB signaling	2.17477e-07	5.88928e-05	5.48195e-05	Module4
Go_BP	IFITM3/LGALS9/IFITM2/LY6E/CIITA/TRIM22/TRIM38/TRIM5/TRIM14/TRIM27/TRIM25	regulation of biological process involved in symbiotic interaction	3.53033e-07	8.96263e-05	8.34273e-05	Module4
Go_BP	PRKCB/CASP1/CARD16/ERC1/CARD8/BST2/PYCARD/LGALS9/TNFSF10/SHISA5/CPNE1/TRADD/IRF3/IFIT5/RBCK1/STAT1/TRIM22/CAPN3/TRIM38/TRIM5/TRIM14/TRIM27/TRIM25/FKBP1A/NLRC3	I-kappaB kinase/NF-kappaB signaling	6.07949e-07	0.000145264	0.000135217	Module4
Go_BP	PRKCB/CARD16/ERC1/PYCARD/LGALS9/HSPA1B/TRADD/RBCK1/TRIM22/CAPN3/TRIM38/TRIM5/TRIM14/CLOCK/EIF2AK2/TRIM27/TRIM25	positive regulation of NF-kappaB transcription factor activity	1.53598e-06	0.00034662	0.000322646	Module4
Go_BP	IFITM3/BST2/IFITM2/LY6E/CIITA/TRIM5/TRIM25	negative regulation of viral life cycle	5.34286e-06	0.00114225	0.00106324	Module4
Go_BP	PRKCB/CASP1/CARD16/BST2/LGALS9/TNFSF10/SHISA5/TRADD/IRF3/IFIT5/RBCK1/TRIM22/TRIM38/TRIM5/TRIM14/TRIM27/TRIM25/FKBP1A	positive regulation of I-kappaB kinase/NF-kappaB signaling	5.90883e-06	0.00120008	0.00111708	Module4
Go_BP	ARPC5/SPIDR/FAF1/FCHSD2/CARD8/HCLS1/PYCARD/ATM/ARPC1B/HSPA1B/AIDA/DBNL/HSPA8/CORO1A/LCP1/HAX1/MTLN/DCTN1/PFN1/EVL/TMSB4X/NAPA/PARP1/EIF2AK2/ADD1/TMSB10/NLRC3/TCL1A	regulation of protein-containing complex assembly	9.43856e-06	0.00182569	0.00169941	Module4
Go_BP	PRKCB/JAK2/CARD16/DDX58/ERC1/FAF1/CARD8/HCLS1/PYCARD/LGALS9/HSPA1B/MAP2K5/ANXA4/COMMD1/TRADD/PRMT2/RBCK1/PARP10/TRIM22/CAPN3/TRIM38/TRIM5/TMSB4X/TRIM14/CLOCK/EIF2AK2/TRIM27/TRIM25/PRDX2/NLRC3	regulation of DNA-binding transcription factor activity	1.22559e-05	0.00226288	0.00210637	Module4
Go_BP	FAF1/CARD8/PYCARD/MAP2K5/ANXA4/COMMD1/PRMT2/RBCK1/PARP10/TMSB4X/PRDX2/NLRC3	negative regulation of NF-kappaB transcription factor activity	1.34537e-05	0.00237605	0.00221171	Module4
Go_BP	TBC1D5/ERC1/PIP4K2A/STX8/DNAJC13/HEATR5A/CORO1A/EEA1/HOOK2/DCTN1/KIF16B/ANKFY1/TBC1D10C/RAB29/HEATR5B/TRIM27	cytosolic transport	2.22131e-05	0.00357185	0.0033248	Module4
Go_BP	ARPC5/DIAPH2/JAK2/FCHSD2/HCLS1/PYCARD/WAS/ARPC1B/DBNL/CORO1A/HAX1/PFN1/EVL/TMSB4X/ADD1/TMSB10	actin filament polymerization	2.22131e-05	0.00357185	0.0033248	Module4
Go_BP	MNDA/IFI16/IFITM3/BST2/IFITM2/PNPT1/STAT1	response to interferon-beta	2.36342e-05	0.00357185	0.0033248	Module4
Go_BP	IFITM3/IFITM2/LY6E/CIITA/TRIM5/TRIM25	negative regulation of viral entry into host cell	2.3742e-05	0.00357185	0.0033248	Module4
Go_BP	PRKCB/JAK2/CARD16/DDX58/ERC1/HCLS1/PYCARD/LGALS9/HSPA1B/TRADD/RBCK1/TRIM22/CAPN3/TRIM38/TRIM5/TRIM14/CLOCK/EIF2AK2/TRIM27/TRIM25	positive regulation of DNA-binding transcription factor activity	6.07565e-05	0.0086722	0.00807239	Module4
Go_BP	NDUFB1/NDUFAF3/NDUFA3/IMMP2L/COA4/NDUFB2/NDUFAF2/UQCC2/NDUFB5/DMAC1/NDUFB7	mitochondrial respiratory chain complex assembly	6.2841e-05	0.0086722	0.00807239	Module4
Go_BP	NCF1/GRN/CYBC1/RAC2/CD52/PRDX2/CYBA	respiratory burst	6.40488e-05	0.0086722	0.00807239	Module4
Go_BP	CARD16/SCIMP/CARD8/TRIM5/LY86/PRDX2	regulation of lipopolysaccharide-mediated signaling pathway	6.66076e-05	0.00872774	0.00812409	Module4
Go_BP	ZBTB20/NDUFB1/HSPA1B/ATP5PD/NDUFA3/HSPA8/UQCR10/ATP5IF1/NDUFB2/NADK/UQCC2/PRKAG2/NDUFB5/NDUFV3/TMSB4X/PARP1/NDUFB7/TPI1/ENO1/PKM	ATP metabolic process	9.16107e-05	0.0116288	0.0108245	Module4
Go_BP	ATG7/SELPLG/IFITM3/CHMP5/LGALS9/HSPA1B/IFITM2/LY6E/CIITA/TRIM22/THOC7/TRIM38/TRIM5/TRIM14/TRIM27/TRIM25	biological process involved in interaction with host	9.7739e-05	0.0120308	0.0111987	Module4
Go_BP	ARPC5/FCHSD2/HCLS1/PYCARD/ARPC1B/DBNL/CORO1A/HAX1/PFN1/EVL/TMSB4X/ADD1/TMSB10	regulation of actin filament polymerization	0.000145575	0.0160194	0.0149114	Module4
Go_BP	ARPC5/FCHSD2/HCLS1/PYCARD/WAS/ARPC1B/DBNL/CORO1A/HAX1/PFN1/EVL/TMSB4X/ADD1/TMSB10	regulation of actin polymerization or depolymerization	0.000145817	0.0160194	0.0149114	Module4
Go_BP	CASP1/CARD16/DDX58/OAS3/CARD8/PYCARD/STAT2/HSPA1B/MAP2K5/TRIM44/CPNE1/IRF3/PTPN6/ZBP1/PARP9	regulation of response to cytokine stimulus	0.000149873	0.0160194	0.0149114	Module4
Go_BP	ZBTB20/NCF1/NDUFB1/PHKB/ATP5PD/NDUFA3/IMMP2L/PNPT1/UQCR10/ATP5IF1/NDUFB2/MTLN/UQCC2/PRKAG2/DERA/ENOX2/BLOC1S1/NDUFB5/NDUFV3/ACADM/TALDO1/NDUFB7/TPI1/AKR7A2/ENO1/PKM/PPP1CA/UQCR11/CYBA	generation of precursor metabolites and energy	0.000152568	0.0160194	0.0149114	Module4
Go_BP	IFITM3/OAS3/STAT2/IFITM2/IRF3/PTPN6/STAT1/ZBP1	type I interferon signaling pathway	0.000155197	0.0160194	0.0149114	Module4
Go_BP	ARPC5/FCHSD2/HCLS1/PYCARD/WAS/ARPC1B/DBNL/CORO1A/HAX1/PFN1/EVL/TMSB4X/ADD1/TMSB10	regulation of actin filament length	0.000155886	0.0160194	0.0149114	Module4
Go_BP	ARPC5/DIAPH2/JAK2/FCHSD2/HCLS1/PYCARD/WAS/ARPC1B/DBNL/CORO1A/HAX1/PFN1/EVL/TMSB4X/ADD1/TMSB10	actin polymerization or depolymerization	0.000157748	0.0160194	0.0149114	Module4
Go_BP	ATG7/JAK2/NCF1/PRDX1/NR4A2/STAT6/ATM/HSPA1B/MAP3K5/MAPKAP1/PNPT1/MICU1/STK39/MGMT/STAU2/CAPN3/VKORC1L1/FUT8/MPV17/PARP1/PRDX5/PRDX2	cellular response to chemical stress	0.000179242	0.0177581	0.0165299	Module4
Go_BP	DDX58/PYCARD/TRIM44/DTX3L/STAT1/PARP9	positive regulation of defense response to virus by host	0.000189169	0.0179767	0.0167334	Module4
Go_BP	NDUFB1/NDUFAF3/NDUFA3/NDUFB2/NDUFAF2/NDUFB5/DMAC1/NDUFB7	NADH dehydrogenase complex assembly	0.00019943	0.0179767	0.0167334	Module4
Go_BP	NDUFB1/NDUFAF3/NDUFA3/NDUFB2/NDUFAF2/NDUFB5/DMAC1/NDUFB7	mitochondrial respiratory chain complex I assembly	0.00019943	0.0179767	0.0167334	Module4
Go_BP	IFITM3/OAS3/STAT2/IFITM2/IRF3/PTPN6/STAT1/ZBP1	cellular response to type I interferon	0.00019943	0.0179767	0.0167334	Module4
Go_BP	JAK2/CASP1/CARD16/CARD8/PYCARD/HSPA1B/CPNE1/TRADD/ILK/STAT1/TMSB4X	tumor necrosis factor-mediated signaling pathway	0.000203577	0.0179767	0.0167334	Module4
Go_BP	DDX58/PYCARD/HERC5/TRIM44/DTX3L/STAT1/TRIM38/PARP9/RNF125	regulation of defense response to virus	0.000215454	0.0186208	0.0173329	Module4
Go_BP	SELPLG/IFITM3/LGALS9/HSPA1B/IFITM2/LY6E/CIITA/TRIM22/TRIM38/TRIM5/TRIM14/TRIM27/TRIM25	viral entry into host cell	0.000237691	0.0201146	0.0187234	Module4
Go_BP	DECR1/ECH1/ECHDC1/MTLN/HSD17B4/ACADM/AUH/ECHS1/ACAA2	fatty acid beta-oxidation	0.000264354	0.0219144	0.0203987	Module4
Go_BP	MNDA/JAK2/CASP1/IFI16/CARD8/PYCARD/LGALS9/GSDMD	positive regulation of interleukin-1 beta production	0.000319048	0.0259195	0.0241268	Module4
Go_BP	IFI16/CARD16/OAS3/CARD8/GRN/LGALS9/STAT2/TRIM38/RNF125/PRDX2/NLRC3	negative regulation of response to biotic stimulus	0.000328728	0.0261822	0.0243714	Module4
Go_BP	SELPLG/IFITM3/LGALS9/HSPA1B/IFITM2/LY6E/CIITA/TRIM22/TRIM38/TRIM5/TRIM14/TRIM27/TRIM25	entry into host	0.000375722	0.0290728	0.027062	Module4
Go_BP	PARP11/TINF2/PARP10/PARP9/PARP1/KAT2B	protein ADP-ribosylation	0.000379335	0.0290728	0.027062	Module4
Go_BP	IFITM3/OAS3/STAT2/IFITM2/IRF3/PTPN6/STAT1/ZBP1	response to type I interferon	0.000397779	0.0293778	0.0273458	Module4
Go_BP	CASP1/DDX58/HSPA1B/TRIM44/CPNE1/IRF3/ZBP1/PARP9	positive regulation of response to cytokine stimulus	0.000397779	0.0293778	0.0273458	Module4
Go_BP	MNDA/IFI16/IFITM2/PNPT1/STAT1	cellular response to interferon-beta	0.000460057	0.0333706	0.0310625	Module4
Go_BP	ATG7/JAK2/SELPLG/IFITM3/CHMP5/LGALS9/HSPA1B/IFITM2/HSPA8/LY6E/CIITA/ZBED1/TRIM22/THOC7/TRIM38/TRIM5/TRIM14/TRIM27/TRIM25	biological process involved in symbiotic interaction	0.000470246	0.0335112	0.0311934	Module4
Go_BP	MNDA/PRKCB/MEF2C/DDX58/SCIMP/OAS3/OASL/HSPA1B/BTN3A2/UNC93B1/CD38/IRF3/RBCK1/PTPN6/BTN3A1/RNF125/MAP2K6/RAB29/EIF2B3/PHPT1/CD79B/CYBA/CSK/LAT2/TRBC2/IGHM/BLNK	immune response-regulating signaling pathway	0.000530248	0.0371114	0.0345446	Module4
Go_BP	MNDA/PRKCB/MEF2C/BTN3A2/CD38/RBCK1/PTPN6/BTN3A1/RAB29/EIF2B3/PHPT1/CD79B/CSK/LAT2/TRBC2/IGHM/BLNK	antigen receptor-mediated signaling pathway	0.000539039	0.0371114	0.0345446	Module4
Go_BP	ARPC5/FCHSD2/HCLS1/PYCARD/ARPC1B/HSPA1B/DBNL/CORO1A/HAX1/DCTN1/PFN1/EVL/TMSB4X/ADD1/TMSB10	regulation of protein polymerization	0.000554785	0.0371404	0.0345716	Module4
Go_BP	MNDA/IFI16/SCIMP/PYCARD/OASL/GRN/IRF3/ZBP1/TRIM5/PARP9/STAT5B/LY86/CYBA/SLAMF6	positive regulation of response to biotic stimulus	0.000557746	0.0371404	0.0345716	Module4
Go_BP	DECR1/ECH1/PCCA/ECHDC1/MTLN/HSD17B4/ACADM/AUH/ECHS1/ACAA2	fatty acid catabolic process	0.000574264	0.0372066	0.0346332	Module4
Go_BP	JAK2/CASP1/IFITM3/BST2/LGALS9/WAS/STX8/IFITM2/CIITA/STAT1/PARP9/ACTG1	response to interferon-gamma	0.000577059	0.0372066	0.0346332	Module4
Go_BP	NCF1/GRN/CYBC1/PRDX2	respiratory burst involved in defense response	0.000646816	0.040421	0.0376253	Module4
Go_BP	PNPT1/ALOX5AP/CLYBL/DISP1	protein homotrimerization	0.000646816	0.040421	0.0376253	Module4
Go_BP	SPG11/SAMD9/PIP4K2A/STX8/STX17/VPS8/CORO1A/EEA1/USO1/ANKFY1	vesicle fusion	0.000722006	0.0444362	0.0413628	Module4
Go_BP	MNDA/JAK2/CASP1/IFI16/SCIMP/RIPOR2/CDK19/PYCARD/OASL/GRN/LGALS9/TRADD/IRF3/STK39/RAC2/ZBP1/TRIM5/PARP9/STAT5B/TMSB4X/CLOCK/LY86/CYBA/ALOX5AP/SLAMF6	positive regulation of response to external stimulus	0.000734215	0.0445131	0.0414344	Module4
Go_BP	DECR1/ECH1/ECHDC1/MTLN/PRKAG2/HSD17B4/ACADM/AUH/ECHS1/ACAA2	fatty acid oxidation	0.000777707	0.0464565	0.0432434	Module4
Go_BP	CASP1/CARD16/OAS3/CARD8/PYCARD/STAT2/HSPA1B/TRIM44/CPNE1/IRF3/PTPN6/ZBP1/PARP9	regulation of cytokine-mediated signaling pathway	0.000815096	0.0466915	0.0434621	Module4
Go_BP	ARPC5/FCHSD2/WAS/ARPC1B/CORO1A/EVL/TRIM27	actin nucleation	0.000818139	0.0466915	0.0434621	Module4
Go_BP	TBC1D5/DENND1A/ERC1/CHMP5/WAS/HEATR5A/SNX27/EEA1/SNX17/DCTN1/ANKFY1/BLOC1S1/TBC1D10C/RAB29/HEATR5B/TRIM27	endosomal transport	0.000827619	0.0466915	0.0434621	Module4
Go_BP	MNDA/IFI16/NCF1/OAS3/PYCARD/GRN/LGALS9/STAT2/IRF3/PTPN6/ZBP1/TRIM5/PARP9/STAT5B/SLAMF6/NLRC3	regulation of innate immune response	0.000827619	0.0466915	0.0434621	Module4
Go_BP	ARPC5/DIAPH2/JAK2/FCHSD2/HCLS1/PYCARD/WAS/ARPC1B/HSPA1B/DBNL/CORO1A/HAX1/DCTN1/PFN1/EVL/TMSB4X/ADD1/TMSB10	protein polymerization	0.000848311	0.0472033	0.0439385	Module4
Go_BP	TYMP/DPYD/ADA2/CBR4/DERA/MTAP/APOBEC3C/AKR7A2/PRPS2	glycosyl compound metabolic process	0.000928576	0.0496598	0.0462251	Module4
Go_BP	MNDA/ZBTB20/JAK2/CASP1/IFI16/DDX58/SCIMP/OAS3/CARD8/PYCARD/LGALS9/GSDMD/HSPA1B/BTN3A2/PIBF1/POU2F2/IRF3/STAT1/BTN3A1/STAT5B/RUNX1/LTB/EIF2AK2/TRIM27/CYBA/SLAMF6	positive regulation of cytokine production	0.000935946	0.0496598	0.0462251	Module4
Go_BP	SPG11/SAMD9/PIP4K2A/STX8/STX17/VPS8/CORO1A/EEA1/USO1/ANKFY1	organelle membrane fusion	0.000966396	0.0496598	0.0462251	Module4
Go_BP	DPYD/ADA2/NAGK/DECR1/ECH1/PCCA/ECHDC1/SNX17/HAGH/MTLN/ABAT/HIBCH/DERA/HSD17B4/APOBEC3C/ACADM/AUH/FUT8/ECHS1/TPI1/ACAA2/ENO1	small molecule catabolic process	0.000969808	0.0496598	0.0462251	Module4
Go_BP	MNDA/JAK2/CASP1/IFI16/CARD8/PYCARD/LGALS9/GSDMD	positive regulation of interleukin-1 production	0.000970375	0.0496598	0.0462251	Module4
Go_BP	ARPC5/FCHSD2/BST2/HCLS1/PYCARD/WAS/ARPC1B/DBNL/CORO1A/RAC2/HAX1/STAU2/PFN1/EVL/TMSB4X/ARHGEF18/ACTG1/ADD1/TRIM27/PHPT1/TMSB10	regulation of actin cytoskeleton organization	0.000983657	0.0496598	0.0462251	Module4
Go_BP	TBC1D5/ERC1/HEATR5A/DCTN1/ANKFY1/TBC1D10C/RAB29/HEATR5B/TRIM27	retrograde transport, endosome to Golgi	0.0010055	0.0496598	0.0462251	Module4
Go_BP	CASP1/HSPA1B/TRIM44/CPNE1/IRF3/ZBP1/PARP9	positive regulation of cytokine-mediated signaling pathway	0.00101598	0.0496598	0.0462251	Module4
Go_BP	ZBTB20/DDX58/OAS3/PYCARD/IRF3/TRIM38/NLRC3	interferon-beta production	0.00101598	0.0496598	0.0462251	Module4
Go_BP	ZBTB20/DDX58/OAS3/PYCARD/IRF3/TRIM38/NLRC3	regulation of interferon-beta production	0.00101598	0.0496598	0.0462251	Module4
Go_BP	PRDX1/LGALS9/TRIM44/CPNE1/TRADD/ILK/RBCK1/TMSB4X/EIF2AK2/NLRC3	regulation of NIK/NF-kappaB signaling	0.00103705	0.0496598	0.0462251	Module4
Go_BP	DDX58/PYCARD/TRIM44/DTX3L/STAT1/PARP9	regulation of defense response to virus by host	0.00103916	0.0496598	0.0462251	Module4
Go_MF	DENND1A/NCF1/FCHSD2/RPS6KC1/SNX10/GSDMD/COMMD1/MAPKAP1/AIDA/FGD2/KCNQ1/ARHGAP32/SNX27/EEA1/SNX17/MITD1/TOM1L2/KIF16B/ANKFY1/PITPNC1/ARHGAP9/PFN1/ESYT1	phosphatidylinositol binding	4.40432e-06	0.00200551	0.00183686	Module4
Go_MF	DENND1A/NCF1/FCHSD2/ANXA5/RPS6KC1/SNX10/GSDMD/ANXA4/COMMD1/MAPKAP1/AIDA/FGD2/KCNQ1/ARHGAP32/HSPA8/CPNE1/SNX27/EEA1/SNX17/MITD1/TOM1L2/KIF16B/ANKFY1/PITPNC1/ARHGAP9/PFN1/ANXA6/ESYT1/ATP8B1/IGHM/OSBPL10/CPNE5	phospholipid binding	5.60198e-06	0.00200551	0.00183686	Module4
Go_MF	ECHDC1/HSD17B4/AUH/ECHS1	enoyl-CoA hydratase activity	0.000123318	0.0217624	0.0199324	Module4
Go_MF	NDUFB1/NDUFA3/NDUFB2/CBR4/NDUFB5/NDUFV3/DCXR/NDUFB7	oxidoreductase activity, acting on NAD(P)H, quinone or similar compound as acceptor	0.000211062	0.0217624	0.0199324	Module4
Go_MF	NDUFB1/NDUFA3/UQCR10/NDUFB2/CYB561D2/NDUFB5/NDUFV3/NDUFB7/CYB561A3	oxidoreduction-driven active transmembrane transporter activity	0.000212393	0.0217624	0.0199324	Module4
Go_MF	NCF1/NDUFB1/NDUFA3/NDUFB2/CBR4/NDUFB5/NDUFV3/DCXR/NDUFB7/CYBA	oxidoreductase activity, acting on NAD(P)H	0.000213359	0.0217624	0.0199324	Module4
Go_MF	MYCBP2/RNF13/RNF213/HERC5/NSMCE2/HERC4/TRIM44/DTX3L/ZBED1/UBR3/TRIM69/TRIM22/TRIM38/TRIM5/NHLRC3/RNF125/NSMCE1/TRIM14/ANAPC11/TRIM27/TRIM25/TRIM73	ubiquitin-like protein ligase activity	0.000228204	0.0217624	0.0199324	Module4
Go_MF	PRKCB/MAML3/MAML2/CIITA/DCAF6/ZBED1/PRMT2/TRIM22/HTATIP2/TRIM38/TRIM5/SUPT3H/ING4/TRIM14/TDRD3/DRAP1/TRIM27/KAT2B/TRIM25	transcription coactivator activity	0.000263983	0.0217624	0.0199324	Module4
Go_MF	NDUFB1/NDUFA3/NDUFB2/CBR4/NDUFB5/NDUFV3/NDUFB7	NAD(P)H dehydrogenase (quinone) activity	0.00027355	0.0217624	0.0199324	Module4
Go_MF	TYMP/PARP11/PARP10/MTAP/PARP9/XYLT1/PARP1	pentosyltransferase activity	0.000469029	0.0335825	0.0307584	Module4
Go_MF	PRKCB/MAML3/TAF15/MAML2/JAZF1/CIITA/DCAF6/ZMYND8/ZBED1/PRMT2/PARP10/TRIM22/HTATIP2/TRIM38/TRIM5/PARP9/SUPT3H/ING4/TRIM14/RBFOX2/TDRD3/DRAP1/TRIM27/ENO1/KAT2B/TRIM25/HDAC9/CASP8AP2	transcription coregulator activity	0.000581559	0.0378542	0.0346709	Module4
Go_MF	MYCBP2/RNF13/RNF213/UBE2L6/HERC5/NSMCE2/HERC4/TRIM44/DTX3L/ZBED1/UBR3/TRIM69/RBCK1/TRIM22/MIB1/TRIM38/TRIM5/NHLRC3/RNF125/NSMCE1/TRIM14/ANAPC11/RNF214/TRIM27/TRIM25/TRIM73	ubiquitin-like protein transferase activity	0.000808745	0.0406042	0.0371896	Module4
Go_MF	NDUFB1/NDUFA3/UQCR10/NDUFB2/TAP2/CYB561D2/NDUFB5/NDUFV3/ATP6V1C1/ABCA7/NDUFB7/RALBP1/CYB561A3	primary active transmembrane transporter activity	0.000827919	0.0406042	0.0371896	Module4
Go_MF	MYCBP2/RNF13/RNF213/HERC5/HERC4/TRIM44/DTX3L/UBR3/TRIM69/TRIM22/TRIM38/TRIM5/NHLRC3/RNF125/NSMCE1/TRIM14/ANAPC11/TRIM27/TRIM25/TRIM73	ubiquitin protein ligase activity	0.000863671	0.0406042	0.0371896	Module4
Go_MF	CASP1/CARD8/PYCARD/RPS6KA1/PRDX5/CASP8AP2	cysteine-type endopeptidase regulator activity involved in apoptotic process	0.000915116	0.0406042	0.0371896	Module4
Go_MF	NCF1/NDUFB1/NDUFA3/UQCR10/NDUFB2/NDUFB5/NDUFV3/NDUFB7/AKR7A2/UQCR11/CYBA	electron transfer activity	0.000964065	0.0406042	0.0371896	Module4
Go_MF	NCF1/OSTF1/HCLS1/WAS/PTPN6/EVL/SH3BGRL/FUT8/CYBA/ADAM19/KHDRBS2	SH3 domain binding	0.000964065	0.0406042	0.0371896	Module4
Go_MF	JAK2/NLK/PTPN6/LAT2/BLNK/KHDRBS2	SH2 domain binding	0.00104634	0.0416211	0.038121	Module4
Go_MF	CASP1/CARD8/PYCARD/CASP8AP2	cysteine-type endopeptidase activator activity involved in apoptotic process	0.00119074	0.0426569	0.0390698	Module4
Go_MF	NDUFB1/NDUFA3/NDUFB2/NDUFB5/NDUFV3/NDUFB7	NADH dehydrogenase (ubiquinone) activity	0.00119153	0.0426569	0.0390698	Module4
Go_MF	NCF1/FCHSD2/COMMD1/MAPKAP1/KIF16B	phosphatidylinositol-3,4-bisphosphate binding	0.00128931	0.0427616	0.0391657	Module4
Go_MF	NDUFB1/NDUFA3/NDUFB2/NDUFB5/NDUFV3/NDUFB7	NADH dehydrogenase (quinone) activity	0.00135166	0.0427616	0.0391657	Module4
Go_MF	DDX60L/DDX58/OAS3/OASL/ADARB1/STAU2/ZBP1/EIF2AK2	double-stranded RNA binding	0.00137363	0.0427616	0.0391657	Module4
Go_MF	DENND1A/FCHSD2/GSDMD/COMMD1/MAPKAP1/FGD2/KCNQ1/ARHGAP32/SNX27/KIF16B/ANKFY1/ARHGAP9/PFN1	phosphatidylinositol phosphate binding	0.00167571	0.0466633	0.0427393	Module4
Go_MF	NDUFB1/NDUFA3/NDUFB2/NDUFB5/NDUFV3/NDUFB7	NADH dehydrogenase activity	0.00172063	0.0466633	0.0427393	Module4
Go_MF	MYCBP2/RNF13/RNF213/UBE2L6/HERC5/HERC4/TRIM44/DTX3L/UBR3/TRIM69/RBCK1/TRIM22/MIB1/TRIM38/TRIM5/NHLRC3/RNF125/NSMCE1/TRIM14/ANAPC11/RNF214/TRIM27/TRIM25/TRIM73	ubiquitin-protein transferase activity	0.0017426	0.0466633	0.0427393	Module4
Go_MF	BABAM2/TNFSF10/TRADD/STAT1/LTB	tumor necrosis factor receptor binding	0.00175965	0.0466633	0.0427393	Module4
Go_MF	GMDS/DGLUCY/ECHDC1/HSD17B4/AUH/ECHS1/TPI1/ENO1	carbon-oxygen lyase activity	0.00192267	0.0491655	0.045031	Module4
Kegg	PRKCB/JAK2/CASP1/DDX58/OAS3/PYCARD/STAT2/TNFSF10/CIITA/TRADD/IRF3/STAT1/FDPS/CDK6/IRF9/EIF2AK2/ACTG1/TRIM25/HLA-DQA2/HLA-DOB	Influenza A	2.87053e-07	8.55419e-05	7.43317e-05	Module4
Kegg	JAK2/CASP1/CHMP5/PYCARD/STAT6/STAT2/TNFSF10/TRADD/RBCK1/STAT1/ZBP1/STAT5B/PARP1/IRF9/EIF2AK2/CAPN1	Necroptosis	2.70152e-05	0.00402527	0.00349776	Module4
Kegg	JAK2/DDX58/OAS3/BST2/STAT2/TRADD/POU2F2/IRF3/TAP2/STAT1/IRF9/EIF2AK2/EIF2B3/PPP1CA/HLA-DQA2/HLA-DOB	Herpes simplex virus 1 infection	0.000138245	0.0137323	0.0119327	Module4
Kegg	DDX58/OAS3/STAT2/HSPA1B/HSPA8/TRADD/IRF3/STAT1/STAT5B/IL2RG/CDK6/IRF9/EIF2AK2	Measles	0.000319649	0.0238138	0.0206931	Module4
Kegg	PCCA/ABAT/HIBCH/ACADM/AUH/ECHS1/ACAA2	Valine, leucine and isoleucine degradation	0.000581614	0.0321194	0.0279102	Module4
Kegg	PRKCB/JAK2/NCF1/PTPN6/STAT1/MARCKSL1/HLA-DQA2/CYBA/HLA-DOB	Leishmaniasis	0.0006467	0.0321194	0.0279102	Module4
Kegg	SKAP2/ARPC5/CASP1/PYCARD/WAS/ARPC1B/IRF3/RAC2/PIP5K1B/MAP2K6/RPS6KA1/ACTG1	Yersinia infection	0.00103592	0.0441007	0.0383213	Module4
Reactome	MT2A/JAK2/ISG20/DDX58/IFITM3/OAS3/IRF2/UBE2L6/BST2/OASL/HERC5/STAT2/IFITM2/CIITA/IRF3/IFIT5/PTPN6/STAT1/TRIM22/TRIM38/TRIM5/TRIM14/IRF9/EIF2AK2/TRIM25/HLA-DQA2	Interferon Signaling	1.73241e-09	1.69949e-06	1.54822e-06	Module4
Reactome	MT2A/JAK2/OAS3/IRF2/OASL/CIITA/IRF3/PTPN6/STAT1/TRIM22/TRIM38/TRIM5/TRIM14/IRF9/TRIM25/HLA-DQA2	Interferon gamma signaling	4.14287e-08	2.03208e-05	1.85121e-05	Module4
Reactome	ISG20/IFITM3/OAS3/IRF2/BST2/OASL/STAT2/IFITM2/IRF3/IFIT5/PTPN6/STAT1/IRF9	Interferon alpha/beta signaling	4.99739e-07	0.000163415	0.00014887	Module4
Reactome	MNDA/ATG7/ARPC5/ADA2/DYNLL1/OSTF1/GLIPR1/BST2/PYCARD/GRN/GSDMD/DNAJC13/HSPA1B/RAB4B/HVCN1/DBNL/HSPA8/CSTB/TRAPPC1/PRCP/CPNE1/SELL/PTPN6/DERA/METTL7A/LAMTOR2/NHLRC3/ARHGAP9/TBC1D10C/CTSZ/CAPN1/PKM/CYBA/RAB37	Neutrophil degranulation	2.01392e-05	0.00493915	0.00449953	Module4
Hallmark	PSMB9/CASP1/ISG20/IFITM3/IRF2/SP110/UBE2L6/BST2/SAMD9/OASL/STAT2/LAP3/IFITM2/PNPT1/LY6E/SELL/TENT5A/TRIM5/PARP9/PSME1/TRIM14/LPAR6/IRF9/EIF2AK2/TRIM25	HALLMARK_INTERFERON_ALPHA_RESPONSE	1.4597e-14	6.8606e-13	6.14611e-13	Module4
Hallmark	PSMB9/MT2A/JAK2/CASP1/RNF213/ISG20/IFITM3/OAS3/IRF2/PSMB10/SP110/UBE2L6/BST2/OASL/STAT2/TNFSF10/LAP3/IFITM2/PNPT1/LY6E/CIITA/CD38/APOL6/RBCK1/PTPN6/STAT1/ZBP1/PSME1/TRIM14/IRF9/EIF2AK2/TRIM25	HALLMARK_INTERFERON_GAMMA_RESPONSE	3.77431e-12	8.86963e-11	7.94592e-11	Module4
Hallmark	NDUFB1/ATP5PD/NDUFA3/DECR1/SLC25A11/UQCR10/ECH1/NDUFB2/NDUFB5/ATP6V1C1/ACADM/MRPS11/NDUFB7/ECHS1/ACAA2/MGST3/UQCR11/MTX2	HALLMARK_OXIDATIVE_PHOSPHORYLATION	0.000833199	0.0130535	0.011694	Module4
cell_type	geneID	description	pvalue	padjust	qvalue	Module
Go_BP	MX2/RSAD2/ISG15/OAS1/GBP1/IFIT3/IFI44L/OAS2/DDX60/IRF7/MX1/IFI6/IFI44/PLSCR1	response to virus	2.46741e-20	7.56977e-18	4.71025e-18	Module5
Go_BP	MX2/RSAD2/ISG15/OAS1/GBP1/IFIT3/IFI44L/OAS2/DDX60/IRF7/MX1/IFI6/PLSCR1	defense response to virus	5.34515e-20	7.56977e-18	4.71025e-18	Module5
Go_BP	MX2/RSAD2/ISG15/OAS1/GBP1/IFIT3/IFI44L/OAS2/DDX60/IRF7/MX1/IFI6/PLSCR1	defense response to symbiont	5.59342e-20	7.56977e-18	4.71025e-18	Module5
Go_BP	RSAD2/ISG15/OAS1/OAS2/MX1/PLSCR1	negative regulation of viral genome replication	1.55895e-11	1.58234e-09	9.84601e-10	Module5
Go_BP	RSAD2/ISG15/OAS1/OAS2/MX1/PLSCR1	regulation of viral genome replication	2.13107e-10	1.73043e-08	1.07675e-08	Module5
Go_BP	RSAD2/ISG15/OAS1/OAS2/MX1/PLSCR1	negative regulation of viral process	2.80628e-10	1.89892e-08	1.18159e-08	Module5
Go_BP	RSAD2/ISG15/OAS1/OAS2/MX1/PLSCR1	viral genome replication	2.94561e-09	1.70846e-07	1.06308e-07	Module5
Go_BP	RSAD2/ISG15/OAS1/OAS2/MX1/PLSCR1	regulation of viral life cycle	3.674e-09	1.86456e-07	1.16021e-07	Module5
Go_BP	ISG15/OAS1/OAS2/IRF7/MX1	response to type I interferon	4.36935e-09	1.97106e-07	1.22648e-07	Module5
Go_BP	RSAD2/ISG15/OAS1/OAS2/MX1/PLSCR1	regulation of viral process	8.24711e-09	3.34833e-07	2.08348e-07	Module5
Go_BP	ISG15/OAS1/OAS2/IRF7	positive regulation of interferon-beta production	5.99146e-08	2.2114e-06	1.37603e-06	Module5
Go_BP	RSAD2/ISG15/OAS1/OAS2/IRF7/MX1/PLSCR1	viral process	1.02203e-07	3.45786e-06	2.15164e-06	Module5
Go_BP	ISG15/OAS1/OAS2/IRF7	type I interferon signaling pathway	2.64656e-07	6.88674e-06	4.28524e-06	Module5
Go_BP	RSAD2/OAS1/GBP1/IFI35/DDX60/IRF7/PLSCR1	immune response-regulating signaling pathway	2.68957e-07	6.88674e-06	4.28524e-06	Module5
Go_BP	ISG15/OAS1/OAS2/IRF7	interferon-beta production	2.84449e-07	6.88674e-06	4.28524e-06	Module5
Go_BP	ISG15/OAS1/OAS2/IRF7	regulation of interferon-beta production	2.84449e-07	6.88674e-06	4.28524e-06	Module5
Go_BP	ISG15/OAS1/OAS2/IRF7	positive regulation of type I interferon production	3.05324e-07	6.88674e-06	4.28524e-06	Module5
Go_BP	ISG15/OAS1/OAS2/IRF7	cellular response to type I interferon	3.05324e-07	6.88674e-06	4.28524e-06	Module5
Go_BP	RSAD2/ISG15/OAS1/OAS2/MX1/PLSCR1	viral life cycle	4.94355e-07	1.05636e-05	6.57314e-06	Module5
Go_BP	RSAD2/OAS1/IFI35/DDX60/IRF7	pattern recognition receptor signaling pathway	7.10232e-07	1.44177e-05	8.97135e-06	Module5
Go_BP	ISG15/OAS1/IFI35/DDX60/IRF7/PLSCR1	regulation of response to biotic stimulus	8.96775e-07	1.73376e-05	1.07883e-05	Module5
Go_BP	OAS1/DDX60/IRF7/IFI6	cellular response to virus	1.43219e-06	2.64303e-05	1.64462e-05	Module5
Go_BP	ISG15/OAS1/OAS2/IRF7	regulation of type I interferon production	2.53391e-06	4.28653e-05	2.66727e-05	Module5
Go_BP	ISG15/OAS1/OAS2/IRF7	type I interferon production	2.53391e-06	4.28653e-05	2.66727e-05	Module5
Go_BP	ISG15/OAS1/IFI35/IRF7/PLSCR1	regulation of innate immune response	2.70987e-06	4.40083e-05	2.7384e-05	Module5
Go_BP	RSAD2/IFI35/DDX60/IRF7	regulation of pattern recognition receptor signaling pathway	3.4669e-06	5.4137e-05	3.36865e-05	Module5
Go_BP	OAS1/XAF1/PLSCR1	response to interferon-beta	4.26098e-06	6.40725e-05	3.98688e-05	Module5
Go_BP	RSAD2/OAS1/IFI35/IRF7	toll-like receptor signaling pathway	6.26734e-06	9.08764e-05	5.65474e-05	Module5
Go_BP	ISG15/OAS1/IRF7	regulation of type I interferon-mediated signaling pathway	9.79933e-06	0.000137191	8.53662e-05	Module5
Go_BP	RSAD2/IFI35/DDX60	positive regulation of pattern recognition receptor signaling pathway	1.12907e-05	0.0001528	9.50792e-05	Module5
Go_BP	IFI35/DDX60/IRF7/PLSCR1	positive regulation of response to biotic stimulus	2.81527e-05	0.00036871	0.000229428	Module5
Go_BP	DDX60/IRF7	MDA-5 signaling pathway	5.29346e-05	0.000671607	0.000417904	Module5
Go_BP	RSAD2/IFI35/IRF7	regulation of toll-like receptor signaling pathway	5.87192e-05	0.000722424	0.000449525	Module5
Go_BP	RSAD2/ISG15/OAS1/OAS2/IRF7	positive regulation of cytokine production	8.74346e-05	0.00104407	0.000649669	Module5
Go_BP	ISG15/OAS1/OAS2/IRF7/MX1	cytokine-mediated signaling pathway	9.74093e-05	0.00112995	0.000703105	Module5
Go_BP	OAS1/MX1	antiviral innate immune response	0.00013042	0.00147085	0.000915229	Module5
Go_BP	MX2/IFIT3	response to interferon-alpha	0.000181875	0.0019432	0.00120914	Module5
Go_BP	ISG15/OAS1	negative regulation of type I interferon-mediated signaling pathway	0.000181875	0.0019432	0.00120914	Module5
Go_BP	OAS1/OAS2	regulation of nuclease activity	0.000200899	0.00209141	0.00130137	Module5
Go_BP	IFI35/IRF7/PLSCR1	positive regulation of innate immune response	0.000358878	0.00356583	0.00221882	Module5
Go_BP	RSAD2/IFI35	positive regulation of toll-like receptor signaling pathway	0.000360096	0.00356583	0.00221882	Module5
Go_BP	DDX60/IRF7	cytoplasmic pattern recognition receptor signaling pathway in response to virus	0.0005325	0.0051475	0.00320301	Module5
Go_BP	ISG15/OAS1/IRF7	regulation of cytokine-mediated signaling pathway	0.000590406	0.00557453	0.00346873	Module5
Go_BP	ISG15/OAS1/IRF7	regulation of response to cytokine stimulus	0.000723259	0.0066737	0.00415268	Module5
Go_BP	OAS1/IFI35	toll-like receptor 4 signaling pathway	0.000813331	0.00733805	0.00456607	Module5
Go_BP	IFI35/DDX60/IRF7/PLSCR1	positive regulation of response to external stimulus	0.00088255	0.00778947	0.00484696	Module5
Go_BP	DDX60/IRF7	cytoplasmic pattern recognition receptor signaling pathway	0.00165398	0.0142876	0.00889039	Module5
Go_BP	ISG15/OAS1	negative regulation of innate immune response	0.00243661	0.0206097	0.0128243	Module5
Go_BP	IFI35/IRF7/PLSCR1	positive regulation of defense response	0.00290258	0.02405	0.014965	Module5
Go_BP	ISG15/OAS1	negative regulation of cytokine-mediated signaling pathway	0.00343947	0.0279285	0.0173784	Module5
Go_BP	ISG15/OAS1	negative regulation of response to cytokine stimulus	0.00383706	0.030546	0.0190071	Module5
Go_BP	OAS1/OAS2	positive regulation of tumor necrosis factor production	0.00478338	0.0373472	0.0232391	Module5
Go_BP	OAS1/OAS2	positive regulation of tumor necrosis factor superfamily cytokine production	0.00515162	0.0394634	0.0245559	Module5
Go_BP	ISG15/OAS1/OAS2	defense response to bacterium	0.0055404	0.0416556	0.02592	Module5
Go_BP	ISG15/OAS1	negative regulation of response to biotic stimulus	0.00572777	0.0422813	0.0263094	Module5
Go_MF	OAS1/OAS2/DDX60	double-stranded RNA binding	7.04313e-05	0.00394415	0.00244656	Module5
Go_MF	OAS1/OAS2	adenylyltransferase activity	0.000478921	0.00912412	0.0056597	Module5
Go_MF	MX2/GBP1/IFI44L/MX1	GTP binding	0.000659565	0.00912412	0.0056597	Module5
Go_MF	MX2/GBP1/IFI44L/MX1	guanyl nucleotide binding	0.000814653	0.00912412	0.0056597	Module5
Go_MF	MX2/GBP1/IFI44L/MX1	guanyl ribonucleotide binding	0.000814653	0.00912412	0.0056597	Module5
Go_MF	DDX60/HELZ2	RNA helicase activity	0.0031244	0.0262851	0.0163046	Module5
Go_MF	DDX60/HELZ2	ATP-dependent activity, acting on RNA	0.00328563	0.0262851	0.0163046	Module5
Go_MF	MX2/GBP1/MX1	GTPase activity	0.00545515	0.0381861	0.0236868	Module5
Kegg	MX2/RSAD2/OAS1/OAS2/IRF7/MX1	Hepatitis C	2.43798e-09	3.85697e-08	1.92314e-08	Module5
Kegg	MX2/RSAD2/OAS1/OAS2/IRF7/MX1	Influenza A	4.05996e-09	3.85697e-08	1.92314e-08	Module5
Kegg	MX2/OAS1/OAS2/IRF7/MX1	Measles	1.05783e-07	6.69957e-07	3.3405e-07	Module5
Kegg	MX2/ISG15/OAS1/OAS2/MX1	Coronavirus disease - COVID-19	1.54528e-06	7.34008e-06	3.65988e-06	Module5
Kegg	OAS1/GBP1/OAS2/IRF7	NOD-like receptor signaling pathway	2.32155e-05	8.82189e-05	4.39872e-05	Module5
Kegg	ISG15/OAS1/OAS2/IRF7	Epstein-Barr virus infection	3.13684e-05	9.93333e-05	4.95291e-05	Module5
Kegg	OAS1/OAS2/IRF7	Herpes simplex virus 1 infection	0.000653153	0.00177284	0.000883967	Module5
Kegg	MX2/MX1	Viral life cycle - HIV-1	0.00178862	0.00424797	0.0021181	Module5
Kegg	ISG15/IRF7	RIG-I-like receptor signaling pathway	0.00225817	0.00476724	0.00237702	Module5
Kegg	MX2/ISG15/MX1	Human papillomavirus infection	0.00372917	0.00708543	0.0035329	Module5
Reactome	MX2/RSAD2/ISG15/OAS1/IFIT3/IFI35/XAF1/OAS2/IRF7/MX1/IFI6	Interferon alpha/beta signaling	6.34046e-22	3.17023e-20	2.20248e-20	Module5
Reactome	MX2/RSAD2/ISG15/OAS1/GBP1/IFIT3/IFI35/XAF1/OAS2/IRF7/MX1/IFI6	Interferon Signaling	4.58242e-19	1.1456e-17	7.95894e-18	Module5
Reactome	MX2/ISG15/OAS1/OAS2/MX1	Antiviral mechanism by IFN-stimulated genes	5.34238e-08	8.90397e-07	6.18592e-07	Module5
Reactome	OAS1/GBP1/OAS2/IRF7	Interferon gamma signaling	6.06179e-06	7.57724e-05	5.26419e-05	Module5
Reactome	MX2/ISG15/MX1	ISG15 antiviral mechanism	0.000119075	0.00119075	0.000827259	Module5
Reactome	ISG15/IRF7	DDX58/IFIH1-mediated induction of interferon-alpha/beta	0.00551777	0.0459814	0.031945	Module5
Hallmark	RSAD2/ISG15/OAS1/SAMD9L/IFIT3/IFI35/IFI44L/DDX60/EPSTI1/IRF7/MX1/IFI44/CMPK2/PLSCR1/HELZ2/HERC6	HALLMARK_INTERFERON_ALPHA_RESPONSE	8.41943e-25	7.57749e-24	6.20379e-24	Module5
Hallmark	MX2/RSAD2/ISG15/SAMD9L/IFIT3/IFI35/XAF1/IFI44L/OAS2/DDX60/EPSTI1/IRF7/MX1/IFI44/CMPK2/PLSCR1/HELZ2/HERC6	HALLMARK_INTERFERON_GAMMA_RESPONSE	6.29403e-24	2.83232e-23	2.31885e-23	Module5
cell_type	geneID	description	pvalue	padjust	qvalue	Module
Go_BP	HSPA5/HERPUD1/CALR/HSP90B1/PCBP2/SDF2L1/STT3B/SMAD7/HECTD1/SH3RF3/YOD1/PELI1/CSNK1E/UBE2J1/PSME4/CDC27/ECPAS/AMFR/ARIH2/KLHDC10/UBE2B/FEM1B/SMURF1/RNF103/GID8/SIAH1/UGGT1/CEBPA/ZFAND2A/RAD23B/KCTD5/RNF144B/CSNK1D/BIRC2/APPBP2/UBE2G1/ATXN3/PITHD1/UBXN6/DDI2/KCTD10/UBE2K/PSMD14/ENC1/TRIP12/CAMLG/CUL5/RNF126	proteasomal protein catabolic process	1.34432e-09	6.38015e-06	5.43955e-06	Module6
Go_BP	HSPA5/HERPUD1/CALR/HSP90B1/PCBP2/STT3B/SMAD7/HECTD1/SH3RF3/YOD1/PELI1/CSNK1E/UBE2J1/CDC27/ECPAS/AMFR/ARIH2/KLHDC10/UBE2B/FEM1B/SMURF1/RNF103/GID8/SIAH1/CEBPA/ZFAND2A/RAD23B/KCTD5/RNF144B/CSNK1D/BIRC2/APPBP2/UBE2G1/ATXN3/KCTD10/UBE2K/PSMD14/TRIP12/CAMLG/CUL5/RNF126	proteasome-mediated ubiquitin-dependent protein catabolic process	1.14246e-08	2.71105e-05	2.31137e-05	Module6
Go_BP	HSPA5/PDIA3/HERPUD1/ATP2A2/CALR/HSP90B1/SDF2L1/ATF4/EP300/P4HB/STT3B/XBP1/GRINA/YOD1/UBE2J1/THBS1/ECPAS/PIK3R1/AMFR/RNF103/UGGT1/FLOT1/EIF2AK3/TMED2/ATXN3/UBXN6/CREB3L2/UFC1/TMEM33	response to endoplasmic reticulum stress	1.03993e-07	0.000164516	0.000140262	Module6
Go_BP	PRNP/TGFB1/LGALS3/EPB41L3/ZDHHC7/STX3/TSPAN14/VAMP2/HECTD1/RHOG/SLMAP/PIK3R1/GGA2/TSPAN33/SMURF1/ARF6/TMBIM1/PDPK1/PIP5K1A/LYPLA1/LRP1/RAB34/FLOT1/MYO5A/BAG4/TMED2/RDX/PRKCI/GGA1/SEC23A	protein localization to plasma membrane	2.49673e-07	0.000296237	0.000252564	Module6
Go_BP	HSPA5/ENG/HIPK2/TGFB1/EP300/ZMIZ1/SKIL/PPM1A/SMAD7/THBS1/FURIN/SMAD3/SMURF1/PDPK1/SRC/PXN/SPRED2/TGFBRAP1/LATS2/SMAD4/RNF111/SKI/PTK2/FNTA	transforming growth factor beta receptor signaling pathway	4.22184e-07	0.000400737	0.000341658	Module6
Go_BP	HERPUD1/LAPTM5/TIPARP/PTK2B/SMAD7/FOXO1/HECTD1/PTEN/SH3RF3/CSNK1E/MYLIP/FURIN/ARIH2/SNX1/SMURF1/LRP1/CEBPA/ZFAND2A/RNF144B/CSNK1D/NDFIP1/APC/RDX/ATXN3/GGA1/PTK2	positive regulation of protein catabolic process	5.87507e-07	0.000464718	0.000396206	Module6
Go_BP	HSPA5/PDIA3/CALR/HSP90B1/P4HB/ERO1B	protein folding in endoplasmic reticulum	1.00143e-06	0.000678972	0.000578874	Module6
Go_BP	ATP2A2/HTT/ATP6V0C/CHMP4B/TMEM41B/ULK1/GAPDH/ATP6V0B/YOD1/HIF1A/SNX30/ATP6V1G1/PAFAH1B2/WIPI2/SMURF1/ATP6V1H/SCFD1/SNX4/VPS13D/SRC/QSOX1/ATG9A/SMG1/PIKFYVE/UBXN6/STAM2/UFC1/ARL8B/TP53INP1/STX12	macroautophagy	1.31748e-06	0.000781593	0.000666366	Module6
Go_BP	ATF4/EP300/RUNX2/XBP1/NOTCH1/HIF1A/VEGFA/SMAD4	positive regulation of transcription from RNA polymerase II promoter involved in cellular response to chemical stimulus	1.48848e-06	0.000784923	0.000669205	Module6
Go_BP	HERPUD1/LAPTM5/TIPARP/EEF1A1/HIPK2/PTK2B/SMAD7/FOXO1/HECTD1/PTEN/SH3RF3/CSNK1E/MYLIP/FURIN/ARIH2/SNX1/SMAD3/SMURF1/LRP1/CEBPA/ZFAND2A/RAD23B/RNF144B/CSNK1D/NDFIP1/APC/RDX/ATXN3/PITHD1/SMAD4/GGA1/UBE2K/PSMD14/PTK2/CAMLG	regulation of protein catabolic process	1.88189e-06	0.000893146	0.000761473	Module6
Go_BP	CALR/HTT/PRNP/EP300/RTN4/SMAD7/GAPDH/PTEN/B4GALT5/PPIB/AAK1/PIK3R1/MYLIP/UBE2B/SMAD3/NAA16/SRC/FLOT1/FBXO7/BAG4/HDAC3/PEX2/MORC3/DDI2/CDK7/STX12/CCT4/CTNND1/CAMLG	regulation of protein stability	2.6182e-06	0.00112964	0.000963098	Module6
Go_BP	JARID2/EP300/KAT6A/SETD5/NCOA3/KMT2C/GATAD2B/DOT1L/BCOR/GATAD2A/PRDM2/KDM2B/KDM7A/UBE2B/UIMC1/KDM5B/KMT5A/JDP2/BRPF1/CDK9/CRTC2/GLYR1/VEGFA/AKAP8L/RTF1/EZH1/RCOR3/HDAC7/SMAD4/RNF168/KDM1A/CHD3/MSL2/WDR82/USP22/SKI/EP400/BAZ1B/NELFA/TRIP12	histone modification	3.36386e-06	0.00123098	0.0010495	Module6
Go_BP	PRNP/TGFB1/LGALS3/EPB41L3/ZDHHC7/STX3/TSPAN14/VAMP2/HECTD1/RHOG/SLMAP/PIK3R1/GGA2/TSPAN33/SMURF1/ARF6/TMBIM1/PDPK1/PIP5K1A/LYPLA1/LRP1/RAB34/FLOT1/MYO5A/BAG4/TMED2/RDX/PRKCI/GGA1/EPB41/SEC23A	protein localization to cell periphery	3.37182e-06	0.00123098	0.0010495	Module6
Go_BP	NPEPPS/MKRN1/TPP2/HECTD1/PELI1/UBE2D2/UBE2J1/TNKS2/CDC27/AMFR/ARIH2/UBE2B/SMURF1/RC3H2/RNF144B/CBL/UBE2Q2/BIRC2/UBE2G1/RNF168/DCAF15/UBE2K/RNF111/TRIP12/RNF126	protein polyubiquitination	4.57337e-06	0.00155037	0.00132181	Module6
Go_BP	HSPA5/ENG/HIPK2/TGFB1/EP300/SKIL/PPM1A/SMAD7/THBS1/SMAD3/SMURF1/PDPK1/SPRED2/LATS2/SMAD4/RNF111/SKI	regulation of transforming growth factor beta receptor signaling pathway	6.35538e-06	0.00190799	0.0016267	Module6
Go_BP	HSPA5/HERPUD1/SDF2L1/ATF4/EP300/XBP1/YOD1/PIK3R1/AMFR/UGGT1/EIF2AK3/TMED2/ATXN3/CREB3L2/TMEM33/RNF126	cellular response to topologically incorrect protein	6.61581e-06	0.00190799	0.0016267	Module6
Go_BP	DDIT4/HIPK2/TGFB1/SMAD7/CAB39/ULK1/MARK3/PTEN/FNIP1/CSNK1E/PDK3/PDPK1/SRC/SGK3/VEGFA/EIF2AK3/CSNK1D/LMTK2/SMG1/BAG4/LATS2/UHMK1/PIKFYVE/MORC3/INPP5F/PRKCI/CAMK1D/PKN2/DYRK2	peptidyl-serine phosphorylation	6.83434e-06	0.00190799	0.0016267	Module6
Go_BP	HSPA5/ENG/HIPK2/TGFB1/EP300/SKIL/PPM1A/SMAD7/THBS1/SMAD3/SMURF1/PDPK1/SPRED2/LATS2/SMAD4/RNF111/SKI	regulation of cellular response to transforming growth factor beta stimulus	8.66766e-06	0.00228537	0.00194845	Module6
Go_BP	RPS3A/RPL13A/ATF4/EIF4B/EIF4H/EIF3L/PAIP2/EIF3F/EIF2AK3/YTHDF1/TMED2/YTHDF2/UHMK1/EIF2A/DDX1/HABP4	translational initiation	9.20362e-06	0.00229897	0.00196004	Module6
Go_BP	HERPUD1/LAPTM5/PTK2B/SMAD7/HECTD1/PTEN/SH3RF3/CSNK1E/ARIH2/SMURF1/CEBPA/ZFAND2A/RNF144B/CSNK1D/PTK2	positive regulation of ubiquitin-dependent protein catabolic process	1.05521e-05	0.00250402	0.00213486	Module6
Go_BP	HSPA5/ENG/RUNX3/HIPK2/TGFB1/EP300/ZMIZ1/SKIL/PPM1A/SMAD7/THBS1/FURIN/SMAD3/SMURF1/PDPK1/SRC/PXN/SPRED2/TGFBRAP1/LATS2/SMAD4/RNF111/SKI/PTK2/FNTA	response to transforming growth factor beta	1.21668e-05	0.0027497	0.00234432	Module6
Go_BP	HERPUD1/LAPTM5/HIPK2/PTK2B/SMAD7/HECTD1/PTEN/SH3RF3/CSNK1E/ARIH2/SMURF1/CEBPA/ZFAND2A/RAD23B/RNF144B/CSNK1D/UBE2K/PTK2/CAMLG	regulation of ubiquitin-dependent protein catabolic process	1.3246e-05	0.00285753	0.00243625	Module6
Go_BP	ABCA1/ITSN2/ACAP2/DENND5A/CHMP4B/TBC1D23/LEPROT/SNX1/TRAPPC10/REPS1/ARF6/SNX4/DENND1B/LMTK2/RAB35/PIKFYVE/UBXN6/INPP5F/GGA1/ARL8B/VPS26C/TOM1/RNF126	endosomal transport	1.7394e-05	0.00358922	0.00306007	Module6
Go_BP	ABCA1/MYO9B/DENND3/NOTCH1/VAV1/SOS2/PREX1/PIK3CG/ARHGEF2/SWAP70/DNMBP/ARHGAP27/P2RY8/FGD3/CYTH4/ARF6/NET1/MADD/SRC/FLOT1/RHOF/ARHGAP17/CBL/PIK3CB/RDX/KCTD10/RALGAPB	regulation of small GTPase mediated signal transduction	1.99237e-05	0.00393991	0.00335907	Module6
Go_BP	HSPA5/HERPUD1/ATF4/EP300/XBP1/YOD1/PIK3R1/AMFR/EIF2AK3/TMED2/CREB3L2/TMEM33	endoplasmic reticulum unfolded protein response	2.16106e-05	0.00410256	0.00349773	Module6
Go_BP	HSPA5/ENG/HIPK2/TGFB1/EP300/ZMIZ1/SKIL/PPM1A/SMAD7/THBS1/FURIN/SMAD3/SMURF1/PDPK1/SRC/PXN/SPRED2/TGFBRAP1/LATS2/SMAD4/RNF111/SKI/PTK2/FNTA	cellular response to transforming growth factor beta stimulus	2.40483e-05	0.00433461	0.00369557	Module6
Go_BP	CALR/RPL13A/RPS4X/CYP1B1/ATF4/PTK2B/IREB2/CIRBP/EIF4B/GAPDH/EIF4H/PAIP2/CPEB4/THBS1/SECISBP2L/AGO1/KBTBD8/HBS1L/PATL1/IGF2BP2/RC3H2/EIF2AK3/YTHDF1/TMED2/SEPSECS/YTHDF2/POLDIP3/UHMK1/EIF2A/GSPT1/ENC1/NGDN/METTL16/DDX1/PTCD3/HABP4	regulation of translation	2.48662e-05	0.00433461	0.00369557	Module6
Go_BP	DDIT4/HIPK2/TGFB1/SMAD7/CAB39/ULK1/MARK3/PTEN/FNIP1/CSNK1E/PDK3/PDPK1/SRC/SGK3/VEGFA/EIF2AK3/CSNK1D/LMTK2/SMG1/BAG4/LATS2/UHMK1/PIKFYVE/MORC3/INPP5F/PRKCI/CAMK1D/PKN2/DYRK2	peptidyl-serine modification	2.59368e-05	0.00433461	0.00369557	Module6
Go_BP	PRNP/TGFB1/LGALS3/ZDHHC7/STX3/HECTD1/RHOG/PIK3R1/ARF6/TMBIM1/PDPK1/LYPLA1/LRP1/PRKCI	regulation of protein localization to plasma membrane	2.64862e-05	0.00433461	0.00369557	Module6
Go_BP	HSPA5/HERPUD1/SDF2L1/ATF4/EP300/STT3B/XBP1/YOD1/THBS1/PIK3R1/AMFR/UGGT1/EIF2AK3/TMED2/ATXN3/CREB3L2/TMEM33/RNF126	response to topologically incorrect protein	2.80784e-05	0.0043877	0.00374084	Module6
Go_BP	CALR/EP300/RTN4/SMAD7/GAPDH/PTEN/PPIB/AAK1/PIK3R1/UBE2B/SMAD3/NAA16/FLOT1/BAG4/MORC3/CDK7/STX12/CCT4/CTNND1/CAMLG	protein stabilization	2.94847e-05	0.0043877	0.00374084	Module6
Go_BP	HERPUD1/LAPTM5/HIPK2/PTK2B/SMAD7/HECTD1/PTEN/SH3RF3/CSNK1E/ARIH2/SMURF1/CEBPA/ZFAND2A/RAD23B/RNF144B/CSNK1D/ATXN3/PITHD1/UBE2K/PSMD14/PTK2/CAMLG	regulation of proteolysis involved in protein catabolic process	3.03636e-05	0.0043877	0.00374084	Module6
Go_BP	HERPUD1/LAPTM5/HTT/PTK2B/SMAD7/FOXO1/ULK1/HECTD1/PTEN/SH3RF3/HIF1A/SNX30/CSNK1E/PAFAH1B2/FURIN/ARIH2/SMURF1/SNX4/VPS13D/LRP1/PATL1/CEBPA/ZFAND2A/RC3H2/RNF144B/CSNK1D/YTHDF1/PIK3CB/FBXO7/YTHDF2/RDX/ATXN3/TP53INP1/PTK2/METTL16	positive regulation of cellular catabolic process	3.05086e-05	0.0043877	0.00374084	Module6
Go_BP	CALR/TGFB1/PPM1A/NOTCH1/CDKN1A/AGFG1/TXNIP/E2F3/PIK3R1/RAE1/SMAD3/SMURF1/NUP50/PPP1R12A/THOC2/CPSF6/AKAP8L/SMG1/UPF2/PABPN1/HDAC3/POLDIP3/UHMK1/SMG5/RANGAP1/KPNA5/XPO6	nucleocytoplasmic transport	3.36272e-05	0.00455985	0.0038876	Module6
Go_BP	CALR/TGFB1/PPM1A/NOTCH1/CDKN1A/AGFG1/TXNIP/E2F3/PIK3R1/RAE1/SMAD3/SMURF1/NUP50/PPP1R12A/THOC2/CPSF6/AKAP8L/SMG1/UPF2/PABPN1/HDAC3/POLDIP3/UHMK1/SMG5/RANGAP1/KPNA5/XPO6	nuclear transport	3.36272e-05	0.00455985	0.0038876	Module6
Go_BP	HERPUD1/LAPTM5/PTK2B/SMAD7/HECTD1/PTEN/SH3RF3/CSNK1E/ARIH2/SMURF1/CEBPA/ZFAND2A/RNF144B/CSNK1D/ATXN3/PTK2	positive regulation of proteolysis involved in protein catabolic process	3.72854e-05	0.00491546	0.0041908	Module6
Go_BP	LAPTM5/HTT/VAPA/CORO7/SEC24D/VAMP2/AP3S1/SNX1/GGA2/TRAPPC10/SCFD1/CNIH4/LYPLA1/SPAST/RAB34/COPB1/MYO5A/CSNK1D/SEC24A/TMED2/TMED7/CREB3L2/PRKCI/GGA1/NRBP1/SEC23A	Golgi vesicle transport	4.03245e-05	0.00517243	0.00440988	Module6
Go_BP	RPL13A/ATF4/EIF4B/EIF4H/PAIP2/EIF2AK3/YTHDF1/TMED2/YTHDF2/UHMK1/DDX1/HABP4	regulation of translational initiation	4.16088e-05	0.00519672	0.00443059	Module6
Go_BP	HERPUD1/PPIF/STK24/CYP1B1/DDIT4/ATF4/HIPK2/EP300/P4HB/SKIL/XBP1/GRINA/CDKN1A/HIF1A/CDKN2D/HINT1/ARHGEF2/PIK3R1/SRC/SIAH1/EIF2AK3/CYLD/PIK3CB/KDM1A/CUL5/DYRK2	intrinsic apoptotic signaling pathway	4.27089e-05	0.00519734	0.00443112	Module6
Go_BP	ATP2A2/HTT/HMGA1/DDIT4/TGFB1/IST1/CHMP4B/ULK1/DEDD2/HIF1A/MAP1S/ARHGEF2/SWAP70/WIPI2/PIK3R1/FURIN/ARF6/VPS13D/SPAST/CAMSAP1/LRP1/AKAP8L/FLOT1/SH3GL1/ACIN1/ATG9A/APC/FBXO7/NCKAP5L/DHX8/RDX/SYNJ1/DNASE2/UFC1/GSPT1	cellular component disassembly	5.00789e-05	0.00582297	0.00496452	Module6
Go_BP	HSPA5/HERPUD1/CALR/HSP90B1/SDF2L1/STT3B/YOD1/UBE2J1/ECPAS/AMFR/RNF103/UGGT1/ATXN3/UBXN6	ERAD pathway	5.03038e-05	0.00582297	0.00496452	Module6
Go_BP	PRNP/TGFB1/LGALS3/ZDHHC7/STX3/HECTD1/RHOG/PIK3R1/ARF6/TMBIM1/PDPK1/LYPLA1/LRP1/PRKCI/EPB41	regulation of protein localization to cell periphery	5.56106e-05	0.006284	0.00535757	Module6
Go_BP	LGALS3/SKIL/DEDD2/PTEN/THBS1/ARHGEF2/PIK3R1/FEM1B/ICAM1/TMBIM1/MADD/CASP8	extrinsic apoptotic signaling pathway via death domain receptors	6.76276e-05	0.0074642	0.00636378	Module6
Go_BP	CALR/TGFB1/PPM1A/AGFG1/RAE1/SMURF1/THOC2/CPSF6/AKAP8L/SMG1/UPF2/PABPN1/POLDIP3/UHMK1/SMG5/RANGAP1/XPO6	nuclear export	6.96675e-05	0.00751459	0.00640674	Module6
Go_BP	HSP90B1/NPEPPS/DDIT4/ATF4/HIPK2/EP300/P4HB/PTK2B/PPARD/FOXO1/NOTCH1/PTEN/HIF1A/CPEB4/ATP6V1G1/THBS1/SMAD3/SCFD1/PDK3/SRC/VEGFA/CBL/PIK3CB/IRAK1/BIRC2/SMAD4/ADA	response to oxygen levels	8.02353e-05	0.00831192	0.00708653	Module6
Go_BP	LGALS3/SKIL/PTEN/THBS1/ARHGEF2/FEM1B/ICAM1/TMBIM1/MADD	regulation of extrinsic apoptotic signaling pathway via death domain receptors	8.05622e-05	0.00831192	0.00708653	Module6
Go_BP	EP300/GATAD2B/GATAD2A/ABHD12/JDP2/LYPLA1/VEGFA/AKAP8L/SPRED2/RCOR3/HDAC3/HDAC7/CHD3/SKI/FNTA	protein deacylation	8.78985e-05	0.00887588	0.00756734	Module6
Go_BP	FAR1/VAPA/CHKA/PPARD/PTEN/INPP5D/PIK3CG/PI4K2A/NUS1/SYNJ2/PIK3R1/OSBP/PLA2G4A/PIP5K1A/CHPT1/DGKZ/PIK3CB/SMG1/MVD/MTMR6/PIKFYVE/SYNJ1/INPP5F	phospholipid biosynthetic process	9.78677e-05	0.00967667	0.00825008	Module6
Go_BP	HSPA5/HERPUD1/VAPA/SEC63/RTN4/CHMP4B/TAPT1/SPCS3/ZFAND2A/SEC62/SRP19	protein localization to endoplasmic reticulum	0.000121032	0.0117228	0.00999457	Module6
Go_BP	EP300/GATAD2B/GATAD2A/ABHD12/JDP2/LYPLA1/VEGFA/AKAP8L/SPRED2/RCOR3/HDAC3/HDAC7/CHD3/SKI/FNTA	macromolecule deacylation	0.000124489	0.0118165	0.0100744	Module6
Go_BP	HSP90B1/NPEPPS/DDIT4/ATF4/HIPK2/EP300/P4HB/PTK2B/PPARD/NOTCH1/PTEN/HIF1A/CPEB4/THBS1/SMAD3/SCFD1/PDK3/SRC/VEGFA/CBL/PIK3CB/IRAK1/BIRC2/SMAD4/ADA	response to decreased oxygen levels	0.000138279	0.012763	0.0108814	Module6
Go_BP	PTEN/INPP5D/SYNJ2/MTMR6/MTMR10/SYNJ1/INPP5F	phosphatidylinositol dephosphorylation	0.000139839	0.012763	0.0108814	Module6
Go_BP	PPIF/SLC6A6/NINJ1/PELI1/ARHGEF2/ITPK1/CASP8/CYLD/ATG9A/BIRC2	necrotic cell death	0.000148548	0.0132184	0.0112696	Module6
Go_BP	NPEPPS/ATF4/HIPK2/P4HB/PPARD/FOXO1/NOTCH1/PTEN/HIF1A/CPEB4/ATP6V1G1/PDK3/SRC/VEGFA/CBL/PIK3CB/IRAK1	cellular response to oxygen levels	0.000150399	0.0132184	0.0112696	Module6
Go_BP	HSPA5/HERPUD1/LAPTM5/NPEPPS/TGFB1/SEC63/CHMP4B/NOTCH1/CDKN1A/TIMM17A/TXNIP/E2F3/PIK3R1/ARIH2/SPCS3/LEPROT/SMAD3/SMURF1/NUP50/VPS13D/PAM16/OXA1L/ZFAND2A/FBXO7/BAG4/HDAC3/SEC62/PEX2/GRPEL1/SRP19/KPNA5/CCT4	establishment of protein localization to organelle	0.000163332	0.0135941	0.01159	Module6
Go_BP	ATP2A2/CHMP4B/TMEM41B/ULK1/SNX30/WIPI2/SMURF1/SCFD1/SNX4/ATG9A/PIKFYVE/TP53INP1/STX12	autophagosome assembly	0.000164166	0.0135941	0.01159	Module6
Go_BP	PELI1/UBE2D2/AMFR/ARIH2/UBE2B/UBE2Q2/BIRC2/UBE2G1/UBE2K/RNF126	protein K48-linked ubiquitination	0.000168897	0.0135941	0.01159	Module6
Go_BP	PRNP/LGALS3/STX3/RHOG/PIK3R1/ARF6/PDPK1/LRP1/PRKCI/EPB41	positive regulation of protein localization to cell periphery	0.000168897	0.0135941	0.01159	Module6
Go_BP	CDKN1A/PTEN/CDKN2D/CEBPA/APC/FBXO7/LATS2	negative regulation of cyclin-dependent protein serine/threonine kinase activity	0.00017186	0.0135941	0.01159	Module6
Go_BP	CDKN1A/PTEN/CDKN2D/CEBPA/APC/FBXO7/LATS2	negative regulation of cyclin-dependent protein kinase activity	0.00017186	0.0135941	0.01159	Module6
Go_BP	JARID2/KDM2B/KDM7A/UBE2B/KDM5B/ALKBH4/KDM1A	protein demethylation	0.000209557	0.0160413	0.0136764	Module6
Go_BP	JARID2/KDM2B/KDM7A/UBE2B/KDM5B/ALKBH4/KDM1A	protein dealkylation	0.000209557	0.0160413	0.0136764	Module6
Go_BP	HSPA5/ATP2A2/ATF4/AMFR/EIF2AK3/TMED2/EIF2A/TMEM33	ER-nucleus signaling pathway	0.000219175	0.0161832	0.0137973	Module6
Go_BP	HSPA5/HERPUD1/SEC63/CHMP4B/SPCS3/ZFAND2A/SEC62/SRP19	protein targeting to ER	0.000219175	0.0161832	0.0137973	Module6
Go_BP	PDIA3/HTT/TGFB1/LGALS3/SKIL/DEDD2/PTEN/THBS1/ARHGEF2/PIK3R1/FEM1B/SMAD3/ICAM1/TMBIM1/PDPK1/MADD/SRC/CASP8/CYLD/ACVR1B	extrinsic apoptotic signaling pathway	0.000223638	0.0161832	0.0137973	Module6
Go_BP	RUNX3/EP300/IRF8/RUNX2/ZMIZ1/XBP1/PTK2B/SMAD7/YY1/CHD7/HECTD1/VAV1/IRF2BP2/INPP5D/SOS2/SP3/FNIP1/PREX1/NCKAP1L/RC3H2/NDFIP1/PRR7/FBXO7/SASH3/IRF1/ADA/GON4L/DCLRE1C/HLA-DRA	lymphocyte differentiation	0.00022505	0.0161832	0.0137973	Module6
Go_BP	HECTD1/PELI1/ARIH2/UBE2B/BIRC2/UBE2G1/RNF168/TRIP12/RNF126	protein K63-linked ubiquitination	0.000229615	0.016265	0.0138671	Module6
Go_BP	ATP2A2/CHMP4B/TMEM41B/ULK1/SNX30/WIPI2/SMURF1/SCFD1/SNX4/ATG9A/PIKFYVE/TP53INP1/STX12	autophagosome organization	0.000237747	0.0165934	0.0141471	Module6
Go_BP	YOD1/ZRANB1/UIMC1/CYLD/ATXN3/PSMD14/OTUD4	protein K63-linked deubiquitination	0.00025365	0.0170531	0.014539	Module6
Go_BP	CELF2/SF3A3/LGALS3/HNRNPH1/RBM38/CIRBP/HNRNPM/RNPS1/AKAP17A/SRRM1/RBM5/THOC2/CDK9/CPSF6/SF3B2/RBM17/AKAP8L/CDK12/RBM10/ACIN1/LUC7L/PRPF8/SRRT/DHX8/FIP1L1/PABPN1/CDK11A/PNN/KDM1A/HNRNPA0/METTL16/DDX1/HNRNPC/SNRNP200/HABP4	mRNA processing	0.000255162	0.0170531	0.014539	Module6
Go_BP	PPIF/SLC6A6/PELI1/ARHGEF2/CASP8/CYLD/ATG9A/BIRC2	regulation of necrotic cell death	0.000256804	0.0170531	0.014539	Module6
[truncated: 265 more rows]

## Sheet: Supplemental Table S2A
cell_type	geneID	description	pvalue	padjust	GeneRatio	celltype
[truncated: 1,604 more rows]

## Sheet: Supplemental Table S2B
cell_type	geneID	description	pvalue	padjust	qvalue	celltype
[truncated: 235 more rows]

[truncated: 9 more sheets: Supplemental Table S2C, Supplemental Table S2D, Supplemental Table S3A, Supplemental Table S3B, Supplemental Table S3C, Supplemental Table S3E, Supplemental Table S4A, Supplemental Table S4B, Supplemental Table S4C]
